# Supplementary material for: Key Proteins for Regeneration in A. mexicanum: Transcriptomic Insights From Aged and Juvenile Limbs
Source: Scientifica (Cairo). 2024 Nov 14;2024:5460694. doi: 10.1155/2024/5460694 (PMC11581807; doi:10.1155/2024/5460694)
Supplement: Supporting Information — Supporting_Table 1.xlsx—The log2FC and other statistics associated with the DEGs in the conditions evaluated. [file 5460694.f2.xlsx]

## Sheet: Supplementary_Table1
Gene ID	Gene name	Differential expression	log2FoldChange (Blastema)	padj (Blastema)	log2FoldChange (Distal blastema)	padj (Distal blastema)	log2FoldChange (Proximal blastema)	padj (Proximal blastema)
AMEX60DD026731	A2ML1.4	DOWN	-5.17328	0.0497629	-3.19549	0.00709193	-6.97666	2.1643e-05
AMEX60DD007415	AASS.1	DOWN	-1.32731	0.000260848	-1.2442	8.32971e-08	-1.25053	1.55402e-11
AMEX60DDU001014211	AB205_0044200	DOWN	-2.56754	1.45831e-05	-2.67306	4.08815e-05	-10.4945	3.82338e-09
AMEX60DD012658	AB205_0062080	DOWN	-1.3988	0.0130753	-3.14024	2.90817e-10	-5.28657	7.61462e-52
AMEX60DD031381	AB205_0076520	DOWN	-1.44766	0.027729	-1.26955	0.030689	-2.40233	0.00846842
AMEX60DD024496	AB205_0132320	DOWN	-1.63635	0.016946	-3.41192	9.11007e-17	-4.86968	1.36156e-23
AMEX60DD055409	ABCA12	DOWN	-1.22462	0.00149698	-3.47396	1.57005e-05	-8.54936	2.36682e-16
AMEX60DD021969	ABCB5	DOWN	-1.98775	0.000236	-4.30003	2.85689e-14	-9.29142	1.31334e-20
AMEX60DD010886	ABCB9.4	DOWN	-1.59612	0.00436477	-3.65308	2.51777e-22	-3.44021	6.19503e-10
AMEX60DD045945	ABLIM2	DOWN	-4.64118	5.34975e-10	-2.09761	8.69268e-07	-1.68757	3.5521e-05
AMEX60DD027148	ABRA	DOWN	-5.48913	0.00609959	-3.69194	0.00721326	-9.69345	8.01209e-10
AMEX60DD040284	ABRA.2	DOWN	-9.38103	3.31573e-15	-9.67365	8.06154e-09	-9.21579	1.90228e-09
AMEX60DD013366	ACHE	DOWN	-2.04796	0.016961	-4.72198	1.16241e-18	-4.46626	1.20589e-40
AMEX60DD019534	ACOT11	DOWN	-1.46088	0.0253292	-1.96347	3.60073e-09	-2.76532	3.92362e-29
AMEX60DD004065	ACSBG1	DOWN	-1.0147	0.00109502	-3.20115	4.29573e-10	-4.83391	8.19955e-39
AMEX60DD014534	ACSBG2	DOWN	-1.27043	2.13086e-05	-1.83353	0.00067312	-2.28401	4.2491e-24
AMEX60DD028895	ACSL6	UP	2.78869	7.67984e-05	4.70686	2.86833e-11	5.89846	8.21063e-22
AMEX60DD011472	ACSS1	DOWN	-1.42457	0.00735617	-2.02431	3.78909e-09	-1.90719	1.07173e-12
AMEX60DD034482	ACSS1.1	DOWN	-2.56386	0.000138513	-3.77651	7.08026e-05	-7.93499	9.94596e-27
AMEX60DD034483	ACSS1.2	DOWN	-3.35353	0.0344301	-5.35022	4.28645e-06	-9.14363	1.05493e-08
AMEX60DD012164	ACTC1.2	DOWN	-6.64155	1.55064e-05	-4.72055	0.0390517	-11.7979	2.53971e-90
AMEX60DD025304	ACTC1.3	DOWN	-10.1297	1.90859e-15	-5.37105	0.00752643	-11.8801	9.98882e-105
AMEX60DD034544	ACTC1.4	DOWN	-12.0214	2.3048e-67	-8.68235	5.13685e-20	-12.1249	1.89127e-67
AMEX60DDU001004369	ACTN2	DOWN	-8.82778	5.85224e-17	-6.08658	2.14342e-08	-11.1252	7.06058e-23
AMEX60DDU001004374	ACTN2.1	DOWN	-8.605	1.40272e-10	-5.50383	9.35538e-06	-11.948	1.06547e-26
AMEX60DD024991	ACTN3	DOWN	-11.0445	9.22107e-27	-6.16885	0.00153569	-13.629	3.17392e-72
AMEX60DD021574	ACTR3B	DOWN	-4.15441	0.00067411	-2.96734	1.15586e-06	-4.40475	3.60675e-13
AMEX60DD054436	ACY3.3	DOWN	-1.72948	0.0453056	-2.55222	1.31671e-09	-1.78759	0.000877473
AMEX60DDU001031900	ACY3.4	DOWN	-2.30208	0.0141335	-2.34928	6.47734e-09	-1.96003	0.000696735
AMEX60DD052283	ADAM8	UP	1.97656	0.00237935	3.80471	1.12072e-34	3.75645	7.08551e-107
AMEX60DD003517	ADAMTS17.1	UP	2.13274	1.14566e-05	2.71957	4.24797e-08	2.50072	4.0005e-16
AMEX60DD016860	ADAMTS4	UP	2.66585	0.0111277	3.22215	5.15882e-17	3.37026	4.24786e-48
AMEX60DD004253	ADAMTS7	UP	1.96754	0.0226901	1.78236	0.000651863	2.0906	2.13487e-05
AMEX60DD032946	ADGRF5	DOWN	-1.10065	0.00140082	-2.86937	1.77455e-06	-6.0357	8.20903e-05
AMEX60DD032947	ADGRF5.1	DOWN	-1.01686	0.0447394	-3.49283	3.87073e-09	-6.58635	5.78064e-24
AMEX60DD032956	ADGRF5.4	DOWN	-4.9603	0.00336659	-2.64922	6.80286e-08	-5.32604	3.66172e-30
AMEX60DD002657	ADIPOQ	DOWN	-4.25544	1.9273e-14	-7.24408	0.000257474	-15.3663	6.19466e-23
AMEX60DD035238	ADPGK.1	DOWN	-1.11978	0.0350664	-1.79106	6.98232e-12	-2.22457	1.71869e-19
AMEX60DD048274	ADPRHL1	DOWN	-10.9926	2.61898e-22	-6.97521	1.18927e-19	-9.5429	6.0298e-17
AMEX60DD011070	ADSS1	DOWN	-6.49305	1.55117e-13	-2.17869	4.66437e-13	-3.92029	1.13117e-23
AMEX60DD011071	ADSS1.1	DOWN	-8.44799	3.83264e-11	-1.9616	0.00316367	-3.27751	1.31851e-09
AMEX60DD007601	AGL	DOWN	-2.45309	1.08453e-06	-1.92033	0.000760537	-3.53461	2.7397e-10
AMEX60DD018794	AGL.1	DOWN	-2.75435	6.60776e-11	-1.57841	0.000476654	-2.98933	1.1596e-15
AMEX60DD051601	AGMAT	DOWN	-2.5949	0.000559739	-3.66417	6.61032e-16	-6.16682	2.19752e-30
AMEX60DD018613	AHNAK	DOWN	-2.08291	0.0243634	-11.5763	6.55496e-69	-12.1307	2.53902e-15
AMEX60DD050239	AK1.1	DOWN	-6.58254	1.27325e-19	-3.87354	1.46995e-16	-6.07134	4.5137e-35
AMEX60DD012202	AKAP6.1	DOWN	-9.88499	7.63429e-17	-3.1754	0.000806954	-3.18546	6.89708e-06
AMEX60DD012205	AKAP6.3	DOWN	-10.3949	1.26567e-17	-2.02759	0.00923614	-2.21886	2.51394e-07
AMEX60DDU001027537	AKAP6.4	DOWN	-10.1291	4.02181e-17	-2.14973	0.00705912	-2.36531	3.27894e-08
AMEX60DD028369	ALDOA	DOWN	-1.40649	0.00720536	-3.23659	5.70917e-83	-5.04499	1.45977e-24
AMEX60DD041823	ALPK2	DOWN	-3.44538	0.00048504	-2.58986	0.0330848	-2.09476	0.00076009
AMEX60DD004045	ALPK3	DOWN	-8.28703	4.31172e-09	-3.56801	7.76101e-06	-5.85805	4.70027e-21
AMEX60DD000402	AMEX60DD000402	DOWN	-1.36589	4.73062e-05	-2.01811	3.32271e-11	-2.38555	1.99143e-50
AMEX60DD000531	AMEX60DD000531	DOWN	-2.73748	0.00341482	-2.12958	0.000165501	-4.36355	1.28681e-09
AMEX60DD001052	AMEX60DD001052	UP	2.93282	0.000540337	4.55392	3.36967e-19	5.70927	1.00438e-110
AMEX60DD001237	AMEX60DD001237	DOWN	-7.93194	2.17246e-07	-2.7589	0.00546219	-2.68166	0.0110995
AMEX60DD001658	AMEX60DD001658	DOWN	-1.31607	0.00817523	-2.85685	5.67156e-08	-2.51229	0.00961862
AMEX60DD001869	AMEX60DD001869	DOWN	-10.5602	3.28904e-17	-5.69332	2.70269e-13	-8.35657	3.51939e-55
AMEX60DD002499	AMEX60DD002499	DOWN	-6.9696	1.28116e-08	-5.82951	2.00419e-07	-8.30393	3.42372e-05
AMEX60DD002501	AMEX60DD002501	DOWN	-5.9126	2.69005e-10	-7.55905	4.18459e-06	-9.17703	6.76087e-08
AMEX60DD002504	AMEX60DD002504	DOWN	-4.14399	0.0146304	-5.8536	0.0229601	-6.74357	0.00563401
AMEX60DD002507	AMEX60DD002507	DOWN	-6.81518	5.86981e-08	-5.95115	7.09572e-08	-8.49754	9.46685e-07
AMEX60DD003117	AMEX60DD003117	DOWN	-1.8932	0.0349285	-3.72835	1.74265e-09	-9.67781	1.09536e-29
AMEX60DD003132	AMEX60DD003132	DOWN	-2.02712	0.00297682	-3.88655	4.22612e-12	-9.61387	4.64067e-14
AMEX60DD003811	AMEX60DD003811	DOWN	-5.53665	0.00675621	-6.77252	8.85088e-05	-6.91845	1.80183e-05
AMEX60DD004301	AMEX60DD004301	DOWN	-1.68348	0.00555403	-3.16022	3.88807e-08	-6.66082	6.54559e-09
AMEX60DD005586	AMEX60DD005586	DOWN	-2.00282	0.0460931	-3.12533	0.00084696	-7.02448	8.76025e-15
AMEX60DD005587	AMEX60DD005587	DOWN	-2.84006	0.00304635	-2.82461	0.00297703	-5.99709	1.71203e-24
AMEX60DD006118	AMEX60DD006118	DOWN	-1.01342	0.0392397	-4.09351	2.90685e-07	-7.20003	0.000659486
AMEX60DD006124	AMEX60DD006124	DOWN	-8.03961	1.31866e-09	-8.80562	2.08435e-07	-10.3017	4.52482e-10
AMEX60DD006128	AMEX60DD006128	DOWN	-6.14362	7.18774e-05	-5.93585	0.0117691	-7.42008	3.5319e-05
AMEX60DD006257	AMEX60DD006257	DOWN	-1.91326	0.00350286	-2.10053	4.04797e-08	-6.91509	1.02866e-36
AMEX60DD006586	AMEX60DD006586	DOWN	-7.47304	2.98488e-08	-3.77387	0.000115854	-4.59644	8.31603e-07
AMEX60DD006809	AMEX60DD006809	DOWN	-9.61589	3.46792e-14	-5.85659	5.96952e-11	-8.76486	1.48976e-08
AMEX60DD006870	AMEX60DD006870	UP	1.3146	0.0378793	2.22021	2.21325e-06	1.72394	0.000936468
AMEX60DD008612	AMEX60DD008612	DOWN	-7.50724	2.05587e-06	-4.30717	0.004561	-8.10215	1.49358e-06
AMEX60DD008771	AMEX60DD008771	DOWN	-1.05872	0.0440691	-1.81906	0.000120086	-2.81506	2.24024e-06
AMEX60DD010274	AMEX60DD010274	DOWN	-6.20699	1.18762e-07	-3.06233	0.000202083	-3.18309	5.50819e-18
AMEX60DD010496	AMEX60DD010496	DOWN	-5.68497	0.00129528	-4.72773	0.00513302	-8.82305	9.59914e-08
AMEX60DD011243	AMEX60DD011243	UP	2.06775	0.00561119	2.76859	1.51616e-20	2.87668	1.26917e-16
AMEX60DD011807	AMEX60DD011807	DOWN	-3.17415	3.66595e-06	-1.93526	0.00197526	-3.14113	1.57094e-08
AMEX60DD011916	AMEX60DD011916	DOWN	-3.48543	0.0159698	-2.40575	0.000391811	-4.5216	2.02964e-05
AMEX60DD012064	AMEX60DD012064	DOWN	-2.43229	0.0136934	-1.67227	0.00614701	-2.83508	3.13387e-13
AMEX60DD014475	AMEX60DD014475	DOWN	-2.33589	3.40347e-07	-2.50422	8.97207e-18	-3.46801	1.16769e-17
AMEX60DD015438	AMEX60DD015438	DOWN	-5.12474	4.72337e-15	-1.35694	0.0194969	-2.6197	2.42074e-05
AMEX60DD016308	AMEX60DD016308	DOWN	-6.01374	0.000507891	-6.78864	9.07567e-13	-11.2751	4.78972e-39
AMEX60DD016339	AMEX60DD016339	UP	2.52496	2.41028e-07	1.98618	0.000354428	3.14972	1.22853e-13
AMEX60DD016370	AMEX60DD016370	DOWN	-1.92723	0.0130187	-3.69619	7.3748e-09	-8.35821	8.68742e-43
AMEX60DD016371	AMEX60DD016371	DOWN	-1.77241	0.0416657	-3.56522	2.11979e-07	-8.47379	1.34787e-38
AMEX60DD016372	AMEX60DD016372	DOWN	-2.01695	0.0415644	-3.87886	1.76804e-10	-8.69297	4.10427e-37
AMEX60DD016374	AMEX60DD016374	DOWN	-1.96449	0.0117755	-3.62427	1.26897e-08	-8.39406	9.15308e-10
AMEX60DD016375	AMEX60DD016375	DOWN	-2.08791	0.00417447	-3.46582	1.36964e-08	-8.28289	2.77482e-41
AMEX60DD016376	AMEX60DD016376	DOWN	-1.85469	0.0189975	-3.51604	1.77558e-07	-8.54955	4.92649e-10
AMEX60DD016379	AMEX60DD016379	DOWN	-1.79448	0.00343775	-3.39436	1.32229e-07	-8.2932	8.57413e-08
AMEX60DD016917	AMEX60DD016917	DOWN	-7.35811	3.53287e-06	-7.63298	4.39235e-05	-8.61967	1.25025e-07
AMEX60DD017703	AMEX60DD017703	UP	5.17698	0.0407746	8.13303	5.181e-15	8.88985	2.08763e-11
AMEX60DD018337	AMEX60DD018337	UP	2.40141	7.85933e-07	2.89014	8.11608e-14	2.63655	1.33373e-22
AMEX60DD018880	AMEX60DD018880	DOWN	-2.5437	0.00299421	-6.91054	4.28869e-10	-4.7105	0.0238925
AMEX60DD018953	AMEX60DD018953	DOWN	-7.27943	4.37017e-08	-2.46629	0.00343015	-2.56179	1.33029e-05
AMEX60DD019024	AMEX60DD019024	DOWN	-2.40078	0.0415074	-6.46343	1.45249e-08	-4.82458	6.21224e-07
AMEX60DD019196	AMEX60DD019196	UP	1.28534	0.000347064	1.52202	0.000172971	1.90979	2.65578e-10
AMEX60DD019968	AMEX60DD019968	UP	2.03436	0.0112747	6.01047	8.3885e-07	3.94916	0.00498241
AMEX60DD020689	AMEX60DD020689	DOWN	-1.33215	0.0366722	-1.34319	0.0339951	-1.73106	0.000484471
AMEX60DD021575	AMEX60DD021575	DOWN	-6.14708	1.98084e-05	-3.07053	0.0142848	-5.62518	6.17392e-06
AMEX60DD021626	AMEX60DD021626	UP	1.88908	0.000740343	2.57786	1.05609e-06	2.18793	0.000203604
AMEX60DD022618	AMEX60DD022618	UP	2.71675	0.00356584	2.27975	5.31871e-14	2.83752	1.89345e-26
AMEX60DD022719	AMEX60DD022719	DOWN	-6.67061	8.96909e-07	-9.67947	6.54896e-09	-11.3979	5.26491e-13
AMEX60DD023023	AMEX60DD023023	DOWN	-5.39268	0.00517842	-3.96752	1.10976e-05	-8.48986	2.15083e-19
AMEX60DD023319	AMEX60DD023319	UP	1.79078	0.00451077	7.74705	2.33918e-05	5.91997	0.0085336
AMEX60DD025593	AMEX60DD025593	DOWN	-7.03295	2.19444e-05	-5.51203	8.407e-07	-10.2024	5.56326e-10
AMEX60DD025598	AMEX60DD025598	DOWN	-4.93186	0.0156484	-4.9903	1.05249e-06	-6.77179	3.0713e-11
AMEX60DD026740	AMEX60DD026740	DOWN	-3.38155	0.000322837	-2.18221	4.56042e-06	-2.12042	3.56196e-13
AMEX60DD026756	AMEX60DD026756	UP	1.84407	0.00342691	2.40574	1.71355e-05	2.59986	6.80853e-17
AMEX60DD027436	AMEX60DD027436	UP	1.74149	0.0349799	2.34326	4.9699e-14	2.87789	2.07292e-27
AMEX60DD028038	AMEX60DD028038	DOWN	-7.20602	1.3844e-08	-7.05962	0.000291023	-7.74814	2.43343e-05
AMEX60DD028491	AMEX60DD028491	DOWN	-11.721	1.79175e-63	-7.06472	0.00108774	-12.3981	1.00592e-33
AMEX60DD028872	AMEX60DD028872	DOWN	-3.62556	0.0081657	-2.20624	0.00222052	-2.74947	4.38761e-05
AMEX60DD029541	AMEX60DD029541	UP	6.22682	0.0380042	4.9145	3.16315e-08	6.48399	9.29587e-12
AMEX60DD029958	AMEX60DD029958	DOWN	-3.45572	0.0371353	-5.67538	2.8342e-08	-7.82252	5.84071e-23
AMEX60DD030318	AMEX60DD030318	UP	2.87745	0.0331049	5.61907	1.68654e-19	7.24419	5.61298e-35
AMEX60DD030376	AMEX60DD030376	DOWN	-5.05792	0.00136507	-7.02957	1.67467e-08	-10.1639	5.46443e-09
AMEX60DD031006	AMEX60DD031006	DOWN	-1.52219	0.0402861	-1.39524	0.0329952	-1.83557	0.000185508
AMEX60DD032232	AMEX60DD032232	DOWN	-5.9251	1.86534e-05	-3.05065	0.000142152	-5.31059	8.61472e-30
AMEX60DD033364	AMEX60DD033364	UP	1.73694	0.0379105	2.70209	1.70915e-36	2.97116	1.93152e-49
AMEX60DD033664	AMEX60DD033664	DOWN	-1.90153	0.0448897	-12.1117	0.000540705	-9.19024	0.01117
AMEX60DD034741	AMEX60DD034741	DOWN	-1.0253	0.030253	-1.95407	1.11297e-08	-3.30279	4.88251e-24
AMEX60DD034889	AMEX60DD034889	DOWN	-8.60804	1.38113e-15	-6.3161	7.13e-14	-6.25668	3.52325e-11
AMEX60DD035089	AMEX60DD035089	UP	1.29339	0.0223164	1.57438	0.000616648	1.5985	0.000258306
AMEX60DD035545	AMEX60DD035545	UP	3.10519	0.0123484	2.89896	8.32938e-10	2.44761	1.78927e-13
AMEX60DD036945	AMEX60DD036945	UP	4.57135	0.0359474	5.12693	0.0178577	4.26186	0.0120321
AMEX60DD037607	AMEX60DD037607	DOWN	-5.01345	0.00153585	-3.30969	0.0160669	-8.90909	8.09348e-08
AMEX60DD038460	AMEX60DD038460	UP	3.16421	0.000177378	9.60371	7.54742e-10	6.64609	1.08206e-10
AMEX60DD038577	AMEX60DD038577	DOWN	-1.95427	0.0223164	-11.3479	0.0304906	-11.3659	0.0232102
AMEX60DD039385	AMEX60DD039385	DOWN	-7.34223	2.20372e-07	-3.96964	0.0463695	-3.9656	0.00680317
AMEX60DD040060	AMEX60DD040060	UP	1.92276	0.00769421	7.79478	2.07117e-05	6.19239	0.00424932
AMEX60DD041610	AMEX60DD041610	DOWN	-3.33207	0.00645041	-6.46072	0.0112811	-8.24257	1.13561e-05
AMEX60DD042131	AMEX60DD042131	UP	1.62432	0.0306461	7.16081	0.000170968	6.28757	0.00331251
AMEX60DD042931	AMEX60DD042931	DOWN	-1.29282	0.0388679	-12.2735	0.000517296	-12.1254	0.000158972
AMEX60DD043028	AMEX60DD043028	DOWN	-9.46212	3.79583e-29	-6.20489	1.26311e-08	-4.6449	4.28643e-10
AMEX60DD043916	AMEX60DD043916	DOWN	-10.6273	1.74506e-18	-8.31143	1.43199e-34	-11.4088	8.65007e-33
AMEX60DD043918	AMEX60DD043918	DOWN	-6.42217	1.04521e-13	-5.25498	2.85931e-10	-6.32673	1.59462e-52
AMEX60DD044091	AMEX60DD044091	UP	7.25556	2.36958e-16	3.9518	1.96664e-05	4.99026	7.82227e-05
AMEX60DD044102	AMEX60DD044102	UP	7.85912	1.24106e-22	7.301	2.39938e-06	6.19817	1.0783e-05
AMEX60DD044332	AMEX60DD044332	UP	2.18915	2.80518e-05	1.5732	0.0189994	2.46938	6.25173e-11
AMEX60DD045944	AMEX60DD045944	DOWN	-4.03299	0.00102988	-2.48308	7.80615e-06	-2.383	0.0263163
AMEX60DD046093	AMEX60DD046093	DOWN	-5.92043	0.000214445	-4.0558	1.70196e-06	-4.79764	4.98555e-09
AMEX60DD049436	AMEX60DD049436	DOWN	-11.6342	1.6562e-23	-4.41696	0.0394937	-9.07426	1.48982e-19
AMEX60DD049884	AMEX60DD049884	DOWN	-6.52506	2.84504e-05	-3.88916	6.92951e-05	-4.35647	3.89009e-11
AMEX60DD049991	AMEX60DD049991	UP	2.21366	0.037792	2.5255	1.17973e-08	3.05547	5.7741e-18
AMEX60DD050272	AMEX60DD050272	DOWN	-3.12995	0.0250286	-2.232	0.0387191	-3.22559	0.0246451
AMEX60DD050360	AMEX60DD050360	UP	3.34625	0.0138488	3.67397	0.0165633	3.2839	0.0257014
AMEX60DD050364	AMEX60DD050364	UP	3.77376	0.00261059	3.75657	0.00884865	3.87393	0.00109538
AMEX60DD050861	AMEX60DD050861	DOWN	-2.10558	3.65973e-07	-3.72442	1.18116e-16	-2.89895	4.52506e-19
AMEX60DD050863	AMEX60DD050863	DOWN	-2.43498	1.42143e-06	-4.38304	1.97844e-11	-3.29732	7.49496e-10
AMEX60DD051962	AMEX60DD051962	DOWN	-12.4471	4.02264e-26	-3.10545	0.00419079	-7.23336	2.9639e-56
AMEX60DD052617	AMEX60DD052617	UP	1.74595	0.0200293	2.34007	9.87455e-08	2.44619	5.99818e-08
AMEX60DD053044	AMEX60DD053044	DOWN	-2.28848	0.0357906	-2.23983	0.00858636	-3.62708	0.0123405
AMEX60DD053722	AMEX60DD053722	UP	1.45582	0.00248941	1.68015	1.92584e-05	1.60422	3.24164e-08
AMEX60DD054256	AMEX60DD054256	DOWN	-6.79635	6.32037e-26	-2.4833	0.0213948	-5.1435	1.71024e-22
AMEX60DD054539	AMEX60DD054539	DOWN	-5.54103	6.66519e-05	-5.14517	0.00081038	-7.35849	9.41566e-06
AMEX60DD054655	AMEX60DD054655	UP	3.95795	1.69697e-06	5.30663	5.49041e-15	6.15143	2.82513e-18
AMEX60DD055937	AMEX60DD055937	DOWN	-4.80558	0.000228083	-4.32875	0.000513401	-7.1707	3.56534e-09
AMEX60DDU001002882	AMEX60DDU001002882	UP	2.97432	0.00663527	2.88852	4.11203e-07	3.4142	2.86665e-11
AMEX60DDU001008614	AMEX60DDU001008614	UP	2.04084	0.000714963	2.48269	4.42934e-05	2.9733	2.07886e-05
AMEX60DDU001010049	AMEX60DDU001010049	DOWN	-4.10371	8.77043e-11	-3.16358	5.46194e-09	-3.96491	4.60721e-16
AMEX60DDU001010077	AMEX60DDU001010077	DOWN	-4.91523	0.0211885	-5.65663	0.0357124	-7.80456	1.72418e-05
AMEX60DDU001012508	AMEX60DDU001012508	DOWN	-8.93973	9.65809e-14	-3.27041	0.00013356	-5.55602	2.20782e-14
AMEX60DDU001012788	AMEX60DDU001012788	DOWN	-2.50441	0.00520209	-5.01101	0.01503	-7.6979	2.12715e-05
AMEX60DDU001029777	AMEX60DDU001029777	UP	1.06052	0.0168816	1.47516	0.00248235	2.07547	5.01728e-08
AMEX60DDU001030466	AMEX60DDU001030466	DOWN	-5.87416	0.000395146	-2.71693	0.0183218	-4.51503	0.0019232
AMEX60DDU001030768	AMEX60DDU001030768	UP	1.63916	0.0310247	2.46812	5.10914e-07	2.6272	1.56963e-07
AMEX60DDU001033328	AMEX60DDU001033328	DOWN	-3.17523	0.017959	-5.31424	0.000185358	-8.92537	2.30794e-05
AMEX60DDU001035818	AMEX60DDU001035818	DOWN	-6.15756	0.000265866	-5.4498	6.46152e-06	-5.6185	3.48118e-05
AMEX60DDU001037546	AMEX60DDU001037546	DOWN	-7.19624	1.81463e-08	-7.47368	0.0115818	-9.95386	2.0432e-14
AMEX60DDU001038813	AMEX60DDU001038813	DOWN	-4.29704	0.0441106	-2.75463	0.00427077	-5.37852	3.01555e-14
AMEX60DDU001039607	AMEX60DDU001039607	DOWN	-7.60933	2.40934e-06	-3.5617	0.0152	-11.2396	1.26359e-12
AMEX60DDU001039697	AMEX60DDU001039697	DOWN	-1.63019	0.0226196	-3.73423	6.04107e-07	-6.40162	0.000683592
AMEX60DDU001041560	AMEX60DDU001041560	DOWN	-4.47988	0.00174305	-4.17747	1.12215e-06	-9.85722	5.43256e-08
AMEX60DD008838	AMPD1	DOWN	-10.9465	4.23768e-21	-6.11625	1.80796e-20	-9.01389	2.21789e-37
AMEX60DD031854	ANGPTL2	UP	4.62476	2.03911e-08	5.93152	4.02477e-09	6.37953	7.30591e-74
AMEX60DD014684	ANGPTL4	UP	2.80017	2.36847e-06	1.60531	0.00766081	2.28943	2.03063e-06
AMEX60DD052557	ANKRD1.1	DOWN	-6.40821	8.8302e-07	-4.17663	2.13617e-07	-6.73005	2.04544e-100
AMEX60DD052842	ANKRD2	DOWN	-8.00818	1.25844e-10	-3.41204	4.7647e-09	-3.26139	4.31248e-10
AMEX60DD015214	ANKRD35.2	DOWN	-1.03079	0.0349224	-1.75155	0.000112937	-4.09116	4.59107e-34
AMEX60DDU001038220	ANO10.2	DOWN	-1.62562	0.0346879	-1.26592	0.000112272	-1.24874	0.000711016
AMEX60DD002245	ANO7	DOWN	-4.85873	0.00896573	-3.3586	9.53954e-06	-3.26008	4.08937e-06
AMEX60DD003314	ANPEP.2	UP	1.82789	0.0136657	3.10854	8.80815e-06	2.5203	1.82208e-13
AMEX60DD038203	APCDD1	UP	2.65832	5.4192e-07	2.29151	0.00153158	2.2144	3.77577e-06
AMEX60DD008726	APOBEC2	DOWN	-11.2146	1.73597e-21	-4.18405	3.22884e-07	-7.93577	8.10112e-32
AMEX60DD018145	APOC1	UP	1.82737	0.00019059	5.38686	3.04463e-100	4.73013	3.75777e-36
AMEX60DD052431	ARHGAP22	UP	2.69107	0.00120521	3.49473	1.52647e-07	4.76102	1.15654e-35
AMEX60DD037959	ARPP21	DOWN	-3.72467	0.000175475	-2.87703	1.61814e-19	-2.33855	9.62371e-07
AMEX60DDU001039799	ARPP21.1	DOWN	-6.16705	0.000900133	-2.18345	4.06661e-10	-2.08821	0.00513809
AMEX60DD049886	ART1	DOWN	-11.141	9.336e-20	-5.35203	7.18559e-07	-8.98635	1.34503e-53
AMEX60DD049888	ART1.1	DOWN	-8.64278	2.82751e-09	-4.88955	0.00012789	-9.62376	1.54154e-15
AMEX60DD048405	ARX	DOWN	-5.55943	0.00642073	-3.66844	0.00579054	-5.19783	3.28054e-06
AMEX60DD040507	ASAP1.1	UP	1.32798	0.0232806	1.68847	4.3871e-05	1.47444	8.79577e-08
AMEX60DD037031	ASB12	DOWN	-8.03176	4.23219e-06	-4.09456	0.00519268	-11.6799	7.93872e-13
AMEX60DD007425	ASB15	DOWN	-7.04888	1.61823e-06	-4.45829	3.3822e-07	-5.72509	6.0953e-16
AMEX60DD009910	ASB16	DOWN	-4.13564	0.0169868	-4.76217	2.13375e-05	-8.41909	5.05427e-07
AMEX60DD055473	ASB18	DOWN	-5.54381	0.00195772	-4.33272	0.00244372	-7.18113	2.35894e-05
AMEX60DD045322	ASB5	DOWN	-2.99937	1.83055e-07	-1.969	0.00438307	-2.49228	4.66389e-10
AMEX60DD005221	ASTL.2	UP	2.37696	0.000144947	1.85204	2.64006e-06	2.23468	5.07481e-12
AMEX60DD003242	ATP13A4.5	DOWN	-4.56313	0.0101484	-10.0942	6.11036e-08	-10.8817	8.86742e-11
AMEX60DD003243	ATP13A4.6	DOWN	-3.53914	0.00130429	-7.32978	7.39103e-15	-10.6353	7.40582e-12
AMEX60DD016919	ATP1A2	DOWN	-9.90596	2.02165e-18	-2.36275	3.279e-07	-3.52895	3.92344e-14
AMEX60DD016921	ATP1A2.1	DOWN	-7.01983	5.43406e-12	-3.09831	7.14456e-18	-4.11754	1.14183e-11
AMEX60DD054139	ATP2A3	DOWN	-1.13307	0.000406311	-1.8272	0.000140279	-3.3431	2.90812e-154
AMEX60DD013519	AXRNBP	UP	1.55538	0.044169	3.25186	1.29535e-47	3.17075	2.34596e-26
AMEX60DD012980	B3GNT6.2	DOWN	-1.70622	0.0238436	-1.58795	0.0121104	-3.15938	3.19756e-34
AMEX60DD003026	B3GNT7	DOWN	-1.13139	0.0380042	-4.35986	3.28965e-10	-6.093	1.67262e-73
AMEX60DD033504	BAG2	DOWN	-2.59437	0.00351184	-1.95061	0.00941772	-2.31977	5.48585e-08
AMEX60DD021836	BAMBI	UP	2.50785	2.1648e-14	1.38092	0.00751942	2.51859	3.00418e-10
AMEX60DD032196	BCAR3.2	DOWN	-1.29501	0.0345337	-2.89958	9.27173e-06	-3.45957	5.17348e-08
AMEX60DD006513	BEST3	DOWN	-5.76791	0.00077772	-2.40914	0.00892813	-4.31137	1.61433e-09
AMEX60DD016787	BGLAP	DOWN	-8.99168	1.38668e-14	-7.20729	3.51997e-06	-10.7327	3.79428e-13
AMEX60DD042310	BHMT	DOWN	-4.26935	1.29078e-16	-2.68344	0.000646414	-4.47342	2.54572e-42
AMEX60DD000532	BICDL1	DOWN	-2.30437	0.00247114	-2.23884	2.62528e-08	-4.70081	1.52182e-09
AMEX60DD056187	BIN1	DOWN	-1.6902	3.61485e-05	-1.05512	6.04752e-05	-1.82893	3.50814e-06
AMEX60DD035718	BMP2.2	UP	2.43153	7.82737e-11	2.02279	0.00122648	2.1789	1.00432e-06
AMEX60DD044182	BTC	DOWN	-2.94684	0.015269	-4.13868	5.26637e-06	-6.32898	1.27243e-08
AMEX60DD034097	BVES.1	DOWN	-3.85905	5.27576e-05	-1.01825	0.00144588	-1.45809	0.00195572
AMEX60DD052423	C10ORF71	DOWN	-9.47759	2.05322e-16	-5.38124	7.56065e-07	-11.5912	2.44337e-14
AMEX60DD030284	C1QTNF2.1	DOWN	-2.65213	0.000599909	-1.94006	0.000496098	-1.55026	0.000945808
AMEX60DD010525	C2	DOWN	-1.45361	0.0308455	-2.15915	0.00560241	-3.16333	4.1186e-17
AMEX60DD026758	C3AR1	UP	1.92576	0.019684	1.89067	6.18212e-06	2.49158	4.93678e-07
AMEX60DD044282	C4ORF54	DOWN	-9.44405	3.44273e-17	-3.51398	2.877e-05	-5.56948	7.52102e-17
AMEX60DD024664	C5AR1	UP	1.35334	0.00280879	2.17572	1.31872e-10	2.31953	2.0172e-06
AMEX60DDU001001815	CA3.1	DOWN	-9.67968	9.39654e-14	-7.14072	3.80487e-56	-8.85672	2.40733e-42
AMEX60DD008599	CACNA1S	DOWN	-10.8117	8.61713e-23	-5.12198	0.0297487	-10.1726	2.3127e-29
AMEX60DD008602	CACNA1S.1	DOWN	-9.50389	5.16198e-16	-7.27072	4.33525e-23	-11.4607	5.07503e-14
AMEX60DD008603	CACNA1S.2	DOWN	-6.60475	0.000138314	-6.72084	7.28958e-15	-11.4626	2.28741e-13
AMEX60DD010278	CACNB1	DOWN	-9.73096	2.90549e-16	-6.04287	1.39822e-08	-7.43447	5.56379e-34
AMEX60DDU001012134	CACNB1.1	DOWN	-6.22317	0.000104713	-6.37211	0.00189464	-7.40768	1.03762e-05
AMEX60DD017369	CACNG1	DOWN	-7.20654	1.68385e-08	-5.23421	1.64071e-11	-8.70384	4.68567e-21
AMEX60DD017368	CACNG6	DOWN	-6.61923	1.63879e-05	-5.85898	3.18948e-07	-7.29675	8.93924e-17
AMEX60DD029523	CALCOCO1	DOWN	-1.17644	0.00461919	-2.10361	5.47267e-07	-2.30679	1.43226e-05
AMEX60DD010167	CALCOCO2	DOWN	-1.10976	0.000389129	-2.21805	1.35587e-07	-3.42978	2.81319e-174
AMEX60DD053012	CALHM3	DOWN	-1.73092	0.0257444	-4.41014	1.08023e-09	-8.407	1.8366e-43
AMEX60DD016244	CALU	UP	1.48048	0.00087426	2.06492	2.14378e-16	1.74289	7.94968e-28
AMEX60DD030139	CAMK2A	DOWN	-6.78519	1.02001e-05	-2.9099	2.04825e-05	-4.8744	2.20042e-33
AMEX60DD001307	CAMK2B	DOWN	-1.94109	3.18465e-05	-2.93352	2.97355e-08	-6.16261	1.36145e-42
AMEX60DD023507	CAND1.1	DOWN	-6.30062	7.16686e-05	-3.86555	1.96587e-05	-4.81731	1.34692e-08
AMEX60DD023511	CAND1.2	DOWN	-3.44023	5.75734e-12	-2.74842	4.22824e-13	-4.10732	1.67856e-24
AMEX60DD024408	CAPN1	DOWN	-1.68676	0.0404363	-6.28732	7.06364e-09	-9.35893	2.86544e-81
AMEX60DD036236	CAPN1.3	DOWN	-2.03572	0.00111659	-2.46832	0.00723339	-4.72299	0.0127766
AMEX60DD011923	CAPN3	DOWN	-1.86656	0.00635125	-2.0692	6.72432e-06	-4.50423	8.16517e-14
AMEX60DDU001022120	CAPN3.2	DOWN	-2.56531	0.0490559	-2.8496	0.00417229	-6.83604	3.02867e-05
AMEX60DD029349	CARD10	DOWN	-1.80465	0.000150485	-4.00792	1.71777e-27	-4.20417	0.00296702
AMEX60DD007312	CARNS1	DOWN	-10.997	5.88272e-21	-6.36916	1.48831e-10	-13.2376	1.53887e-16
AMEX60DD016918	CASQ1	DOWN	-13.0063	1.26553e-37	-9.78598	1.83818e-39	-13.8092	9.5197e-49
AMEX60DD046741	CASQ2	DOWN	-8.75965	1.84929e-12	-5.91627	1.02419e-08	-9.09797	2.11223e-28
AMEX60DD046743	CASQ2.1	DOWN	-9.77692	8.51288e-15	-6.49268	1.86764e-08	-12.4729	1.81424e-15
AMEX60DD051153	CASZ1	DOWN	-1.47709	2.31575e-08	-2.92147	2.91547e-16	-6.10711	7.72012e-124
AMEX60DD025597	CAV2.1	DOWN	-7.23519	3.74074e-06	-6.54151	1.49339e-12	-7.49029	1.12016e-15
AMEX60DD023548	CAV3	DOWN	-9.94787	1.56254e-16	-3.7116	4.36122e-15	-4.84978	2.6488e-31
AMEX60DD055217	CAVIN2.2	DOWN	-1.99605	0.0166062	-1.80042	9.89041e-08	-2.92768	1.17088e-37
AMEX60DD039043	CAVIN4	DOWN	-7.21495	5.05251e-06	-4.45814	0.0419181	-10.529	3.10225e-67
AMEX60DD017820	CBFB	UP	1.49298	0.000555534	1.12501	6.86549e-07	1.33986	6.36396e-26
AMEX60DD042776	CCDC112	UP	1.30043	0.0400792	1.59267	5.43032e-05	1.98597	1.83949e-05
AMEX60DD012110	CCDC177	UP	6.13537	0.000971323	5.40604	0.00143389	6.70711	1.13462e-06
AMEX60DD041527	CCL19	DOWN	-3.59466	1.42712e-09	-4.25643	3.4379e-13	-5.17465	2.04498e-114
AMEX60DD041528	CCL19.1	DOWN	-7.33279	1.12099e-08	-5.96235	3.94887e-13	-5.96579	1.67659e-41
AMEX60DD052653	CCNJ.1	UP	1.93577	0.000106046	3.46625	1.97981e-25	3.81177	2.21203e-43
AMEX60DD014898	CCPG1.1	DOWN	-6.13009	8.62417e-19	-2.35675	0.0122423	-4.11368	1.76883e-06
AMEX60DD005606	CD164L2	DOWN	-4.87655	0.00160869	-4.27031	4.99089e-08	-7.45056	7.81824e-10
AMEX60DD005191	CD82	DOWN	-1.0224	0.000300034	-1.69471	1.41383e-06	-1.98213	1.83111e-46
AMEX60DD025192	CDC42EP2.1	DOWN	-1.62812	5.03964e-05	-2.61677	9.25529e-15	-3.43442	1.25065e-20
AMEX60DD026887	CDH26	DOWN	-1.85978	2.49688e-05	-2.51351	0.000185781	-4.98514	2.13977e-27
AMEX60DD026889	CDH26.1	DOWN	-2.96836	0.000933018	-3.54993	3.36553e-09	-6.1575	0.000133283
AMEX60DD038551	CDH6	UP	3.67196	2.87624e-05	5.05692	1.07669e-13	5.52298	5.75769e-135
AMEX60DD006255	CDNF	DOWN	-5.81992	0.000934025	-3.20827	0.0262076	-6.55595	5.46204e-11
AMEX60DD006931	CECR2	UP	1.43596	0.0014148	1.77616	0.000460043	2.82238	3.65751e-09
AMEX60DD014590	CERS2.1	DOWN	-1.23298	0.00155885	-1.66993	1.61584e-06	-2.54553	4.07123e-15
AMEX60DD012216	CFL2	DOWN	-5.34696	2.41136e-05	-1.59873	0.000169803	-2.59451	6.02414e-10
AMEX60DD003802	CH25H	DOWN	-1.70568	0.00921622	-3.64034	2.45375e-06	-7.03823	5.10365e-06
AMEX60DD007884	CHKB.CPT1B.3	DOWN	-2.0268	0.039208	-1.9482	0.0122868	-2.53873	2.21979e-09
AMEX60DD005267	CHRM4	UP	4.1186	3.03641e-17	3.22013	7.3479e-14	4.37821	1.87297e-42
AMEX60DD012755	CHRNB1	DOWN	-7.5198	6.36267e-09	-2.31927	0.00315898	-3.79049	1.76623e-07
AMEX60DD003073	CHRND.1	DOWN	-6.01167	1.38166e-07	-4.44016	7.19719e-13	-5.98588	8.3198e-48
AMEX60DD003074	CHRNG	DOWN	-9.54853	6.30602e-16	-3.18401	0.0354981	-7.32299	1.22764e-40
AMEX60DD002056	CHST2	UP	2.3157	7.85933e-07	2.03622	1.37847e-15	2.37494	1.54751e-10
AMEX60DD007777	CKAP4	UP	1.08702	0.0195826	1.76744	2.70626e-14	1.002	2.05946e-05
AMEX60DD024851	CKM	DOWN	-12.7228	2.10914e-76	-5.50302	0.0175799	-13.5743	9.19712e-79
AMEX60DD026317	CLCN1	DOWN	-4.97739	0.00555403	-6.71441	0.00267076	-8.6394	2.24421e-07
AMEX60DD012970	CLCNKA	DOWN	-5.26312	0.00111659	-4.81446	7.6224e-05	-7.18337	2.09939e-05
AMEX60DD051606	CLDN19	DOWN	-5.75846	0.000515475	-4.99434	8.20903e-15	-5.20172	1.13066e-13
AMEX60DD028030	CLDN6	DOWN	-6.53037	9.93198e-05	-7.49538	5.06759e-12	-11.112	8.51759e-12
AMEX60DD018258	CLEC20A	DOWN	-3.56793	0.00185758	-10.5979	4.40747e-12	-9.85526	2.10808e-24
AMEX60DD032231	CLIC5	DOWN	-6.49984	0.000156876	-3.81628	0.000366364	-6.27479	4.33704e-18
AMEX60DD032926	CLIC5.2	DOWN	-6.24857	4.47887e-10	-2.79296	2.36234e-06	-4.94219	1.58049e-10
AMEX60DD051174	CLSTN1	DOWN	-1.28337	0.00458081	-1.38273	2.46781e-05	-1.40414	1.1098e-12
AMEX60DD042301	CMYA5	DOWN	-6.66234	1.51526e-16	-3.21763	7.47907e-05	-5.07592	3.33794e-23
AMEX60DD031990	CNN1	DOWN	-4.49407	3.79927e-11	-3.34929	3.10567e-10	-4.05238	3.43418e-20
AMEX60DD033627	COL12A1	UP	1.50935	0.00241557	2.34427	0.00196166	3.33267	2.85287e-49
AMEX60DD040401	COL14A1.1	DOWN	-2.452	0.000138785	-3.99929	1.5567e-08	-3.95481	1.30314e-24
AMEX60DD020532	COL21A1	DOWN	-4.16379	1.42657e-08	-2.93553	0.00125377	-4.18409	4.2904e-14
AMEX60DDU001039430	COL21A1.10	DOWN	-4.75179	0.00662651	-5.03175	0.00159425	-4.50186	5.9855e-05
AMEX60DD033483	COL21A1.2	DOWN	-4.91095	0.0339266	-5.20498	0.0128601	-4.14263	0.00788429
AMEX60DD033486	COL21A1.4	DOWN	-3.58733	0.0163931	-4.52047	0.000978015	-5.51326	6.93158e-07
AMEX60DD033487	COL21A1.5	DOWN	-6.0825	1.46247e-05	-5.14638	1.46505e-08	-4.41292	1.04307e-17
AMEX60DD040583	COL22A1	DOWN	-2.29354	0.000259507	-3.39025	3.93748e-10	-5.60295	6.07417e-71
AMEX60DD054513	COL26A1.1	UP	3.58226	9.25031e-05	2.25128	0.00400701	3.21505	2.94432e-05
AMEX60DD022335	COL28A1.3	DOWN	-5.74975	0.00776878	-2.13842	0.0458366	-2.40568	0.00623033
AMEX60DD050843	COL5A3.3	UP	2.02657	0.00123426	2.53545	9.82994e-11	2.50537	4.82139e-21
AMEX60DD002778	COL6A5	DOWN	-6.92918	1.86234e-08	-6.88734	3.02801e-20	-9.40343	1.10811e-15
AMEX60DD002780	COL6A6	DOWN	-5.55707	0.0071918	-5.5479	2.2096e-09	-5.40757	5.50749e-17
AMEX60DD024933	COQ8A.1	UP	1.59676	4.42955e-05	2.42896	4.64988e-26	2.81567	6.24945e-26
AMEX60DD054810	CORO6	DOWN	-7.17464	3.02658e-19	-2.867	5.84986e-20	-4.82452	3.02218e-31
AMEX60DD028036	COX6A1.1	DOWN	-8.49744	1.73252e-10	-7.23611	1.09746e-05	-7.4846	3.04391e-06
AMEX60DD024383	COX7A1	DOWN	-4.0189	2.29538e-09	-4.6227	6.90619e-18	-6.50819	2.39951e-61
AMEX60DD011772	COX7A2L	DOWN	-1.98093	0.00254031	-2.95663	8.12963e-32	-3.3509	2.95182e-54
AMEX60DD001958	CPA3	DOWN	-7.96448	8.83291e-11	-4.46995	1.04289e-57	-4.64644	1.26758e-30
AMEX60DD015718	CRABP2	UP	2.23205	7.21161e-09	2.71279	2.4609e-10	4.10388	2.11728e-40
AMEX60DDU001031059	CRABP2.1	UP	2.01645	0.0329769	1.73014	0.0192179	3.92959	5.77785e-05
AMEX60DD052816	CRTAC1	DOWN	-3.11084	0.00137275	-2.02889	0.00468967	-3.01174	8.63675e-20
AMEX60DD006552	CRY1.1	UP	2.12994	0.0233884	3.45812	3.35134e-05	3.92048	7.73147e-05
AMEX60DD015973	CRYAB	DOWN	-7.40391	7.73314e-35	-5.78678	1.68065e-72	-5.586	4.56268e-45
AMEX60DD009669	CSPG5	DOWN	-5.95241	6.80309e-05	-2.50971	0.0136443	-4.92471	1.90992e-12
AMEX60DD055733	CSRNP3.1	UP	2.75592	0.00217615	3.6365	2.54116e-16	3.69816	7.02448e-27
AMEX60DD005014	CSRP3	DOWN	-11.4883	1.54839e-27	-4.16418	6.27753e-13	-6.1162	8.23711e-69
AMEX60DD040250	CTHRC1	UP	1.99393	0.000823456	3.20322	1.89612e-15	2.53607	3.45834e-25
AMEX60DD040253	CTHRC1.1	UP	1.66095	9.50486e-05	3.35058	1.06153e-28	2.70455	2.05319e-71
AMEX60DD047949	CTPS2	DOWN	-1.77696	0.0400792	-1.98972	1.60378e-10	-1.83628	6.85474e-08
AMEX60DD014742	CTSK	UP	1.54364	0.0324314	3.18312	3.34118e-19	3.30396	3.52844e-54
AMEX60DD007394	CTSS	DOWN	-4.73186	5.53335e-21	-3.95001	3.79154e-36	-3.76756	2.87779e-28
AMEX60DD007096	CTSV.1	DOWN	-3.45518	3.94326e-07	-3.11917	3.43112e-30	-2.62041	4.13785e-13
AMEX60DD004856	CYB5R2	UP	2.76814	1.16141e-10	2.58584	1.30356e-10	2.08756	4.62557e-14
AMEX60DD029607	CYP27B1	UP	3.7081	1.49468e-05	8.21412	7.09801e-52	9.55291	1.14603e-38
AMEX60DD024499	CYP2A13.5	DOWN	-4.31977	3.01683e-12	-2.50016	1.77701e-11	-3.3448	1.94345e-48
AMEX60DD024495	CYP2C9	DOWN	-1.51975	0.0319955	-3.83439	1.37217e-20	-5.26801	7.29305e-16
AMEX60DD044498	CYP2U1.1	DOWN	-1.28037	0.0226696	-1.59339	8.40015e-11	-1.31891	1.42394e-10
AMEX60DD011319	CYP46A1.6	DOWN	-1.01548	0.0262653	-1.27331	0.00371403	-1.99146	3.49195e-13
AMEX60DD045887	CYTL1	DOWN	-9.30369	6.18642e-16	-4.66408	1.55603e-06	-4.89562	0.000678292
AMEX60DDU001021644	D9C73_028124.119	DOWN	-1.40807	0.0244181	-4.72712	7.35378e-14	-4.02885	1.94794e-05
AMEX60DD021460	D9C73_028124.24	UP	1.36594	0.0361763	4.90905	4.10253e-22	3.92772	1.8413e-62
AMEX60DD010300	DARPP32	DOWN	-2.16491	0.0231374	-3.34337	0.00115447	-7.46201	2.45598e-54
AMEX60DD007009	DENND11	DOWN	-1.01385	0.0361015	-1.76865	5.3038e-06	-1.51565	3.14461e-14
AMEX60DD026981	DEPTOR	DOWN	-2.98641	0.0029705	-4.37152	2.35268e-22	-7.76338	2.4333e-21
AMEX60DD000338	DERL2	DOWN	-2.84322	0.0061058	-1.4738	0.00110866	-2.0349	1.38477e-10
AMEX60DD056342	DES	DOWN	-9.00281	7.93122e-14	-4.46852	0.000152341	-6.38729	6.95668e-30
AMEX60DD007020	DGKI.1	DOWN	-1.30576	0.0123632	-1.48973	0.00219179	-1.51269	0.00415614
AMEX60DD030531	DHRS7C	DOWN	-9.02312	1.97688e-20	-5.95675	0.0120073	-15.2034	8.99139e-23
AMEX60DD028638	DLGAP4	UP	1.14577	0.0119741	1.3076	3.68975e-07	1.33521	2.95744e-08
AMEX60DD022357	DLX6.1	UP	2.40259	0.0106762	2.10431	0.00856713	2.49055	2.99764e-06
AMEX60DD053300	DMBT1.16	DOWN	-3.03224	0.0264967	-6.74595	4.75711e-06	-8.62615	2.99212e-08
AMEX60DD031693	DMBT1.3	UP	1.94795	0.0451228	2.24336	7.50203e-06	2.6505	2.22252e-12
AMEX60DD048448	DMD	DOWN	-6.87755	8.29462e-06	-4.19513	0.000138861	-5.13035	3.8961e-18
AMEX60DD048454	DMD.2	DOWN	-5.63373	3.89363e-07	-4.7604	5.62831e-06	-4.59786	1.13745e-08
AMEX60DD042311	DMGDH	DOWN	-4.12716	3.06085e-06	-1.60305	0.0268484	-4.03901	1.30372e-42
AMEX60DD018957	DNAJB4	DOWN	-4.70081	0.000162308	-3.25675	1.3759e-05	-3.30496	4.75417e-08
AMEX60DD047290	DNAJC28	DOWN	-2.52684	0.00131031	-1.80392	0.00161985	-1.70909	0.000431446
AMEX60DD030740	DPX16_12726.14	DOWN	-1.78663	0.0124761	-4.49144	8.23074e-12	-7.10721	7.48766e-11
AMEX60DD000441	DPX16_9183	DOWN	-2.02818	0.00540078	-2.60317	0.000168766	-2.93793	5.90269e-08
AMEX60DD040268	DPYS.2	DOWN	-7.82049	3.27404e-07	-8.12849	2.10087e-12	-11.5715	2.54259e-13
AMEX60DD040270	DPYS.3	DOWN	-8.32034	5.02513e-12	-7.62977	1.12214e-22	-10.9932	1.47166e-12
AMEX60DD033164	DR999_PMT02260	UP	3.12493	0.00474506	2.97027	1.60989e-06	3.43534	4.15296e-12
AMEX60DD052986	DR999_PMT10174	DOWN	-5.26636	0.0109442	-2.72113	0.00790332	-2.85281	0.0119464
AMEX60DD020293	DR999_PMT14185	DOWN	-8.18607	1.82023e-39	-4.48504	6.50578e-12	-6.75873	8.95368e-59
AMEX60DD043575	DR999_PMT14785	DOWN	-3.94041	0.000125665	-2.12727	0.00920428	-4.32848	2.83089e-08
AMEX60DD039344	DSEL	DOWN	-1.38236	0.0268171	-1.48431	0.00288366	-1.61399	5.3434e-78
AMEX60DD039651	DTNA	DOWN	-4.38709	5.29577e-08	-1.93097	0.000231473	-3.19671	1.56141e-08
AMEX60DD054111	DUSP14.1	DOWN	-1.28259	0.0380206	-2.05236	1.10019e-05	-3.22185	4.4158e-11
AMEX60DD017254	DUSP15	DOWN	-2.73746	0.002127	-3.38154	3.58972e-08	-3.08587	1.2937e-09
AMEX60DD002502	DUSP26.1	DOWN	-6.7751	1.30995e-06	-7.37318	0.000121262	-5.7512	0.00219979
AMEX60DD002503	DUSP26.2	DOWN	-6.77525	3.80035e-07	-5.79798	0.00296568	-7.30473	5.58936e-05
AMEX60DD052187	DUSP26.3	DOWN	-7.66902	1.22975e-06	-2.32346	0.00945777	-6.8796	2.02067e-08
AMEX60DD052174	DUSP29	DOWN	-8.09333	2.48762e-12	-3.50162	0.00730069	-9.37473	3.39502e-09
AMEX60DDU001039288	DUSP29.1	DOWN	-6.70211	9.47112e-07	-3.90958	0.00606308	-8.60907	1.23983e-07
AMEX60DD009975	DUSP3	DOWN	-1.32435	0.000424666	-3.13201	1.31946e-09	-4.88355	2.17508e-39
AMEX60DD051261	DVL1	DOWN	-1.84589	0.0436225	-1.79721	0.004215	-2.89716	1.95396e-09
AMEX60DD010734	DXO.1	DOWN	-1.68131	0.0238573	-3.3827	1.51991e-15	-5.39786	7.7531e-73
AMEX60DD010742	DXO.3	DOWN	-1.33298	0.0235803	-3.51612	9.22085e-11	-5.50419	4.28558e-165
AMEX60DDU001015450	DXO.5	DOWN	-1.78261	0.00575002	-3.22461	3.48555e-09	-5.15322	1.6575e-84
AMEX60DDU001025057	DXO.6	DOWN	-1.64138	0.0107666	-2.88834	6.85937e-07	-4.80739	2.40326e-67
AMEX60DD045227	E1301_TTI005140.14	DOWN	-6.24066	0.000123383	-4.50729	0.00729242	-6.79907	0.000517208
AMEX60DDU001000237	E1301_TTI005140.17	DOWN	-1.24888	0.012323	-2.66646	2.70377e-09	-3.8328	3.53233e-16
AMEX60DD037560	E1301_TTI023775.15	DOWN	-1.59003	0.00685214	-3.5777	1.05333e-08	-3.66742	8.51591e-19
AMEX60DD006486	E1301_TTI023775.2	DOWN	-2.62832	0.0117973	-1.65718	0.00954954	-2.67085	4.1347e-12
AMEX60DDU001006699	E1301_TTI023775.28	DOWN	-1.53879	0.0263343	-1.66415	2.30761e-08	-2.73064	3.94954e-09
AMEX60DD012211	EGLN3	UP	1.42099	0.0385426	1.02397	0.00108836	1.21918	0.0119278
AMEX60DD034213	EIF2AK2	DOWN	-1.32882	0.00108491	-1.31745	0.0075562	-2.33209	9.79007e-14
AMEX60DD006247	ELAPOR2	DOWN	-1.70931	0.000251936	-3.56003	1.34137e-12	-4.93182	3.68201e-146
AMEX60DD032595	EMILIN1	UP	1.90786	0.0226984	3.42128	2.73961e-13	4.21144	2.68283e-171
AMEX60DD032600	EMILIN1.2	UP	2.77044	0.0402726	3.19775	1.45249e-08	4.65239	5.17172e-29
AMEX60DD032602	EMILIN1.4	UP	2.12811	0.0103891	3.23557	2.03025e-14	3.90682	6.7144e-49
AMEX60DD014062	ENC1	UP	1.35895	0.0116284	1.19868	0.00056631	1.40094	3.83728e-11
AMEX60DD012631	ENO3	DOWN	-3.84417	3.6443e-16	-3.26732	6.97845e-93	-4.84146	1.88254e-31
AMEX60DD044033	ENO3.1	DOWN	-3.55171	0.000135903	-3.04674	6.76278e-05	-3.99167	2.04222e-08
AMEX60DD032930	ENPP4	DOWN	-1.09678	0.0452161	-1.77112	0.0014087	-2.57551	1.10688e-10
AMEX60DD052774	ENTPD1	UP	1.91576	7.19638e-05	2.50863	2.23666e-22	2.57239	1.74359e-54
AMEX60DD053899	ENV.70	DOWN	-4.26452	1.67059e-08	-2.57907	1.59734e-05	-5.59885	5.27529e-11
AMEX60DD035932	EPAS1.1	DOWN	-1.12219	0.0305195	-2.85447	1.89365e-57	-3.81052	8.73532e-48
AMEX60DD002422	EPHA4.1	UP	1.78728	0.0460981	5.27436	2.29213e-25	6.20223	3.61846e-45
AMEX60DDU001020060	EPOP	UP	2.91454	0.0144619	4.76081	3.44426e-35	5.5954	2.50495e-57
AMEX60DD040762	EPPK1	DOWN	-1.72149	1.9235e-05	-1.81166	1.43211e-05	-3.07732	1.38538e-08
AMEX60DD040763	EPPK1.1	DOWN	-1.81873	2.03627e-05	-1.91834	4.15312e-05	-3.30171	8.5279e-09
AMEX60DD006654	EPS8	DOWN	-1.52233	0.0317983	-1.85467	2.27005e-06	-2.24522	6.62855e-15
AMEX60DD055396	ERBB4	DOWN	-3.08118	0.0226191	-3.47259	3.36161e-07	-4.85696	1.63262e-08
AMEX60DD036107	ESRRG.1	DOWN	-3.22489	0.000800816	-1.55283	0.0233536	-2.19133	0.0119174
AMEX60DD009088	ETNK2	DOWN	-5.81293	0.000866454	-3.97207	1.42096e-11	-4.38511	9.81688e-13
AMEX60DD009989	ETV4	UP	1.8302	1.54022e-08	2.01385	3.24659e-05	3.0169	1.32014e-31
AMEX60DD032990	EVA1A	UP	3.12902	0.00363925	3.12828	1.04317e-07	4.45793	1.18143e-33
AMEX60DD018697	F13B.1	UP	2.28096	1.04337e-05	2.26925	1.14182e-09	1.94919	0.000121223
AMEX60DD019771	FAAH.1	DOWN	-3.59043	0.00823643	-6.68068	0.000124398	-4.57494	0.00188275
AMEX60DD019773	FAAH.2	DOWN	-8.04473	2.09452e-09	-5.49905	3.23788e-10	-7.09577	3.12385e-34
AMEX60DD023851	FAM107A	DOWN	-1.62474	0.00421718	-2.92896	1.41858e-05	-5.77326	5.11067e-09
AMEX60DD052349	FAM131C	DOWN	-7.87286	2.13308e-11	-5.02508	8.4939e-05	-5.00138	0.00143457
AMEX60DD045806	FAM184B	DOWN	-3.7095	3.56678e-05	-2.64723	4.97111e-05	-3.74778	4.82034e-07
AMEX60DD045807	FAM184B.1	DOWN	-3.41945	0.00910942	-2.68167	0.000822135	-3.69481	4.78938e-06
AMEX60DDU001030181	FAM184B.2	DOWN	-3.59096	0.0255838	-3.11764	0.0371478	-2.58944	0.0396656
AMEX60DD018190	FAM78B	DOWN	-8.48512	1.09185e-08	-4.21785	6.29855e-09	-8.57667	1.00957e-22
AMEX60DD040422	FAM83A	DOWN	-1.58353	0.000385375	-2.37608	0.00251295	-5.98778	4.31836e-06
AMEX60DD006493	FBLN1	UP	2.24862	0.000393932	3.85798	2.4764e-20	4.242	2.00278e-66
AMEX60DD014606	FBN2	UP	2.94157	1.9799e-08	4.67911	2.20263e-16	4.35802	6.72463e-43
AMEX60DD004079	FBXL22	DOWN	-5.25758	0.00984703	-2.32288	0.0344	-4.59395	6.37353e-19
AMEX60DD046926	FBXO40	DOWN	-5.87339	4.77541e-09	-6.39763	7.4995e-12	-8.31091	5.33039e-14
AMEX60DD016033	FCGBP.10	DOWN	-2.11189	0.0142263	-5.30272	1.68559e-40	-10.4976	2.88257e-09
AMEX60DD016031	FCGBP.8	DOWN	-3.11735	0.0007437	-4.23559	4.68038e-40	-9.07816	5.11185e-24
AMEX60DD016032	FCGBP.9	DOWN	-2.46588	0.00975476	-4.51049	5.42779e-15	-8.53276	3.62559e-12
AMEX60DD028527	FER1L4	DOWN	-1.26516	0.00334559	-3.45741	2.05569e-14	-5.92683	1.36628e-125
AMEX60DD049338	FGF9	UP	2.72029	0.0261744	3.15245	8.22429e-16	3.15151	1.41606e-09
AMEX60DD045825	FGFBP2	DOWN	-4.17768	5.63036e-06	-2.06693	0.0417063	-4.04356	9.73222e-18
AMEX60DD023374	FGL2.1	UP	5.4446	2.86521e-07	3.07791	0.0366327	5.77575	8.05218e-06
AMEX60DD037465	FHL1	DOWN	-5.47996	4.84514e-21	-2.70463	2.84756e-09	-2.4196	2.73908e-08
AMEX60DD010079	FKBP10	UP	1.07214	0.011133	1.98382	5.08589e-06	1.65761	3.7273e-12
AMEX60DD008793	FKBP5	DOWN	-1.45506	0.0141364	-2.09935	3.35296e-05	-2.68874	1.34447e-10
AMEX60DD055583	FKBP7.2	UP	1.4014	0.0341674	2.1482	8.26364e-16	1.66343	6.2885e-15
AMEX60DDU001027801	FKBP7.3	UP	1.1939	0.00365041	1.61215	2.31949e-08	1.0861	1.39118e-08
AMEX60DD007955	FLNC	DOWN	-5.96105	4.13948e-26	-2.23231	0.000103103	-2.9234	1.25753e-15
AMEX60DD018200	FMO5.3	DOWN	-1.64792	0.0486759	-2.28539	1.49361e-17	-2.52055	7.44233e-32
AMEX60DD055420	FN1	UP	2.68797	3.90138e-08	2.91886	5.81761e-05	3.40429	6.48108e-62
AMEX60DD043464	FREM1.1	UP	5.16909	1.87519e-08	6.50488	3.72817e-09	5.67108	6.13245e-09
AMEX60DD003583	FSD2	DOWN	-9.92775	8.76585e-17	-4.17905	2.13063e-05	-6.97954	9.64377e-22
AMEX60DD046943	FSTL1	UP	1.1132	0.0140355	2.40862	1.30398e-07	2.52855	2.55872e-40
AMEX60DD012057	FUT8	UP	1.80941	3.27988e-07	1.79398	1.36723e-06	2.21006	2.53058e-21
AMEX60DD033906	FUT9	DOWN	-6.13695	0.000285893	-3.75123	7.42683e-06	-4.42069	6.6194e-18
AMEX60DD019494	FYB2	DOWN	-3.00963	0.04474	-2.72858	0.00169593	-4.84268	2.44541e-06
AMEX60DD056247	FYCO1.3	DOWN	-2.13249	0.0104158	-3.72204	1.65515e-11	-5.55964	4.9689e-09
AMEX60DD037544	FYTTD1.1	DOWN	-4.37223	2.17768e-05	-3.26076	4.24793e-10	-4.54008	3.13795e-16
AMEX60DD055073	FZD5	DOWN	-5.83075	0.000968479	-2.59829	0.0149001	-4.0811	2.7955e-05
AMEX60DD013457	GADD45B	UP	1.57765	0.0223365	1.83039	3.53564e-11	2.59424	5.96826e-10
AMEX60DD022704	GADL1	DOWN	-7.84212	1.01268e-08	-3.15161	0.00200597	-4.21311	8.73806e-05
AMEX60DD013146	GAL3ST2.1	UP	1.46979	0.0403666	2.51568	4.17293e-08	3.48911	2.79744e-20
AMEX60DD004821	GALNT18.1	DOWN	-1.7745	0.0185237	-1.52882	0.00027334	-1.73474	4.53637e-09
AMEX60DDU001014105	GANC.1	DOWN	-1.16528	0.00211428	-2.94621	4.01535e-14	-3.51793	2.00544e-13
AMEX60DDU001035314	GANC.3	DOWN	-1.01675	0.0008694	-3.00028	4.3194e-15	-3.11716	8.51507e-17
AMEX60DD049717	GDPD4	DOWN	-2.91132	0.0461428	-2.23115	0.000282795	-3.86318	2.32544e-20
AMEX60DDU001013771	GIMAP7.3	DOWN	-4.03403	0.00329426	-2.84965	0.0393111	-6.38309	9.65862e-09
AMEX60DD052514	GIN1.13	DOWN	-1.53419	0.0310199	-1.84828	0.0185589	-2.73519	1.50911e-09
AMEX60DD043330	GLDC	DOWN	-1.14734	0.000828905	-2.27989	7.19901e-05	-3.30044	8.25042e-56
AMEX60DD043097	GLIS3.1	UP	2.60186	0.014772	3.97952	8.89801e-18	2.46693	1.04369e-10
AMEX60DD029866	GLS2	DOWN	-9.24167	8.64324e-13	-2.91265	6.59573e-08	-5.1395	3.88982e-38
AMEX60DD013178	GPC6	UP	1.96432	7.43186e-05	2.81935	6.63304e-10	3.33724	3.71737e-14
AMEX60DD013179	GPC6.1	UP	1.80632	0.0361763	2.60136	3.8661e-11	2.91073	8.72691e-06
AMEX60DD013180	GPC6.2	UP	1.98367	8.78039e-05	2.95313	6.21253e-16	3.05261	6.79236e-26
AMEX60DD029855	GPD1.1	DOWN	-3.14013	3.89903e-08	-1.24171	0.000214533	-3.18748	7.2576e-13
AMEX60DDU001025398	GPD1.2	DOWN	-3.42311	5.71732e-05	-1.53211	0.000855714	-3.25468	7.38448e-18
AMEX60DD020622	GPRC5B	DOWN	-6.05422	2.22252e-11	-1.11439	0.0118091	-1.75838	0.000200153
AMEX60DD031298	GPRC5C.1	DOWN	-1.5186	5.36869e-05	-3.6054	1.7292e-08	-8.74658	2.44093e-52
AMEX60DD034180	GPRC6A.3	DOWN	-4.53122	0.00971559	-7.32541	3.21278e-68	-10.8327	2.22304e-28
AMEX60DD019607	GPX7	UP	1.52627	0.0104588	2.62072	1.53651e-10	2.23139	1.01634e-27
AMEX60DD045984	GRK4	UP	1.24602	0.0291099	1.45826	0.000760537	2.21269	8.17183e-19
AMEX60DDU001015124	GYG1.1	DOWN	-3.52936	0.000535805	-2.50966	8.50826e-06	-3.48089	1.49115e-06
AMEX60DD048205	GYG2	DOWN	-3.47842	1.06087e-06	-2.307	2.27314e-13	-3.67044	4.68493e-17
AMEX60DD013627	GZMB	DOWN	-1.90816	0.0175269	-1.64222	0.00149832	-2.13408	0.00116061
AMEX60DD014616	GZMB.1	DOWN	-2.28712	1.812e-06	-2.16883	6.11533e-10	-2.66771	1.94939e-29
AMEX60DD022102	HACD1	DOWN	-4.19865	3.7143e-08	-2.59646	8.13549e-20	-3.5532	2.03205e-22
AMEX60DD008840	HARBI1.30	DOWN	-6.28545	8.48801e-05	-4.57693	0.00296917	-9.0325	3.06858e-08
AMEX60DD055557	HCG_22659	DOWN	-3.10913	0.019864	-2.69985	3.56246e-06	-3.94515	3.53341e-08
AMEX60DD048215	HCG29790	DOWN	-5.80416	0.000777538	-4.73267	1.43619e-05	-6.12825	1.5331e-10
AMEX60DD055252	HECW2	UP	1.41344	0.00316508	3.22863	5.06454e-18	3.83158	2.47201e-32
AMEX60DDU001037208	HES1.7	UP	2.2688	0.0186602	1.75204	0.00108467	2.40664	1.28607e-08
AMEX60DD051577	HES5.3	DOWN	-3.21195	1.36867e-08	-2.02708	0.00386824	-4.27297	0.000299725
AMEX60DD021407	HHATL	DOWN	-10.6825	1.46151e-17	-6.88866	8.69476e-15	-9.64375	1.05029e-48
AMEX60DD024625	HHIPL1.3	UP	3.86698	8.63159e-05	2.96093	3.1455e-07	3.60507	2.46579e-14
AMEX60DD015160	HJV	DOWN	-7.75334	7.91215e-09	-3.71156	0.000471156	-7.70069	3.57692e-16
AMEX60DD051785	HK1	DOWN	-1.75226	6.31095e-06	-1.04847	0.00211079	-1.44122	0.000931928
AMEX60DD010839	HLA.DMB	DOWN	-2.28673	0.0132024	-3.16153	8.53717e-08	-1.48254	0.0163813
AMEX60DD050361	HMCN2.1	UP	2.71286	2.86221e-06	3.69876	9.89041e-08	4.6313	2.84217e-16
AMEX60DD030455	HMOX1	UP	3.21192	4.00526e-05	1.94626	0.00120257	4.03771	0.000695444
AMEX60DD043989	HSD17B13	DOWN	-5.08496	5.27576e-05	-5.09369	5.41116e-08	-3.56586	3.38601e-05
AMEX60DD017507	HSD17B2.4	DOWN	-1.78094	3.50616e-05	-4.22005	1.85276e-11	-7.48164	9.11876e-124
AMEX60DD010752	HSPA8.1	DOWN	-1.23183	0.00561119	-1.60896	0.0212361	-2.39256	0.0184431
AMEX60DD017913	HSPA8.3	DOWN	-1.86754	2.90117e-09	-2.10284	1.93335e-15	-2.72065	1.56984e-90
AMEX60DD054443	HSPB1.1	DOWN	-11.9377	2.53231e-24	-5.71621	4.67099e-07	-9.59958	1.06423e-49
AMEX60DD053748	HSPB2	DOWN	-10.3157	3.34903e-17	-6.41172	0.0012406	-9.2418	2.55341e-17
AMEX60DD052354	HSPB7.1	DOWN	-10.9881	8.36771e-25	-4.86486	2.19557e-12	-7.99199	1.46551e-66
AMEX60DD002600	HTRA1	DOWN	-3.56945	3.07243e-05	-3.53433	1.64646e-08	-3.3296	7.5696e-18
AMEX60DD007430	HYAL4	UP	5.47356	0.00114259	10.2131	1.577e-36	12.2084	6.37333e-16
AMEX60DD031899	ICAM5.3	DOWN	-4.50538	7.60462e-06	-2.53326	9.13075e-05	-2.91681	1.36465e-17
AMEX60DD005541	ID3	UP	1.06718	0.00144717	1.25664	2.12637e-07	2.17964	1.19507e-13
AMEX60DD004571	IFITM5.1	DOWN	-6.75556	1.28275e-06	-10.189	1.41741e-10	-13.0117	3.27522e-17
AMEX60DD043534	IGFBP7	DOWN	-2.50619	1.365e-07	-2.25868	2.08674e-05	-2.34469	6.19972e-35
AMEX60DD047013	IGSF11	DOWN	-3.05808	0.0143002	-4.39801	0.000107588	-5.06148	4.77369e-14
AMEX60DD016524	IL11	UP	10.3257	5.02352e-07	7.37065	8.9517e-10	7.96052	4.71424e-13
AMEX60DD023740	IL17RD	UP	1.33105	0.0415461	3.25318	5.47751e-13	4.31353	4.47049e-50
AMEX60DD034836	IL20RA	DOWN	-1.30146	0.0175571	-3.96623	2.83031e-05	-7.79834	2.54828e-11
AMEX60DD047063	ILDR2	UP	5.76568	0.000295321	5.77393	0.00492224	4.52356	0.0369316
AMEX60DD029115	INMT	DOWN	-5.97076	3.53417e-07	-8.76862	0.000143972	-4.98983	0.017
AMEX60DD008735	IP6K3.2	DOWN	-6.5412	3.94636e-12	-3.68969	0.000957337	-7.23569	1.52903e-14
AMEX60DD027194	IRF4	DOWN	-1.09971	0.0105367	-2.25008	0.00156515	-3.62195	6.83316e-31
AMEX60DDU001038558	IRX1.1	DOWN	-3.12317	0.0233884	-2.16502	0.00229925	-3.93745	2.13913e-11
AMEX60DD017741	IRX3	DOWN	-1.00918	0.0165008	-1.95315	7.05764e-08	-4.05348	7.12682e-38
AMEX60DD017758	IRX5	DOWN	-2.01259	0.0247198	-2.28504	7.53966e-09	-4.45265	1.5067e-20
AMEX60DD025530	ITIH6	DOWN	-4.64314	1.29272e-08	-2.89114	0.0474393	-3.7802	0.000336957
AMEX60DD025531	ITIH6.1	DOWN	-7.03961	9.84174e-06	-3.15727	0.0110675	-3.42501	0.00304554
AMEX60DDU001034859	ITIH6.4	DOWN	-6.75876	8.84557e-06	-2.65764	0.0220076	-4.61079	0.000467841
AMEX60DD039925	JPH1	DOWN	-2.94911	3.45877e-06	-3.28897	9.31279e-12	-5.14544	9.94778e-33
AMEX60DD039926	JPH1.1	DOWN	-2.90768	0.000552586	-3.69585	5.57227e-12	-5.29049	1.73928e-16
AMEX60DD027615	JPH2	DOWN	-7.74975	5.73056e-11	-3.26345	0.00277613	-7.69404	1.32837e-34
AMEX60DD046379	KAZALD1.2	UP	5.70714	1.00793e-12	10.0067	2.27939e-50	10.5093	1.51047e-259
AMEX60DD046684	KAZALD1.3	UP	5.67276	2.05053e-12	9.47813	3.56641e-60	10.1726	7.94521e-223
AMEX60DD003441	KBTBD13	DOWN	-8.48929	5.10646e-09	-2.38	2.82401e-10	-3.44274	5.38135e-15
AMEX60DD016324	KCNA3.2	DOWN	-8.27151	4.09716e-09	-9.23174	2.18568e-09	-12.2155	9.50075e-15
AMEX60DD039899	KCNB2	DOWN	-5.99026	0.00052384	-6.56494	0.00509091	-3.63836	0.000809983
AMEX60DD039900	KCNB2.1	DOWN	-7.59928	7.20944e-08	-2.05594	7.21495e-05	-1.85405	0.0199006
AMEX60DD031220	KCNJ16	DOWN	-1.96032	0.047027	-2.59028	0.000252465	-3.04716	5.21244e-23
AMEX60DD032698	KCNK3	DOWN	-7.80342	3.34983e-10	-2.73073	0.000843482	-2.47153	0.000927927
AMEX60DD017904	KCNN4	DOWN	-1.45838	0.000790669	-2.11446	0.000423632	-2.54461	1.87737e-09
AMEX60DD017650	KCTD15	UP	1.05919	0.0122099	2.45975	2.22418e-18	3.12939	9.12027e-98
AMEX60DD046114	KDM3A	UP	1.2935	8.75958e-05	2.37459	3.26623e-19	2.49638	1.79112e-33
AMEX60DD007585	KERA	UP	3.0289	1.6133e-06	2.06786	0.00277483	3.60404	3.90809e-94
AMEX60DD031374	KIAA1618	DOWN	-1.50796	0.00136655	-1.1218	0.000706338	-1.50072	0.00011649
AMEX60DD000831	KIAA1671	DOWN	-1.67129	2.366e-05	-1.79499	0.000707359	-2.68649	5.47208e-12
AMEX60DD045539	KIT	DOWN	-1.10035	0.0485499	-3.45389	1.64349e-41	-4.24216	4.45986e-159
AMEX60DD007727	KITLG	DOWN	-1.52446	0.0029398	-1.84872	2.28549e-31	-2.58275	8.81631e-17
AMEX60DD023451	KLF15.1	DOWN	-2.86948	0.00540277	-1.99691	0.00886827	-2.88826	6.84739e-10
AMEX60DD006177	KLHL31	DOWN	-9.50853	2.47734e-14	-4.95882	3.40826e-05	-6.66474	2.38944e-28
AMEX60DD033458	KLHL31.1	DOWN	-11.5359	9.93062e-31	-4.64689	0.0251781	-14.9641	1.05923e-21
AMEX60DD008464	KLHL33	DOWN	-6.88709	0.00101735	-9.24039	7.76254e-07	-9.24119	2.62172e-08
AMEX60DD008465	KLHL33.1	DOWN	-4.76424	0.0489261	-6.57031	0.00752484	-7.34966	3.28008e-05
AMEX60DD008466	KLHL33.2	DOWN	-5.64716	0.0195204	-7.85321	0.000314719	-7.44202	0.000311851
AMEX60DD048484	KLHL34	DOWN	-10.0479	1.76773e-16	-4.9079	7.61691e-06	-7.79913	3.824e-15
AMEX60DD040443	KLHL38	DOWN	-4.28484	1.43009e-05	-2.27721	0.00136893	-2.52137	8.51628e-05
AMEX60DD021409	KLHL40	DOWN	-9.4017	3.89925e-14	-4.29718	5.38181e-05	-6.96766	1.13583e-59
AMEX60DD055633	KLHL41	DOWN	-11.6294	4.43931e-44	-5.86132	0.000945234	-10.8769	5.4497e-29
AMEX60DDU001031043	KMT2C.2	DOWN	-1.23846	0.00361216	-1.73398	0.0171568	-1.82464	0.000161141
AMEX60DD010120	KRT12.1	DOWN	-1.6886	6.26503e-05	-2.27969	0.00775685	-5.23638	0.00398444
AMEX60DD010122	KRT12.2	DOWN	-1.7291	1.59057e-05	-2.46794	0.00361182	-5.45542	0.00227539
AMEX60DDU001020666	KRT12.7	DOWN	-1.95207	7.66429e-06	-2.16443	0.00960734	-5.14189	0.00311957
AMEX60DD010104	KRT15.2	DOWN	-1.92238	6.4356e-06	-1.9467	0.0262065	-3.95248	0.0282109
AMEX60DD038184	KRT19.2	DOWN	-4.0472	2.71331e-07	-6.07764	1.76127e-22	-8.55422	5.60903e-08
AMEX60DD038192	KRT19.3	DOWN	-3.00933	0.0157307	-7.20795	5.23684e-67	-9.15743	5.22568e-10
AMEX60DD029822	KRT5.2	DOWN	-1.88999	0.0185458	-10.6658	3.56816e-41	-11.2942	7.17462e-10
AMEX60DD029824	KRT75	DOWN	-4.96977	0.000191398	-2.49545	0.0299261	-3.80975	0.000212917
AMEX60DD049404	KRT8.1	DOWN	-4.82691	2.67795e-12	-6.28546	3.07567e-24	-8.01262	7.86938e-09
AMEX60DD049406	KRT8.2	DOWN	-4.93248	2.60984e-12	-6.21198	4.34401e-23	-7.93626	9.06171e-09
AMEX60DD002320	KY	DOWN	-7.67662	1.50647e-07	-8.41406	3.07085e-06	-9.71251	3.82714e-09
AMEX60DD039130	LAMA1	UP	3.90818	2.27857e-18	5.71139	8.03487e-29	4.81951	1.36264e-68
AMEX60DD039516	LAMA3.4	DOWN	-1.42291	0.0281538	-3.12436	1.51669e-05	-5.05164	6.50856e-108
AMEX60DD007482	LAMB1	UP	1.57708	8.95444e-05	3.13242	9.45601e-08	3.0218	2.12171e-31
AMEX60DD023300	LAMB2	DOWN	-2.67434	0.000302598	-1.68434	0.0251607	-2.69874	3.49424e-10
AMEX60DD007484	LAMB4	DOWN	-1.37185	0.027855	-2.91011	6.65102e-07	-2.85598	6.51353e-11
AMEX60DD051961	LDB3	DOWN	-8.87706	1.16414e-13	-5.57344	1.44066e-09	-9.52855	1.14941e-92
AMEX60DD041053	LECT2.2	DOWN	-2.1851	0.046534	-3.1386	0.000184978	-7.69672	5.28207e-11
AMEX60DD044502	LEF1	UP	2.18635	0.0019906	1.47207	0.0159008	1.4905	2.17527e-09
AMEX60DD007977	LEP	UP	4.3064	0.0129518	8.00655	1.06485e-27	8.72009	5.40827e-53
AMEX60DD031419	LGALS3BP.3	DOWN	-1.89961	0.00241351	-3.23787	0.00377696	-9.33967	1.62319e-11
AMEX60DD024779	LGALS4.1	DOWN	-1.55877	0.000800413	-2.3454	3.13713e-06	-3.26674	7.51982e-46
AMEX60DD050555	LHX2	UP	2.58289	0.00960061	5.48988	8.34236e-15	8.00139	5.5303e-32
AMEX60DD021382	LIMD2.1	DOWN	-8.34972	5.75669e-27	-3.67688	0.00121927	-6.67452	4.30943e-32
AMEX60DD023916	LMOD3	DOWN	-8.42415	1.91718e-11	-5.28223	0.0297943	-13.8462	1.63822e-18
AMEX60DD000470	LOC100130764.1	DOWN	-6.14546	0.00166312	-3.80158	6.01768e-07	-5.11916	6.2829e-11
AMEX60DD037094	LOC100130764.34	DOWN	-1.19062	0.00329392	-3.78295	4.64446e-08	-3.83434	4.69148e-25
AMEX60DDU001033614	LOC100489067	DOWN	-3.33115	0.0058421	-2.69329	0.000157125	-3.13811	1.76791e-21
AMEX60DD012653	LOC100490786	DOWN	-1.66088	0.0489702	-2.85133	0.00776166	-4.42491	6.34745e-09
AMEX60DD053735	LOC100567753	UP	1.05117	0.0109175	1.03784	0.000452241	1.19775	2.1651e-07
AMEX60DD048275	LOC101928841	DOWN	-8.94637	7.3436e-14	-5.0766	7.10536e-05	-7.29052	7.81848e-06
AMEX60DD053785	LOC101938004	DOWN	-2.03255	0.022153	-3.40276	0.00963727	-7.66033	1.35519e-17
AMEX60DD003755	LOC102059433	DOWN	-4.27279	2.88961e-36	-1.82148	0.0217634	-2.9399	6.47474e-28
AMEX60DD055640	LOC102361187.27	DOWN	-4.21232	0.000328695	-4.01849	1.33181e-07	-4.53846	4.23185e-09
AMEX60DD018228	LOC102361187.7	DOWN	-1.24056	0.00263602	-1.25464	3.97555e-05	-3.10446	2.45061e-12
AMEX60DD034760	LOC102362582	DOWN	-1.47237	0.0144374	-1.60015	0.0284286	-2.33592	4.80657e-08
AMEX60DD026694	LOC102568417.2	DOWN	-1.58996	0.0195222	-2.31596	0.0186174	-4.36516	3.84775e-97
AMEX60DD002782	LOC102696460	DOWN	-3.91539	7.50584e-07	-5.25075	1.22663e-18	-6.64125	1.19079e-28
AMEX60DD026362	LOC102724788	DOWN	-1.27914	0.00409439	-2.36565	1.45723e-05	-3.10359	1.30643e-17
AMEX60DDU001040090	LOC102929302	DOWN	-3.3433	0.000551965	-1.85915	0.000216537	-1.85828	9.53825e-08
AMEX60DD019775	LOC102931801	DOWN	-1.32944	0.0113196	-1.26146	0.00260072	-1.87868	9.06152e-16
AMEX60DD001103	LOC102935661	DOWN	-2.19749	0.00157134	-3.5654	1.16718e-10	-4.19782	1.50838e-15
AMEX60DD001104	LOC102935661.1	DOWN	-2.25218	0.00293534	-3.93064	8.67868e-14	-4.27282	6.62745e-18
AMEX60DD002114	LOC102940281	DOWN	-1.08837	0.00817523	-3.17624	2.97807e-06	-4.1687	3.45066e-279
AMEX60DD016133	LOC102944485	DOWN	-6.52085	0.000308626	-6.72666	1.83874e-77	-1.92766	0.0165279
AMEX60DD020034	LOC103391921	UP	2.32887	6.4356e-06	4.64761	0.0144195	2.85999	0.0468588
AMEX60DDU001011332	LOC103478895.3	DOWN	-2.59636	0.00671692	-2.22962	0.00700394	-7.36258	1.74643e-06
AMEX60DD008132	LOC103805774	DOWN	-3.4627	0.0193596	-3.6796	0.0458891	-3.97882	0.00198394
AMEX60DD050580	LOC104149496.2	DOWN	-1.12678	0.00790339	-3.69184	6.27753e-13	-7.20632	3.27743e-06
AMEX60DD056250	LOC104153710	DOWN	-1.36862	0.00735595	-2.81331	1.29313e-06	-5.13363	2.3493e-11
AMEX60DD002506	LOC105357518.3	DOWN	-7.3963	7.69639e-08	-9.1125	2.11614e-07	-9.29263	6.08649e-08
AMEX60DD053517	LOC105357518.55	UP	1.9626	1.67154e-09	1.16894	3.12993e-06	1.06699	1.70657e-09
AMEX60DDU001014577	LOC105357907	DOWN	-2.27291	0.0050814	-2.44919	0.00022517	-2.02537	0.00374195
AMEX60DD010504	LOC106586928	DOWN	-6.40346	1.14699e-06	-4.81926	1.7588e-20	-6.13851	7.83887e-38
AMEX60DD016134	LOC106606555	UP	2.42447	0.0367854	2.31682	0.00668352	1.49799	0.0126941
AMEX60DD010279	LOC106704030	DOWN	-6.55667	9.44716e-05	-8.08179	7.46198e-06	-8.96529	5.76292e-07
AMEX60DD003584	LOC106732794.1	DOWN	-5.82553	9.12107e-05	-5.53239	0.00496782	-6.171	0.000958846
AMEX60DD004519	LOC106738017	DOWN	-7.04711	5.90235e-12	-5.59239	4.69139e-21	-6.15649	2.22507e-22
AMEX60DD013798	LOC107120597	DOWN	-5.67288	3.95705e-10	-3.50472	3.62434e-28	-3.11809	3.72318e-14
AMEX60DD010196	LOC107199135	UP	1.24871	0.0266041	2.06845	3.2295e-06	2.42052	5.61836e-35
AMEX60DDU001005641	LOC107982479.1	DOWN	-1.75097	0.0232806	-3.4401	8.13667e-08	-6.91845	1.80183e-05
AMEX60DD016380	LOC108697796	DOWN	-1.97296	0.00268083	-2.98956	7.41885e-05	-7.29458	2.07895e-13
AMEX60DD003121	LOC108718065.1	DOWN	-2.10845	0.00430193	-2.32314	0.002104	-6.48007	1.36214e-05
AMEX60DD032937	LOC108785582.2	UP	2.75627	0.00349283	3.71371	3.64303e-17	3.24986	1.01513e-14
AMEX60DD001319	LOC108785592	DOWN	-7.28527	3.48259e-05	-4.44424	5.93925e-18	-5.51049	4.17678e-13
AMEX60DD001330	LOC108785592.1	DOWN	-8.37823	0.00166642	-5.53888	3.55862e-17	-6.37322	1.34604e-15
AMEX60DD054853	LOC108785856	DOWN	-5.30364	0.00036388	-2.20355	6.29304e-08	-3.41258	1.51978e-16
AMEX60DD004698	LOC108803740	DOWN	-5.19017	0.00631094	-4.93683	3.14335e-08	-6.78121	3.40745e-23
AMEX60DD040269	LOC109066826	DOWN	-8.01464	1.50377e-09	-5.01794	1.57422e-07	-10.1019	1.85284e-09
AMEX60DD039640	LOC110071128.3	UP	2.14437	0.0394423	2.46358	1.74231e-06	2.17888	0.000236277
AMEX60DD032244	LOC110166736	DOWN	-2.57363	0.0110198	-7.25762	4.68564e-27	-10.3403	2.58658e-32
AMEX60DD015113	LOC112059855	DOWN	-5.15724	6.81056e-06	-5.65298	5.09122e-05	-2.7811	0.0316829
AMEX60DD008605	LOC112126096	DOWN	-4.19025	5.70474e-28	-2.07225	1.35402e-05	-1.9374	8.93339e-11
AMEX60DD050488	LOC112546943.3	DOWN	-1.85227	0.00638646	-1.72936	0.000128679	-2.57472	2.51444e-24
AMEX60DDU001030024	LOC112547415.222	UP	2.46198	0.00224831	4.3489	2.36468e-19	5.32861	2.76844e-41
AMEX60DD045943	LOC112547415.46	DOWN	-4.59875	1.94134e-05	-1.97193	0.00749821	-1.17392	0.039897
AMEX60DD006768	LOC112547415.8	DOWN	-8.19969	1.32436e-10	-7.12808	8.99083e-23	-12.7764	2.68595e-16
AMEX60DD010056	LOC112992605	DOWN	-8.45962	6.97243e-12	-6.04224	1.91633e-06	-8.97165	8.20142e-08
AMEX60DD054821	LOC114019771.5	DOWN	-2.90513	0.000991118	-1.56732	0.000116071	-2.14277	6.00466e-08
AMEX60DDU001020831	LOC114467932	DOWN	-2.82468	9.70027e-05	-1.92237	0.0137294	-3.11315	5.56521e-30
AMEX60DD027077	LOC114595149.107	DOWN	-1.57794	8.27381e-06	-1.43751	0.0107216	-1.55815	3.93043e-06
AMEX60DD033626	LOC114595149.123	DOWN	-1.2601	0.0310183	-1.62015	0.00353492	-2.70565	2.45393e-29
AMEX60DD034740	LOC114595149.129	DOWN	-1.00389	0.0154906	-1.56433	8.36283e-05	-2.66061	1.83949e-83
AMEX60DDU001009016	LOC114595149.249	DOWN	-4.71527	0.0245876	-3.13151	0.0117485	-7.8343	1.16576e-05
AMEX60DD008011	LOC114595149.28	DOWN	-1.9142	0.0384744	-3.62864	1.41452e-06	-6.94601	1.24396e-06
AMEX60DD008772	LOC114595149.32	DOWN	-1.09172	0.00334909	-1.68796	3.63825e-07	-2.80559	1.65462e-77
AMEX60DDU001029978	LOC114595149.343	DOWN	-2.97997	0.00579011	-2.86071	0.00192298	-6.61215	4.47586e-23
AMEX60DD018881	LOC114595149.74	DOWN	-2.44526	0.00256466	-5.91847	3.17385e-10	-4.70459	0.000884084
AMEX60DD010743	LOC114605181	DOWN	-4.34217	0.000206384	-4.48587	0.0226891	-3.73748	0.00057652
AMEX60DD010053	LOC115073840	DOWN	-8.86095	5.43406e-12	-5.55956	3.39546e-09	-9.61046	8.81538e-10
AMEX60DD010055	LOC115073840.1	DOWN	-7.92473	2.69109e-08	-5.17214	7.40299e-07	-9.6927	5.18499e-08
AMEX60DD020763	LOC115076060	DOWN	-1.62445	0.00645041	-3.87604	1.02273e-07	-8.85151	1.91352e-07
AMEX60DD052384	LOC115076588	DOWN	-9.7266	4.39032e-18	-5.71373	0.00498369	-11.4973	1.10505e-13
AMEX60DD016367	LOC115080300	DOWN	-1.83873	0.00837499	-3.96185	3.1721e-12	-9.35225	2.42996e-29
AMEX60DD016373	LOC115080300.1	DOWN	-1.9405	0.00221754	-3.52169	4.38614e-08	-8.64277	2.40344e-10
AMEX60DD016378	LOC115080300.2	DOWN	-1.97941	0.00241351	-3.49534	9.4452e-07	-7.68334	3.24662e-66
AMEX60DD055427	LOC115081982.2	DOWN	-2.36503	0.0234017	-4.08241	9.59263e-32	-6.35522	0
AMEX60DD002116	LOC115082692	DOWN	-1.27996	0.000918095	-3.81462	3.67436e-13	-4.26357	5.78044e-57
AMEX60DD044207	LOC115089273.1	DOWN	-1.95689	2.42788e-10	-2.67654	6.44877e-07	-2.62732	0.00525387
AMEX60DD023207	LOC115091158	DOWN	-6.88845	3.99778e-05	-3.94855	0.00144437	-7.08365	6.40891e-05
AMEX60DD023208	LOC115091158.1	DOWN	-6.996	3.90987e-07	-4.07143	0.000896478	-6.68803	3.61006e-07
AMEX60DD021095	LOC115096381	DOWN	-9.67369	6.1692e-05	-2.67299	0.0305711	-12.3723	2.58428e-41
AMEX60DDU001033604	LOC115096381.3	DOWN	-9.28374	2.38797e-06	-6.16992	2.59292e-08	-17.131	4.9992e-29
AMEX60DDU001008291	LOC115096411	DOWN	-2.83983	1.99532e-05	-2.84935	2.34773e-07	-3.97162	3.22166e-14
AMEX60DD026892	LOC115096778	DOWN	-3.21041	0.000916999	-2.74778	0.000177195	-5.11709	0.00651728
AMEX60DDU001030026	LOC115097463.42	DOWN	-2.02766	0.00205343	-1.08025	0.0154555	-2.13331	1.25128e-05
AMEX60DD025195	LOC115098222	DOWN	-5.19617	0.0459603	-8.86146	2.7223e-07	-7.92575	2.99677e-07
AMEX60DD025358	LOC115098303	DOWN	-2.5888	0.0410887	-1.74354	0.0191336	-3.13318	2.67201e-06
AMEX60DD043064	LOC115099333	DOWN	-7.96785	6.98175e-09	-9.91494	3.145e-18	-11.8744	2.10808e-24
AMEX60DD020017	LOC115183147	UP	1.52649	0.00149598	1.53843	0.000195032	2.30155	5.09383e-10
AMEX60DD022940	LOC115383145.2	DOWN	-2.52925	0.0125263	-2.48422	0.0323613	-10.9895	1.45468e-12
AMEX60DDU001003881	LOC115384260.3	DOWN	-6.29094	0.000263068	-2.03799	0.019848	-2.4827	1.53676e-06
AMEX60DD032840	LOC115456697	DOWN	-4.76986	9.91174e-06	-2.68258	9.17311e-05	-3.38738	2.07617e-08
AMEX60DD040740	LOC115460485	DOWN	-3.95367	1.78897e-05	-5.99058	1.61075e-42	-10.4281	1.31882e-68
AMEX60DD043997	LOC115461127	DOWN	-5.57844	1.85806e-48	-2.31844	0.0252689	-3.22597	5.87403e-41
AMEX60DD034782	LOC115464761	DOWN	-7.81647	1.07977e-34	-4.74576	3.3266e-32	-6.62883	7.84456e-37
AMEX60DD050630	LOC115472745	DOWN	-6.16083	0.00094026	-3.56422	0.0002718	-8.45185	9.39891e-08
AMEX60DD037814	LOC115474223	DOWN	-2.5991	0.0106243	-2.66187	3.15073e-05	-4.27325	1.01363e-37
AMEX60DD003088	LOC115478596.1	DOWN	-3.32904	0.0233884	-4.05503	0.00196394	-8.23836	9.86887e-07
AMEX60DD003089	LOC115478596.2	DOWN	-3.32797	2.59133e-05	-4.48351	1.68236e-06	-9.42564	1.02729e-08
AMEX60DD003094	LOC115478596.6	DOWN	-4.09951	0.0104824	-4.58178	0.00712439	-7.93307	5.21607e-05
AMEX60DD003096	LOC115478596.7	DOWN	-1.70415	0.00104088	-4.47374	9.26248e-16	-7.69085	7.08355e-25
AMEX60DD053465	LOC115481696	DOWN	-1.69531	0.00155626	-3.25487	6.43069e-08	-3.85078	1.46824e-26
AMEX60DD016916	LOC115576546	DOWN	-6.31242	0.00143839	-6.50036	0.00450047	-8.82839	1.25943e-06
AMEX60DD007129	LOC115659439	DOWN	-2.13925	0.00674412	-5.42774	9.72619e-12	-4.46016	0.000665967
AMEX60DD000352	LOC115661064	DOWN	-2.2598	0.00299421	-3.62817	0.000592333	-2.8539	0.0373839
AMEX60DD027652	LOC340211.24	DOWN	-1.22036	0.00414209	-3.61454	2.65611e-08	-3.70864	3.52662e-21
AMEX60DD014049	LOC443248	DOWN	-1.17507	0.0112818	-1.5333	0.0207071	-1.55245	0.0183928
AMEX60DDU001003032	LOC500862	DOWN	-3.99174	0.019724	-5.6993	0.000825309	-8.44766	9.3691e-07
AMEX60DD018452	LOC64182	DOWN	-7.6095	9.43162e-11	-5.78832	3.57168e-05	-5.9122	1.24214e-05
AMEX60DD006811	LOC790411	DOWN	-7.39481	5.37985e-09	-4.13546	0.000261691	-7.05902	1.27804e-16
AMEX60DD002960	LOXL2	UP	2.21255	0.00363164	3.08389	4.3181e-09	3.101	3.25287e-45
AMEX60DD039008	LRRC14B.1	DOWN	-5.76349	0.00362689	-6.11747	8.81573e-10	-10.3866	9.67596e-10
AMEX60DD052428	LRRC18	DOWN	-4.48724	0.000131998	-2.13399	0.0310591	-4.47708	0.000757463
AMEX60DD043021	LRRC2	DOWN	-7.01197	1.14124e-08	-1.81372	0.017085	-2.7655	0.00179641
AMEX60DD055346	LRRC3.3	DOWN	-2.07284	0.0424544	-1.53837	0.0408282	-2.63195	2.6624e-06
AMEX60DD018850	LRRC39	DOWN	-7.94982	8.8302e-07	-3.06235	0.00737611	-5.91525	4.4597e-13
AMEX60DD025381	LRRN4CL	UP	1.68208	0.0217861	2.01776	3.84721e-06	3.18699	2.64158e-18
AMEX60DD023719	LRTM1	DOWN	-8.96562	1.37967e-13	-7.96928	7.30821e-22	-10.4725	3.61432e-12
AMEX60DD024176	LSMEM2	DOWN	-6.72443	3.56007e-08	-4.46343	4.5433e-06	-8.88814	9.469e-21
AMEX60DD004518	LSP1	UP	1.16196	0.00491254	2.00544	9.27919e-13	2.25077	2.06916e-36
AMEX60DD009111	LUM.1	UP	4.62482	4.5168e-06	3.57606	4.47911e-05	4.44297	7.72264e-07
AMEX60DD025287	MACROD1	DOWN	-4.31579	3.97679e-09	-3.67103	2.72656e-26	-4.00404	1.02258e-18
AMEX60DD025299	MACROD1.1	DOWN	-6.33203	6.72837e-14	-4.2917	4.23553e-10	-4.7191	2.9081e-17
AMEX60DDU001026735	MACROD1.2	DOWN	-5.6887	1.44893e-06	-4.125	1.04047e-05	-4.67811	8.6316e-10
AMEX60DD025297	MACROD2	DOWN	-3.84207	0.0379538	-3.62571	0.000543361	-6.15262	3.09207e-06
AMEX60DD006971	MANSC1	DOWN	-1.16376	0.000592905	-3.32618	2.28186e-08	-5.24121	0
AMEX60DD055683	MAP3K20	DOWN	-2.59053	8.36718e-09	-1.77282	7.60383e-21	-1.81449	3.55403e-17
AMEX60DD047364	MAP3K7CL	DOWN	-4.67817	6.05444e-05	-2.73347	9.47704e-17	-1.59189	0.000717564
AMEX60DD003706	MAPK6	UP	1.33381	0.0119412	2.20597	6.30918e-11	2.27422	1.22943e-09
AMEX60DD014005	MAPK6.1	UP	1.38803	0.0206827	2.13403	3.77484e-08	1.86485	1.81176e-13
AMEX60DD056028	MARCO	UP	1.36801	0.00518479	1.25728	0.00070155	1.85342	5.13632e-33
AMEX60DD039196	MBP	DOWN	-2.07624	1.18405e-11	-6.34359	7.86025e-58	-8.20156	3.1164e-74
AMEX60DD020359	MCRIP2	DOWN	-3.01896	1.45486e-05	-3.87157	3.87393e-28	-4.62277	1.25642e-64
AMEX60DD048209	METTL21C	DOWN	-6.44592	0.00664088	-5.66214	4.56554e-09	-8.92497	2.47925e-07
AMEX60DD029667	METTL7A.10	DOWN	-5.55229	3.59818e-05	-2.56076	0.0199256	-5.81938	5.30352e-21
AMEX60DD029665	METTL7A.8	DOWN	-6.12713	0.000285127	-6.4407	2.07565e-09	-10.8399	9.73862e-12
AMEX60DD029666	METTL7A.9	DOWN	-5.94321	0.000464695	-5.28986	1.50087e-06	-10.5102	6.1669e-11
AMEX60DD016804	MEX3A	UP	1.59272	1.28535e-06	5.83892	2.13262e-65	5.99276	1.50083e-77
AMEX60DD003557	MEX3B	UP	1.94301	8.4559e-05	3.19658	2.14226e-19	4.10427	1.59583e-93
AMEX60DD052377	MFAP2	UP	2.12052	1.84492e-07	2.26428	1.04682e-11	2.46666	2.16827e-25
AMEX60DD026748	MFAP5	DOWN	-2.59591	1.13614e-06	-2.05353	4.14546e-08	-2.0604	3.37725e-17
AMEX60DD027123	MFSD2A.1	DOWN	-2.79864	0.00110432	-1.44234	0.0151935	-1.58873	0.000190132
AMEX60DD009032	MFSD4A.1	DOWN	-4.85997	0.00425805	-2.66444	0.00122983	-6.7707	9.96436e-05
AMEX60DD004834	MGAT4C	DOWN	-1.20359	0.0404974	-4.32448	4.3579e-13	-8.2896	5.9928e-08
AMEX60DD013538	MIDN	UP	1.10785	0.0176995	1.08814	4.89491e-06	1.27453	1.37715e-11
AMEX60DDU001010349	MIER2.5	UP	3.99416	0.0454895	5.1608	0.000979689	6.17077	6.38747e-05
AMEX60DD001827	MLF1	DOWN	-8.72394	6.1962e-23	-7.7314	1.49126e-62	-8.59843	8.99974e-68
AMEX60DD033467	MLIP	DOWN	-5.61756	0.00313512	-8.82839	1.69712e-07	-9.06879	1.77981e-07
AMEX60DD033469	MLIP.1	DOWN	-7.7034	5.57923e-09	-7.61541	4.34482e-14	-9.55499	4.44215e-09
AMEX60DD000336	MMP11	UP	5.31317	2.18594e-38	6.0282	9.32042e-24	6.32767	1.33889e-84
AMEX60DD049488	MMP13.1	UP	4.62154	0.000871863	4.04952	1.05125e-05	3.58837	1.5117e-10
AMEX60DD049502	MMP13.6	UP	7.2578	0.000224145	9.97741	5.54488e-14	10.1608	3.30049e-14
AMEX60DD029882	MMP19	UP	1.69536	0.0230923	1.89313	0.0045143	2.72871	1.55594e-28
AMEX60DD015748	MPZ	DOWN	-4.60588	2.61898e-22	-4.5603	5.13685e-20	-6.28272	8.89459e-32
AMEX60DD028103	MS4A4A.2	DOWN	-4.25423	0.000322631	-2.91983	8.29412e-06	-2.12803	4.96374e-09
AMEX60DD000509	MSI1	UP	1.17731	0.0258484	2.37614	1.57133e-10	2.62958	1.51208e-38
AMEX60DD020765	MSLN	DOWN	-1.55403	0.0286129	-2.59356	6.04752e-05	-6.51282	1.97002e-06
AMEX60DDU001016622	MSLN.2	DOWN	-1.73431	9.7098e-05	-2.89351	1.91488e-07	-7.5943	4.26041e-11
AMEX60DDU001010047	MSRB3.1	DOWN	-3.03209	0.00174305	-3.10085	0.00103666	-4.48922	4.9025e-07
AMEX60DD026268	MSS51	DOWN	-7.02726	1.43418e-09	-1.38978	0.000299135	-3.27126	1.10079e-11
AMEX60DD055189	MSTN	DOWN	-6.99547	3.18854e-08	-8.96291	1.2211e-13	-13.9071	1.74101e-14
AMEX60DD028758	MSX2	UP	2.67541	7.03824e-14	2.71988	1.2633e-10	5.11951	2.00177e-65
AMEX60DD040462	MTSS1.1	DOWN	-1.36273	0.0292411	-1.79319	1.09109e-06	-3.40495	4.91411e-96
AMEX60DD002734	MUC3B	DOWN	-1.89016	0.000205708	-3.64911	3.75039e-25	-8.3173	2.78062e-15
AMEX60DD003118	MUC4.3	DOWN	-2.19306	0.00269976	-2.8731	7.8197e-08	-7.79541	2.633e-18
AMEX60DD003125	MUC4.6	DOWN	-2.13035	8.67376e-05	-3.31078	2.89839e-09	-7.36774	9.98987e-16
AMEX60DDU001025009	MUC5AC.16	DOWN	-4.4754	0.021196	-4.10746	0.000576036	-6.99954	1.47392e-05
AMEX60DD031496	MYADML2	DOWN	-5.42757	0.0149559	-4.27946	0.000424213	-10.3319	2.0103e-10
AMEX60DD008355	MYBPC1	DOWN	-12.8126	2.42766e-40	-7.45121	0.00251999	-16.0285	2.28071e-25
AMEX60DD008356	MYBPC1.1	DOWN	-12.1153	4.27771e-31	-5.87973	0.0230946	-13.3681	2.36178e-19
AMEX60DD017298	MYBPC2	DOWN	-11.2573	2.00787e-21	-9.0703	5.62554e-30	-13.8875	3.18049e-95
AMEX60DD005313	MYBPC3	DOWN	-10.8165	1.74184e-41	-4.51627	0.000106722	-9.28222	9.78731e-58
AMEX60DD008555	MYBPH	DOWN	-7.61534	1.65902e-07	-4.65816	0.0109107	-9.67394	4.18793e-29
AMEX60DD033177	MYCN	UP	4.53867	1.21728e-05	3.26849	1.92749e-08	3.44157	2.34277e-11
AMEX60DD007642	MYF6	DOWN	-7.44301	1.54022e-08	-5.61443	6.72139e-09	-10.5907	1.70815e-10
AMEX60DD007643	MYF6.1	DOWN	-8.44633	1.91155e-09	-5.51047	1.70756e-08	-10.3612	1.12444e-11
AMEX60DD030552	MYH2.1	DOWN	-10.2129	1.11096e-20	-6.37195	0.00825937	-13.4995	1.51506e-37
AMEX60DDU001014108	MYH2.3	DOWN	-10.2936	3.18854e-08	-5.4874	0.00173916	-16.6067	1.9299e-27
AMEX60DDU001041869	MYH2.4	DOWN	-7.99546	5.29088e-06	-6.3362	2.21403e-17	-14.9187	1.48234e-18
AMEX60DD021104	MYH3.1	DOWN	-8.07964	4.10118e-06	-5.4638	1.76687e-06	-15.5239	8.33641e-79
AMEX60DD009525	MYH6	DOWN	-11.1862	4.41982e-62	-7.74088	8.69476e-15	-10.3195	4.06972e-110
AMEX60DD021107	MYH6.1	DOWN	-7.04506	0.00073617	-7.52378	1.14028e-27	-14.833	2.18988e-18
AMEX60DD028558	MYH7B	DOWN	-10.8203	4.79016e-16	-4.80656	0.0298377	-11.5106	7.29755e-66
AMEX60DD021091	MYH8	DOWN	-9.5064	1.39136e-16	-5.70994	3.80267e-12	-6.98899	9.29449e-27
AMEX60DD055382	MYL1	DOWN	-11.8873	1.50502e-76	-5.18442	0.00960558	-13.0909	7.58486e-124
AMEX60DD054502	MYL10	DOWN	-7.20241	5.67596e-28	-6.19989	2.97533e-08	-10.7835	5.46857e-146
AMEX60DD000676	MYL2	DOWN	-12.5584	1.03809e-28	-5.12257	0.0262359	-13.0199	2.85254e-159
AMEX60DD020542	MYL3	DOWN	-12.2566	5.02996e-56	-6.52371	0.00363883	-14.6249	3.85197e-69
AMEX60DD009714	MYL4	DOWN	-10.4606	6.82843e-12	-2.92677	0.00143141	-5.00306	1.002e-49
AMEX60DD016625	MYLK3	DOWN	-4.57882	3.6027e-10	-4.91645	4.675e-08	-5.08916	2.21166e-19
AMEX60DD038393	MYLK4	DOWN	-4.83194	6.35442e-05	-3.37477	3.60541e-08	-5.3659	5.56326e-15
AMEX60DD027986	MYLPF	DOWN	-11.6022	1.43248e-59	-6.30024	0.049301	-16.8573	2.18392e-77
AMEX60DD000842	MYO18B	DOWN	-8.74499	4.65353e-19	-4.46867	6.57139e-07	-6.44421	5.90225e-13
AMEX60DD000843	MYO18B.1	DOWN	-9.80689	2.08262e-35	-4.05671	1.12038e-08	-6.32966	1.00533e-34
AMEX60DD039425	MYOM1	DOWN	-8.44048	1.98808e-13	-5.99155	2.28863e-07	-9.04096	5.66884e-57
AMEX60DD033403	MYOM2	DOWN	-11.3386	2.03624e-23	-6.03701	3.44704e-11	-7.64904	5.07077e-10
AMEX60DD033404	MYOM2.1	DOWN	-11.2228	2.89092e-23	-5.33046	6.56805e-07	-6.93616	1.1844e-05
AMEX60DD005810	MYOM3	DOWN	-4.89457	3.02658e-19	-4.18505	4.19698e-25	-7.31515	1.30235e-52
AMEX60DD029011	MYOT	DOWN	-12.0101	1.32142e-25	-5.68992	4.95289e-07	-9.77535	3.4323e-46
AMEX60DD051859	MYOZ1	DOWN	-10.4894	1.08157e-20	-8.09154	5.6977e-14	-17.3278	1.35004e-28
AMEX60DD030126	MYOZ2	DOWN	-11.9317	1.40216e-23	-7.49287	1.76324e-18	-9.10385	2.8446e-33
AMEX60DD044237	MYOZ2.1	DOWN	-7.63034	3.13123e-06	-6.18552	1.26633e-11	-7.89069	1.34528e-56
AMEX60DD051777	MYPN	DOWN	-7.5463	8.75976e-11	-3.91934	0.000359017	-11.4013	3.83704e-13
AMEX60DD051779	MYPN.1	DOWN	-7.77699	1.66236e-07	-4.22899	0.000565667	-8.94436	1.573e-07
AMEX60DD006810	N332_12043	DOWN	-8.40293	2.67153e-12	-4.33158	0.0166829	-6.35094	0.000320069
AMEX60DD025308	NAA40	UP	1.0417	0.0033027	1.51414	1.26756e-09	1.78317	7.26441e-28
AMEX60DD030119	NDNF	DOWN	-1.63101	0.0288128	-7.28617	3.11103e-37	-8.00904	5.28725e-95
AMEX60DD047596	NDP	DOWN	-4.4114	0.00127029	-3.45909	0.0010125	-3.80579	1.58454e-07
AMEX60DD055859	NEB	DOWN	-11.9176	2.0403e-26	-7.1371	1.57582e-06	-8.98481	5.90759e-09
AMEX60DD003952	NEIL1	DOWN	-1.53064	3.98247e-05	-1.85268	2.74985e-09	-1.62011	4.50105e-06
AMEX60DD017014	NFAT5	DOWN	-1.49599	8.05444e-07	-1.12973	0.000150912	-1.44818	1.20897e-06
AMEX60DD027409	NFATC2	DOWN	-1.5159	0.0179386	-1.28607	7.06147e-06	-1.137	0.00123942
AMEX60DD018179	NIBAN1	DOWN	-1.48714	0.000786013	-2.63854	8.40226e-07	-3.76036	9.2493e-40
AMEX60DD032234	NLRP12.3	DOWN	-1.98123	0.0190873	-6.69809	3.04803e-25	-8.3854	1.7534e-93
AMEX60DD053665	NNMT.19	DOWN	-6.32975	2.79584e-08	-6.63969	0.0438783	-8.28421	1.78838e-06
AMEX60DD053666	NNMT.20	DOWN	-7.58423	2.41212e-11	-6.86561	0.000865662	-8.09357	3.15888e-06
AMEX60DD049619	NOX4	UP	2.06649	0.00254031	2.96213	4.92849e-07	3.18961	3.11262e-10
AMEX60DD046716	NPM1.5	UP	1.22613	0.00458081	1.26713	1.26565e-06	1.18762	0.00806624
AMEX60DD053156	NRAP	DOWN	-12.0012	1.38515e-26	-6.30671	4.63738e-43	-8.83592	5.55119e-54
AMEX60DD006154	NT5C1A.1	DOWN	-7.40162	2.15516e-08	-7.09681	7.38425e-05	-6.9132	7.52998e-10
AMEX60DD006157	NT5C1A.3	DOWN	-7.11985	3.08313e-06	-4.65025	2.8582e-07	-6.88452	2.27045e-10
AMEX60DD023459	NTN4.1	DOWN	-6.48751	1.66982e-06	-3.17007	0.00118406	-5.85503	1.66091e-27
AMEX60DD043223	NTRK2	DOWN	-4.98284	0.00247804	-2.37523	0.000210295	-2.65382	0.00538683
AMEX60DD007681	NTS	DOWN	-6.43545	9.9221e-07	-2.65234	0.000656807	-1.3091	0.0427237
AMEX60DD000922	OAS3.1	DOWN	-2.62701	0.00172378	-3.4325	0.000108743	-4.63727	6.87594e-16
AMEX60DD020485	OBSCN	DOWN	-11.6668	3.30305e-23	-7.9926	4.19512e-05	-8.72846	3.96877e-07
AMEX60DD056408	OBSCN.6	DOWN	-7.3138	8.70572e-09	-5.44121	2.73625e-08	-7.8541	8.45062e-10
AMEX60DDU001007174	OBSCN.8	DOWN	-8.95443	9.94355e-14	-4.09118	0.018931	-6.47482	0.000320275
AMEX60DD006136	ODC1.2	DOWN	-6.74899	1.98768e-05	-7.87383	1.17322e-05	-9.38699	8.19254e-09
AMEX60DD016627	ORC6	UP	1.21515	0.0136656	1.37949	0.000754641	1.68812	0.000450931
AMEX60DD010595	ORF2.2	DOWN	-1.35821	0.0087741	-1.03505	0.0290348	-1.81091	1.19994e-08
AMEX60DD041982	OXCT1	DOWN	-2.05007	0.000186602	-3.07798	1.59025e-11	-3.96912	2.24664e-50
AMEX60DD001820	P2RY4	DOWN	-6.8519	2.02524e-08	-4.23207	0.000659654	-6.53868	3.20031e-12
AMEX60DD010081	P3H4	UP	1.52567	0.00147597	1.31069	0.000521103	1.2403	0.000118812
AMEX60DD051687	P4HA1	UP	1.39937	8.84422e-07	2.39564	1.7248e-19	2.00951	8.33717e-17
AMEX60DD051716	P4HA1.1	UP	1.31304	7.08805e-05	2.64616	7.28732e-24	2.2434	6.99355e-20
AMEX60DD006153	PABPC4	DOWN	-1.12185	0.00696106	-2.18377	1.3534e-29	-2.52691	1.73869e-20
AMEX60DD005298	PACSIN3	DOWN	-2.09241	8.8449e-10	-2.40409	2.9824e-09	-3.48417	9.17633e-23
AMEX60DD016295	PACSIN3.1	DOWN	-5.98321	8.38641e-17	-1.95194	9.48261e-05	-2.31749	1.24165e-12
AMEX60DD052385	PADI2	DOWN	-9.12903	2.34484e-13	-5.41999	1.35853e-06	-8.77834	9.55343e-07
AMEX60DD039989	PAG1	UP	1.57624	1.87519e-08	1.69549	1.26432e-07	2.16628	7.32142e-08
AMEX60DD008421	PAH	DOWN	-4.8384	0.00328801	-2.58777	2.74719e-05	-3.33965	1.13833e-12
AMEX60DD045241	PALLD.1	UP	1.90282	0.000586934	1.82433	1.16592e-06	2.04767	3.45322e-11
AMEX60DD045242	PALLD.2	UP	1.54983	0.00633019	2.51821	1.54817e-14	2.6855	6.17043e-22
AMEX60DD018790	PALMD	DOWN	-2.31277	4.03055e-08	-1.53499	0.0326728	-2.1583	9.33566e-08
AMEX60DD005111	PAMR1	UP	3.75708	1.86957e-08	3.8101	9.3594e-07	5.48458	2.03186e-56
AMEX60DD032842	PAQR8	DOWN	-2.15089	0.000122483	-2.12458	2.80849e-06	-2.21367	1.84401e-11
AMEX60DD012609	PAQR9.2	DOWN	-4.94275	0.00140453	-4.4972	2.31845e-09	-7.07299	5.98905e-36
AMEX60DD006980	PARP12	DOWN	-1.16056	0.0119373	-1.85596	0.0424466	-4.66421	1.53973e-15
AMEX60DDU001029360	PARPI_0013120.13	DOWN	-3.58579	0.037693	-1.96706	0.025164	-1.91923	9.37608e-05
AMEX60DD003844	PCLAF	UP	1.02858	0.0290575	1.00175	0.0366481	1.69933	1.66332e-06
AMEX60DD006237	PCLO.1	DOWN	-4.02431	0.0040229	-3.64615	0.000161486	-4.39303	6.47706e-05
AMEX60DD049847	PDE2A	DOWN	-2.03564	2.28975e-06	-2.58786	9.61214e-12	-3.34193	6.60418e-29
AMEX60DD018456	PDE4DIP.3	DOWN	-4.01702	1.35639e-13	-3.0681	7.273e-06	-5.43109	6.9868e-23
AMEX60DDU001028469	PDE4DIP.5	DOWN	-3.47606	1.44228e-06	-3.85243	2.05155e-07	-6.30898	8.24271e-17
AMEX60DD022371	PDK4	DOWN	-2.42411	5.27576e-05	-1.3061	0.000581979	-1.40971	0.000200278
AMEX60DD045406	PDLIM3	DOWN	-5.05541	3.13918e-05	-2.00024	2.20426e-09	-3.29696	5.7669e-14
AMEX60DD027872	PDLIM7	DOWN	-2.07945	0.000130182	-1.22111	1.05147e-05	-1.98331	3.65103e-06
AMEX60DD040114	PDP1	DOWN	-1.57726	1.15184e-05	-1.1538	0.000446963	-1.15874	8.30699e-06
AMEX60DD012836	PEG10.6	DOWN	-1.18493	0.00264436	-1.77831	1.8942e-10	-3.18625	2.15145e-64
AMEX60DD051206	PERM1	DOWN	-11.1766	5.77285e-21	-4.35468	6.03371e-05	-7.51275	1.15483e-39
AMEX60DD029681	PFKM	DOWN	-10.1898	2.21918e-29	-3.23217	6.60276e-13	-4.88894	2.84473e-22
AMEX60DD001326	PGAM1	DOWN	-3.9463	8.72019e-13	-1.30022	3.00822e-05	-2.4079	7.07256e-12
AMEX60DD001324	PGAM2	DOWN	-3.77158	8.54532e-14	-1.68828	1.32673e-08	-2.58935	2.28576e-14
AMEX60DD056489	PGBD4.20	UP	3.53685	0.0116668	3.62365	1.74215e-06	3.35006	2.1446e-10
AMEX60DD054313	PHKG1	DOWN	-9.76604	1.09358e-14	-6.76948	2.9206e-31	-9.6195	2.056e-40
AMEX60DD016959	PHLPP2	DOWN	-1.29749	0.0232649	-1.17281	0.0321368	-1.49187	0.000297765
AMEX60DD009968	PHOSPHO1	DOWN	-2.22259	8.95374e-06	-5.45129	1.63954e-40	-5.85281	4.38587e-64
AMEX60DDU001002374	PIK3R2	DOWN	-1.768	5.15415e-05	-1.21757	0.000553837	-1.65009	5.51841e-14
AMEX60DD040330	PKHD1L1.10	DOWN	-3.26174	0.00428487	-8.69172	1.47568e-07	-10.2413	2.87391e-09
AMEX60DD040325	PKHD1L1.7	DOWN	-2.67109	0.0273697	-8.98339	6.24306e-07	-11.2373	6.02477e-07
AMEX60DD040327	PKHD1L1.9	DOWN	-2.27342	0.0220525	-7.10441	2.34772e-05	-10.5083	4.80154e-08
AMEX60DD054859	PLA2G3.1	DOWN	-9.17587	1.02372e-14	-3.52988	0.0159017	-4.96331	7.92049e-08
AMEX60DD023020	PLA2G4C.3	DOWN	-1.5683	0.0379746	-4.39197	7.47596e-14	-7.98487	4.64983e-107
AMEX60DD041978	PLCXD3	DOWN	-7.48663	1.05674e-07	-4.8042	2.25093e-05	-4.30123	4.30653e-06
AMEX60DD035568	PLEKHG1	UP	1.71538	4.22231e-08	1.89419	0.00119386	2.56874	1.5044e-21
AMEX60DD043378	PLIN2	UP	2.11344	1.88178e-11	1.16017	0.016607	1.15604	0.00271162
AMEX60DD034157	PLN	DOWN	-2.23251	1.95868e-06	-2.96817	3.21834e-10	-2.82394	7.33766e-20
AMEX60DD051094	PLOD1	UP	1.33409	0.0126041	2.84488	5.44817e-10	2.35415	5.07967e-19
AMEX60DD037780	PLP1	DOWN	-6.3952	7.69536e-07	-5.40611	2.89637e-10	-8.09487	6.63269e-25
AMEX60DD012779	PLSCR3.1	DOWN	-1.53661	1.32919e-07	-1.58393	0.00667197	-2.01275	6.27377e-29
AMEX60DD010273	PLXDC1	DOWN	-6.0044	1.19823e-06	-3.20964	0.000408323	-3.44933	1.8572e-07
AMEX60DD022416	PLXDC2	DOWN	-4.3367	0.000478105	-2.13187	0.0148413	-1.49578	1.00701e-05
AMEX60DDU001002710	PMEPA1	UP	1.25266	0.00742061	1.4994	0.00124596	2.17958	4.66519e-37
AMEX60DD004421	PNPLA2	DOWN	-1.28114	0.000354271	-1.41389	6.49547e-11	-1.91183	5.41011e-17
AMEX60DD037638	POF1B	DOWN	-1.0521	1.10474e-05	-2.63504	3.90768e-05	-5.59138	2.18859e-24
AMEX60DDU001008819	POPDC2	DOWN	-2.88613	0.00381015	-2.23451	1.14568e-05	-4.17658	2.8285e-11
AMEX60DDU001017191	POPDC2.1	DOWN	-5.35536	0.0063388	-3.96652	8.03283e-07	-4.75499	4.06547e-09
AMEX60DD018055	POU2F2	DOWN	-2.65052	0.0390403	-2.48623	1.61752e-06	-2.45933	3.02954e-08
AMEX60DD045773	PPARGC1A	DOWN	-5.47082	2.8417e-12	-4.25577	2.73789e-12	-5.60093	3.24664e-09
AMEX60DD045175	PPID.1	UP	1.02352	0.0406957	1.28967	1.17285e-06	1.3746	0.000213828
AMEX60DDU001025674	PPID.2	UP	1.02352	0.0406957	1.28967	1.17285e-06	1.37099	0.000237059
AMEX60DD031476	PPP1R27	DOWN	-9.73408	8.58505e-15	-6.03189	2.5652e-10	-10.1333	2.89499e-19
AMEX60DD006293	PPP1R3A	DOWN	-9.46483	9.96357e-15	-4.99202	1.16013e-05	-6.01333	2.4203e-06
AMEX60DD002404	PPP2R3A	DOWN	-1.90727	5.08185e-05	-1.83951	0.000716964	-3.51033	5.79343e-24
AMEX60DD049678	PRCP	UP	1.12378	6.80309e-05	1.26895	2.34293e-14	1.30191	2.26327e-11
AMEX60DD019496	PRKAA2	DOWN	-3.0442	0.000552586	-2.22772	8.31182e-05	-2.36011	1.78958e-05
AMEX60DD018459	PRKAB2	DOWN	-4.32086	1.07988e-09	-2.29741	2.34859e-10	-3.05917	3.84017e-13
AMEX60DDU001035012	PRKAB2.1	DOWN	-4.44762	0.0254497	-3.26869	0.0255458	-3.93181	1.4302e-08
AMEX60DD056319	PRKAG3	DOWN	-5.15441	0.000368358	-3.04048	0.0043511	-4.0491	1.82908e-10
AMEX60DD008133	PRKCQ	DOWN	-3.02427	0.00120698	-3.18113	3.33624e-05	-3.97703	4.87483e-17
AMEX60DD028208	PROD1	UP	2.10248	0.0101048	2.86505	0.000766775	3.40393	0.000322585
AMEX60DD036083	PROX1.1	DOWN	-3.64544	1.59785e-05	-2.59753	3.68019e-07	-1.90684	0.000919255
AMEX60DD029957	PRPH	DOWN	-2.22485	0.0414003	-8.92057	4.64066e-16	-10.3577	6.61667e-206
AMEX60DD029959	PRPH.1	DOWN	-1.98451	0.0212383	-10.8509	5.66155e-46	-11.6322	3.86287e-13
AMEX60DD010473	PSMB7	DOWN	-2.10651	0.0150584	-4.45572	1.80706e-09	-5.73716	3.26552e-67
AMEX60DD010894	PSMB8	DOWN	-1.32715	0.00454142	-5.63305	3.10221e-32	-4.48077	1.45417e-05
AMEX60DD010903	PSMB8.1	DOWN	-1.53076	0.00314446	-4.94334	2.30709e-29	-3.99293	1.28661e-06
AMEX60DD019273	PTGER3	DOWN	-2.58454	0.000275281	-2.19991	0.000814139	-1.85705	0.00268699
AMEX60DD009789	PTGES3L	DOWN	-5.85877	0.0102847	-2.30128	0.0422458	-3.70075	9.19187e-10
AMEX60DD009808	PTGES3L.1	DOWN	-5.08609	0.00258074	-1.70291	0.0381261	-4.63508	9.01769e-16
AMEX60DD027004	PTK6	DOWN	-1.08864	0.0179599	-3.58689	9.26037e-06	-5.81091	6.75028e-80
AMEX60DD004297	PTPRB	DOWN	-1.68521	0.0191429	-4.50399	4.93918e-18	-9.34171	3.38977e-07
AMEX60DD004298	PTPRB.1	DOWN	-1.67	0.0165401	-4.57739	4.91539e-52	-9.08531	4.75264e-12
AMEX60DD003093	PTPRH	DOWN	-2.94107	0.00574108	-5.63257	3.36292e-05	-9.62556	1.66518e-07
AMEX60DD003095	PTPRH.1	DOWN	-1.86325	9.43692e-06	-4.44878	3.00771e-21	-8.2483	1.01209e-09
AMEX60DD003097	PTPRH.2	DOWN	-3.41346	0.00156485	-3.70959	6.15739e-14	-6.87607	0.00142324
AMEX60DD003099	PTPRH.3	DOWN	-2.97884	0.00100935	-4.3453	2.77719e-06	-6.55019	1.15243e-11
AMEX60DD003102	PTPRH.4	DOWN	-1.47498	0.019645	-3.20026	1.61179e-05	-6.96028	1.64963e-07
AMEX60DD003103	PTPRH.5	DOWN	-1.76128	0.00690289	-3.8092	2.83709e-21	-7.70166	6.38776e-07
AMEX60DD025873	PVALB.1	DOWN	-12.263	2.65585e-30	-10.8682	2.25105e-07	-20.8458	3.03241e-40
AMEX60DD029312	PVALB.2	DOWN	-11.8102	1.73516e-37	-6.55323	0.000229519	-16.753	2.90973e-23
AMEX60DD046862	PVALB.3	DOWN	-4.79721	0.000171801	-7.9516	1.41127e-14	-12.8042	1.41679e-96
AMEX60DD033353	PXDN.1	UP	1.92744	5.42479e-05	3.9603	3.4523e-15	4.19285	2.89542e-54
AMEX60DD025247	PYGM	DOWN	-2.38188	1.33896e-08	-1.41565	3.59664e-08	-2.72101	6.67049e-11
AMEX60DD038208	RAB31	UP	1.70599	0.0127729	2.94178	1.07018e-09	3.45338	8.70599e-37
AMEX60DD054852	RAB34	UP	1.6718	0.000483116	2.30831	2.7249e-09	3.09394	6.51852e-38
AMEX60DD004587	RAB3IL1	UP	1.44132	0.0197633	1.3588	0.000798625	1.76826	1.1349e-12
AMEX60DD041872	RAI14	UP	1.55535	0.0142788	3.9328	1.12639e-42	3.53822	3.444e-71
AMEX60DD055445	RAMP1	DOWN	-1.8913	0.00637366	-1.99708	9.90889e-05	-3.05731	6.24945e-26
AMEX60DD025313	RCOR2	UP	1.26234	0.0228623	1.88492	0.00013084	2.33144	6.11255e-26
AMEX60DD019162	RDH8	DOWN	-5.89115	0.000674727	-2.58663	0.0138223	-5.28596	2.09971e-05
AMEX60DD015186	RERGL.3	UP	5.00139	0.00501913	4.83481	0.000211167	5.85604	1.10368e-06
AMEX60DD049110	RGCC	DOWN	-4.10386	4.79016e-16	-2.92218	0.00110294	-3.07678	2.16588e-20
AMEX60DD027045	RGS19	UP	1.34955	0.0140341	1.55969	7.62883e-08	2.22186	1.76454e-26
AMEX60DD016841	RHBG	DOWN	-1.88484	8.27381e-06	-3.97667	1.75124e-14	-6.85749	1.31463e-11
AMEX60DDU001008789	RHBG.1	DOWN	-1.65461	6.99736e-05	-4.7035	5.54817e-30	-7.60911	3.59873e-15
AMEX60DD039620	RNF125	UP	1.82664	2.27688e-05	2.96474	4.34202e-26	3.4048	7.03958e-53
AMEX60DD051446	RNF207	DOWN	-6.67036	5.66376e-05	-6.5047	0.000351457	-5.48781	0.000261716
AMEX60DD051450	RNF207.1	DOWN	-6.40285	0.000992694	-6.32155	6.00178e-09	-7.80426	7.86223e-07
AMEX60DD031364	RNF213.7	DOWN	-2.11081	0.000378749	-2.06146	0.0137149	-2.33747	0.00027931
AMEX60DD032243	RNH1	DOWN	-2.42645	0.0175092	-7.8117	1.91394e-29	-10.7788	2.23413e-58
AMEX60DD002112	ROHU_001730	DOWN	-1.69425	0.00773993	-4.41451	2.5224e-07	-4.85262	1.52515e-18
AMEX60DD020804	RPL3	DOWN	-10.3257	1.43288e-20	-7.14046	1.40407e-35	-9.6698	6.30857e-44
AMEX60DD020805	RPL3L	DOWN	-9.11404	1.30543e-14	-5.80309	2.99309e-17	-11.3579	6.20622e-13
AMEX60DDU001041748	RPL3L.1	DOWN	-8.42895	4.26266e-09	-6.16881	1.84034e-05	-9.65443	4.28527e-09
AMEX60DD015393	RRAD	DOWN	-4.39887	0.000277262	-3.76123	5.42242e-07	-4.16444	5.11325e-37
AMEX60DD018615	RRBP1.1	DOWN	-1.9151	0.0104746	-10.9297	1.54373e-22	-14.6445	1.42818e-22
AMEX60DD005869	RSPO1	DOWN	-6.13145	6.8622e-06	-2.65378	0.00127962	-3.20199	4.38072e-09
AMEX60DD031931	RTBDN	DOWN	-2.282	0.000185484	-1.9424	1.843e-05	-1.94056	8.2857e-20
AMEX60DD024881	RTN2	DOWN	-6.86159	9.82846e-21	-2.20044	1.86863e-07	-3.58383	7.22494e-13
AMEX60DD056249	RUFY4	DOWN	-1.50377	0.000184517	-3.29871	1.04682e-11	-5.31649	1.94641e-22
AMEX60DD024403	RYR1	DOWN	-7.00546	1.37828e-07	-4.85573	0.0150661	-8.94821	3.80901e-08
AMEX60DD024404	RYR2	DOWN	-6.75622	1.97967e-11	-6.40305	0.00113549	-7.82072	7.77596e-06
AMEX60DD012123	RYR3	DOWN	-9.39688	7.82857e-14	-3.67802	1.48449e-06	-7.12656	4.07697e-42
AMEX60DD024402	RYR3.1	DOWN	-8.24391	5.70474e-28	-4.86827	7.08581e-06	-7.80551	6.00382e-19
AMEX60DD027407	SALL4	UP	4.12279	8.12118e-16	5.02991	1.61112e-20	6.09375	1.44292e-28
AMEX60DD022246	SAMD9L	DOWN	-1.22742	0.0124879	-1.81395	0.004361	-3.71575	9.97888e-25
AMEX60DD045294	SAP30	UP	1.03111	0.000339138	1.27276	8.93308e-08	1.27743	7.46121e-11
AMEX60DD012758	SAT1	DOWN	-4.86889	0.00962459	-6.93297	1.63734e-10	-9.8857	5.78619e-63
AMEX60DD055319	SATB2	DOWN	-5.77745	0.00173628	-2.87773	0.0189175	-5.25538	2.06082e-07
AMEX60DD016427	SBK1.12	DOWN	-3.76309	1.59374e-08	-4.01258	9.63356e-23	-5.06407	6.67318e-18
AMEX60DD000259	SBSPON	DOWN	-5.09767	0.0017787	-2.20605	0.00332374	-2.47674	9.19278e-11
AMEX60DD016087	SCN1B	DOWN	-9.44778	5.90258e-15	-6.03913	8.96231e-14	-8.03313	1.69646e-25
AMEX60DD053897	SCN2B	DOWN	-8.38804	2.81302e-12	-4.87299	8.52391e-13	-5.17309	1.46636e-16
AMEX60DD020929	SCNN1B	DOWN	-1.32334	0.026727	-4.13052	2.69854e-11	-7.46198	9.93487e-13
AMEX60DD020926	SCNN1G	DOWN	-2.18819	9.41535e-05	-4.09591	3.37988e-06	-7.79738	1.64714e-05
AMEX60DD000942	SEC14L2	DOWN	-1.28647	0.0130569	-2.49608	3.36746e-11	-2.67411	2.17114e-19
AMEX60DD014919	SELENBP1	DOWN	-2.37624	0.00020326	-4.15556	6.71617e-20	-4.57282	5.95068e-39
AMEX60DD021314	SELENON	UP	1.51853	0.00408243	3.27105	5.15882e-17	3.59914	1.74301e-44
AMEX60DD042813	SEMA6A	UP	1.74604	0.000252629	2.01719	2.65665e-07	1.71897	1.52131e-10
AMEX60DD036027	SERTAD4.1	UP	1.48201	0.00561831	1.30927	0.0124218	1.79629	1.14392e-05
AMEX60DD044555	SETD7.2	DOWN	-1.13569	0.0151304	-1.63522	9.52152e-11	-2.99792	0.0244213
AMEX60DD030052	SGCD	DOWN	-2.79039	4.16359e-12	-1.09892	0.0122471	-1.21999	0.00234368
AMEX60DD009940	SGCE	DOWN	-9.80091	3.69583e-18	-3.56222	2.58559e-11	-5.19574	1.8443e-31
AMEX60DD044497	SGMS2	DOWN	-5.18212	1.16666e-08	-1.94914	0.00495653	-3.61509	2.33032e-16
AMEX60DD047165	SH3BGR	DOWN	-5.15626	1.18009e-16	-3.99303	2.72429e-09	-5.34498	7.45102e-28
AMEX60DD027695	SH3PXD2B	UP	1.17115	0.0494781	2.52029	3.43841e-08	2.91833	2.38762e-42
AMEX60DD014280	SHD	UP	5.90179	2.57102e-09	5.59488	3.62398e-27	8.45908	4.89547e-13
AMEX60DDU001031218	SHF.1	UP	5.61442	1.73541e-06	6.18782	3.31102e-10	8.5295	1.76961e-10
AMEX60DD028849	SHROOM3	DOWN	-1.04954	0.0162548	-2.12214	1.62528e-13	-3.23468	1.77451e-14
AMEX60DD004552	SIGIRR	DOWN	-1.89842	4.69461e-10	-2.78897	6.8658e-10	-5.22455	4.41378e-83
AMEX60DD053750	SIK2	UP	1.49979	8.24351e-05	1.53955	1.65082e-05	1.94188	7.47834e-11
AMEX60DD031519	SLC16A3	DOWN	-1.32629	0.0301465	-3.00113	1.7773e-05	-6.20377	3.96298e-26
AMEX60DD014549	SLC1A3	DOWN	-2.22883	1.32976e-05	-1.48604	1.25051e-06	-2.59066	3.19461e-32
AMEX60DD055666	SLC25A12.1	DOWN	-1.06534	0.0296746	-1.68198	4.52034e-06	-2.72457	8.9798e-18
AMEX60DD008680	SLC25A22.1	DOWN	-9.16828	1.07741e-15	-5.75736	4.38257e-15	-12.3256	3.38539e-15
AMEX60DD045392	SLC25A5.3	DOWN	-10.9245	2.04746e-41	-5.47101	4.18903e-35	-6.91302	8.34031e-82
AMEX60DD044113	SLC26A2.2	DOWN	-5.42073	0.0111082	-7.55016	6.16707e-05	-8.17539	1.0652e-05
AMEX60DD007472	SLC26A4.1	DOWN	-2.80902	0.00962323	-6.57257	0.00349756	-9.69667	3.25909e-13
AMEX60DD012941	SLC2A4	DOWN	-1.35226	0.000167801	-1.23167	0.00669479	-1.67931	8.82757e-05
AMEX60DD001163	SLC35E4	DOWN	-2.99828	0.000420624	-2.74674	5.57346e-05	-5.44218	1.33379e-15
AMEX60DD054029	SLC37A2	UP	1.12982	7.22616e-05	1.75558	1.11898e-06	1.8838	1.39242e-15
AMEX60DD053867	SLC37A4	DOWN	-1.34122	0.00155081	-1.87227	3.17803e-10	-1.88024	1.16046e-13
AMEX60DD041025	SLC39A4	DOWN	-2.16541	0.0247307	-4.569	3.99513e-14	-8.98682	2.51804e-12
AMEX60DD019242	SLC44A2	DOWN	-5.3912	3.4199e-06	-2.02768	0.0078515	-3.50858	2.06138e-14
AMEX60DD006892	SLC6A12	DOWN	-2.18484	0.0127729	-2.25614	0.000313832	-3.25646	3.42305e-36
AMEX60DD054806	SLC6A4.1	DOWN	-2.49264	0.00891695	-2.28369	1.34536e-07	-2.88701	1.18206e-07
AMEX60DD023465	SLC6A6	DOWN	-7.29233	1.03079e-05	-4.87325	0.00532701	-4.75964	2.79157e-05
AMEX60DD019839	SLC6A9	DOWN	-1.7017	1.54022e-08	-1.58501	2.46655e-06	-2.16303	3.35935e-18
AMEX60DD007093	SLC7A11	DOWN	-3.9732	0.00181411	-1.05111	0.0382863	-1.75527	1.36016e-11
AMEX60DD045461	SLC7A2	DOWN	-3.22208	7.3452e-06	-1.89484	7.68578e-09	-3.48735	2.44114e-62
AMEX60DD011893	SLC8A3.1	DOWN	-2.87746	1.32976e-05	-2.69168	8.9452e-06	-4.16439	2.32005e-14
AMEX60DD002307	SLCO2A1	DOWN	-3.78058	0.000793172	-1.51372	0.0284023	-1.95256	4.54919e-05
AMEX60DD049438	SLN	DOWN	-12.3545	6.84007e-25	-9.18217	6.02816e-64	-15.918	3.57978e-24
AMEX60DD003396	SMAD6	UP	1.33346	0.0160696	1.87182	0.000390977	2.91505	5.89414e-40
AMEX60DD041727	SMAD7	UP	1.16219	0.0322488	1.71009	0.00050431	2.56304	9.60703e-18
AMEX60DD015439	SMPD3	DOWN	-5.04132	1.65168e-11	-2.42661	0.00246122	-3.53399	2.47163e-22
AMEX60DD048481	SMPX	DOWN	-9.3611	2.61898e-22	-5.72563	0.0213331	-15.1183	1.08416e-22
AMEX60DD007359	SMTN.1	DOWN	-6.70092	1.92056e-16	-5.04503	7.12919e-38	-6.98393	2.44639e-36
AMEX60DD054535	SMTNL2.2	DOWN	-9.34615	1.22653e-16	-4.93179	8.6413e-14	-6.52126	3.11024e-14
AMEX60DD054538	SMTNL2.3	DOWN	-8.59979	2.45895e-13	-5.23598	2.81591e-07	-10.2572	5.50127e-11
AMEX60DD054540	SMTNL2.4	DOWN	-5.82387	0.000150052	-4.39035	6.4529e-05	-6.01445	1.5612e-08
AMEX60DDU001010706	SMTNL2.5	DOWN	-7.24322	3.42803e-08	-6.4137	1.14407e-11	-10.4477	3.96237e-10
AMEX60DDU001023958	SMTNL2.6	DOWN	-7.23467	1.2313e-08	-6.40094	0.000234217	-8.91758	3.46447e-08
AMEX60DD040405	SNTB1	DOWN	-1.52356	0.00148638	-2.11432	1.97002e-06	-2.27742	1.39545e-27
AMEX60DD017278	SOCS3	UP	2.31531	0.00331511	2.98186	0.000205517	3.99894	5.58605e-10
AMEX60DD053787	SORL1	DOWN	-1.01398	0.0395819	-1.13643	0.0252302	-1.24728	4.99698e-05
AMEX60DD038468	SOX4	UP	1.74344	8.66799e-05	3.98333	8.84893e-74	4.19521	5.15456e-55
AMEX60DD008756	SPDEF	DOWN	-2.55084	0.00632612	-6.86196	2.16143e-16	-11.1005	3.84647e-14
AMEX60DD051576	SPECC1.5	DOWN	-3.15633	0.00506931	-2.39493	0.000110285	-4.57259	8.96809e-05
AMEX60DD056332	SPEG	DOWN	-10.9451	5.01973e-20	-4.97363	3.31573e-07	-8.87791	4.17048e-28
AMEX60DDU001027984	SPEG.2	DOWN	-6.27766	6.82571e-05	-5.02534	0.000408305	-9.01828	2.59677e-07
AMEX60DD002746	SPSB4	UP	1.83445	0.00349889	3.41304	1.75328e-14	3.45594	2.54352e-30
AMEX60DD012067	SPTB	DOWN	-1.69577	0.0234717	-2.89308	2.94145e-14	-1.7128	4.10026e-13
AMEX60DD011936	SPTBN5	DOWN	-2.73387	0.00743325	-1.63911	0.00154564	-1.45278	6.67097e-06
AMEX60DD001800	SPTSSB	DOWN	-1.39801	0.00219265	-4.56748	3.45899e-07	-6.73079	9.89882e-31
AMEX60DD035184	SRD5A2	UP	2.23179	0.00892503	2.49269	1.16524e-14	3.17639	8.42481e-19
AMEX60DD025953	SREBF1	DOWN	-1.20881	0.00569956	-1.68213	9.9755e-05	-1.61842	0.00413308
AMEX60DD037648	SRPX2	UP	2.40604	0.00157674	3.23595	1.25932e-35	2.80445	1.81665e-56
AMEX60DD052239	SRR.1	DOWN	-6.29548	1.3765e-05	-2.40754	0.0388433	-3.75684	1.72713e-06
AMEX60DD006769	SSPN	DOWN	-6.1632	0.00127029	-5.59485	3.22557e-07	-8.16477	2.16832e-07
AMEX60DD006770	SSPN.1	DOWN	-4.91927	0.0312422	-6.02121	0.000822166	-7.82439	7.44808e-06
AMEX60DD015545	ST3GAL2	UP	1.84349	0.00158051	2.89959	1.15524e-07	3.22414	1.20671e-64
AMEX60DD030791	ST6GALNAC2	DOWN	-2.32262	7.49063e-05	-2.06294	1.8743e-07	-4.26407	2.16124e-34
AMEX60DD003461	ST8SIA2	UP	2.38411	0.000387224	3.95693	9.42344e-27	3.59408	1.45778e-38
AMEX60DD008383	STAB2.2	DOWN	-4.66669	3.78067e-05	-2.09563	0.0395196	-2.689	0.00900407
AMEX60DD029751	STAC3	DOWN	-9.89467	2.27752e-16	-3.80532	0.000750685	-6.59895	1.73309e-14
AMEX60DD028733	STC2	UP	2.77838	0.00148354	3.49354	2.43019e-12	1.88197	0.00105837
AMEX60DD022125	STEAP2	UP	1.714	0.0161042	2.62589	0.00214091	3.89795	2.48494e-09
AMEX60DD029053	STING1	DOWN	-2.24375	0.0434434	-2.23938	0.000523946	-2.75022	4.07813e-09
AMEX60DD050836	STXBP1	UP	2.56235	0.00703599	4.76473	3.57341e-34	6.05113	1.39009e-30
AMEX60DD047048	STYXL2	DOWN	-7.30732	1.77214e-12	-3.26985	2.17634e-05	-3.79775	8.24302e-11
AMEX60DD039871	SULF1	UP	2.2468	0.00182633	1.66253	0.000269613	1.69803	5.3254e-23
AMEX60DD006098	SYNC	DOWN	-8.72016	2.48067e-09	-1.99426	0.00293095	-3.36458	1.46376e-13
AMEX60DD044239	SYNPO2	DOWN	-3.89062	2.99345e-11	-2.47921	9.46053e-11	-3.31061	1.32745e-15
AMEX60DD051857	SYNPO2L	DOWN	-9.7463	2.24587e-14	-5.36786	7.18918e-06	-10.4364	9.62621e-10
AMEX60DD009200	SYPL2	DOWN	-12.0471	2.32321e-23	-5.30979	2.71482e-29	-10.4361	1.24454e-69
AMEX60DD030669	TBC1D24.1	DOWN	-5.37868	0.00717051	-5.21161	2.90712e-08	-10.2956	2.17373e-08
AMEX60DD000147	TBX1	DOWN	-1.90227	4.00497e-06	-1.81027	2.4085e-08	-2.11533	1.447e-20
AMEX60DD054629	TBX4	UP	5.30123	0.0206219	4.01195	9.24325e-05	3.7204	0.00679984
AMEX60DD010303	TCAP	DOWN	-11.5541	1.5557e-25	-6.88521	4.97022e-12	-10.5288	1.12678e-75
AMEX60DD010305	TCAP.1	DOWN	-7.4725	6.0698e-09	-7.56181	0.000205517	-7.49633	2.93899e-05
AMEX60DD010308	TCAP.3	DOWN	-10.3606	3.17165e-16	-7.85951	4.46081e-19	-13.2412	1.98138e-18
AMEX60DD005551	TCEA2	DOWN	-6.69614	0.000228715	-6.30775	1.99335e-06	-9.8686	5.25653e-10
AMEX60DD005550	TCEA3	DOWN	-9.02061	4.24589e-16	-5.88769	4.38769e-13	-11.5435	5.40686e-13
AMEX60DD047838	TCF15.1	DOWN	-8.16748	1.20506e-09	-2.15243	0.00274762	-3.87726	2.06347e-11
AMEX60DD028921	TCF7	UP	2.82765	9.47223e-09	2.17289	1.71405e-05	2.36709	3.14311e-36
AMEX60DD008446	TCRD	DOWN	-2.00173	0.0462962	-2.42318	0.00723345	-3.08885	8.23727e-07
AMEX60DD006807	TEAD4	DOWN	-7.24033	5.93235e-07	-5.99197	0.000968491	-6.85526	8.42228e-05
AMEX60DD006808	TEAD4.1	DOWN	-8.45159	5.58467e-13	-5.16593	2.3756e-08	-7.63669	1.49686e-10
AMEX60DD043495	TECRL	DOWN	-8.82067	6.80965e-13	-3.71332	3.38102e-06	-5.09117	1.27248e-10
AMEX60DD055299	TFPI	UP	1.09056	0.00735617	2.49728	1.28724e-13	3.19483	6.3357e-38
AMEX60DD019130	TGFBR3	DOWN	-1.58219	7.14729e-05	-2.09286	0.000607582	-2.32079	7.67373e-20
AMEX60DD039422	TGIF1.L	UP	2.02443	2.62636e-05	1.93989	0.000338459	2.92355	1.43733e-23
AMEX60DD006218	THAP9	UP	1.61106	0.0136622	1.51156	0.00518503	1.8272	0.000410495
AMEX60DD034565	THBS2	UP	1.55876	0.0125949	3.46937	4.45231e-18	3.89007	2.75548e-48
AMEX60DD014849	THBS3	UP	1.63067	5.6726e-05	1.78189	0.0057255	2.15395	2.56368e-63
AMEX60DD010338	THRA	DOWN	-1.46498	0.000808307	-2.00052	5.09805e-06	-2.11506	1.80308e-21
AMEX60DD044685	TIFA.1	DOWN	-1.38146	0.0163931	-2.09866	0.0333234	-4.31411	5.82801e-10
AMEX60DD006028	TINAGL1	DOWN	-1.16173	0.00299421	-2.54035	1.46722e-07	-2.51773	1.7596e-21
AMEX60DD039042	TMEFF1	UP	2.26095	3.73545e-05	3.48417	4.56261e-12	3.35913	4.70159e-43
AMEX60DD000732	TMEM119	UP	2.94353	0.0111979	3.02471	1.40322e-14	2.39858	3.46252e-15
AMEX60DD045672	TMEM156	UP	2.15962	0.00990759	2.8283	1.79661e-14	3.35145	8.95097e-44
AMEX60DD042429	TMEM171	DOWN	-2.27138	0.0494722	-3.85616	1.12004e-07	-5.7906	2.08422e-08
AMEX60DD048089	TMEM182.2	DOWN	-5.65819	0.00169431	-4.27619	0.00121112	-10.0478	8.71643e-42
AMEX60DD037225	TMEM255A	DOWN	-8.01446	7.08764e-09	-3.81848	1.28597e-08	-5.7243	3.10216e-16
AMEX60DD014024	TMEM38A	DOWN	-3.28994	3.1385e-05	-3.23004	1.74512e-12	-5.33618	1.88623e-25
AMEX60DD043823	TMOD1	DOWN	-8.54779	1.73698e-19	-3.95749	4.90995e-18	-5.53311	1.02756e-38
AMEX60DDU001000891	TMOD4	DOWN	-5.03151	8.77668e-14	-5.24583	4.50893e-30	-6.44505	3.43379e-32
AMEX60DD050822	TNC	UP	4.06826	2.479e-31	4.72239	2.35268e-22	5.41624	3.24577e-62
AMEX60DD018225	TNN	UP	4.55082	3.10249e-05	9.42408	2.68129e-47	4.81162	0.00552044
AMEX60DD023145	TNNC1	DOWN	-12.9309	1.50637e-37	-5.91776	0.00565491	-13.7644	1.22497e-50
AMEX60DDU001011548	TNNC1.1	DOWN	-8.66041	1.30306e-10	-6.49595	4.92941e-09	-12.2909	1.74128e-15
AMEX60DDU001018395	TNNC1.2	DOWN	-11.3463	1.15658e-21	-6.33133	0.00467446	-13.6614	1.53305e-19
AMEX60DD027499	TNNC2	DOWN	-11.3795	1.17851e-64	-5.90496	0.00133224	-11.7995	3.63448e-112
AMEX60DD008613	TNNI1	DOWN	-10.6236	5.16934e-19	-4.94499	0.0170925	-10.5146	5.15913e-79
AMEX60DD004515	TNNI2	DOWN	-10.709	2.16175e-62	-6.23973	7.81447e-09	-11.2583	9.07023e-128
AMEX60DD019255	TNNI3K	DOWN	-5.7584	3.8205e-05	-6.17511	3.4233e-06	-8.85645	4.33532e-08
AMEX60DD017436	TNNT1	DOWN	-10.3362	8.55205e-43	-5.49294	0.00710158	-11.2248	7.94424e-131
AMEX60DD008609	TNNT2	DOWN	-5.37544	7.01777e-05	-5.86069	2.97643e-11	-6.31893	2.8947e-22
AMEX60DD004521	TNNT3	DOWN	-12.1778	2.55857e-62	-5.93364	0.000714364	-11.6516	6.71404e-108
AMEX60DD010491	TNXB	DOWN	-8.70068	2.26804e-14	-4.40313	0.000949341	-4.63833	2.86607e-64
AMEX60DDU001019278	TNXB.3	DOWN	-8.27429	3.01237e-14	-5.19004	0.000130766	-8.26831	8.92033e-07
AMEX60DD005196	TP53I11	DOWN	-4.57681	1.42708e-05	-1.41971	0.0136212	-1.68271	8.39623e-07
AMEX60DD004035	TPM1	DOWN	-4.06333	7.08659e-11	-1.63225	0.000143917	-2.7251	7.38435e-09
AMEX60DD014180	TPM4	DOWN	-9.39781	1.42465e-10	-5.18446	3.7215e-06	-11.262	1.09518e-25
AMEX60DD034784	TRDN	DOWN	-8.39113	9.60438e-13	-4.37795	3.51585e-13	-7.84855	1.24737e-43
AMEX60DD021967	TRIL	UP	2.96111	5.35877e-06	4.28408	1.35438e-12	5.3408	3.41951e-128
AMEX60DD039825	TRIM55	DOWN	-2.39407	0.00682707	-2.16932	0.0133767	-3.81005	2.12553e-09
AMEX60DD005712	TRIM63	DOWN	-8.6881	5.41657e-12	-3.31031	1.50106e-23	-4.24787	1.58661e-18
AMEX60DD022718	TRIM71	UP	3.13807	9.03947e-07	3.94193	9.62786e-22	5.29469	3.9251e-61
AMEX60DD028297	TRIM72	DOWN	-6.47231	3.09494e-16	-3.62411	0.00132083	-7.6694	7.84779e-57
AMEX60DD016306	TRPM4	DOWN	-1.08707	0.00123426	-3.02441	7.31487e-43	-3.54366	2.81462e-31
AMEX60DD008682	TSPAN2	DOWN	-6.68727	4.54371e-14	-3.40832	1.31431e-07	-3.91886	2.01568e-15
AMEX60DD055563	TTN.1	DOWN	-9.63926	4.72337e-15	-4.60963	1.23418e-07	-12.6197	3.36786e-15
AMEX60DD055566	TTN.3	DOWN	-9.3753	4.54371e-14	-4.79613	0.026321	-8.63725	1.37626e-07
AMEX60DD055567	TTN.4	DOWN	-9.83905	7.91766e-16	-4.8783	1.10548e-05	-9.09926	3.30644e-09
AMEX60DD055569	TTN.6	DOWN	-9.69144	8.0038e-16	-5.72853	8.28502e-06	-12.2625	7.98815e-15
AMEX60DD029966	TUBA1B	UP	1.41157	0.002127	1.39539	9.25182e-10	1.63258	4.4348e-11
AMEX60DD029963	TUBA1C.1	UP	1.63434	1.23333e-06	1.80425	3.43235e-13	2.32304	1.64435e-22
AMEX60DD006961	TUBA8	DOWN	-9.66293	7.82857e-14	-7.98912	1.01334e-25	-12.7173	2.03502e-15
AMEX60DD022296	TWIST1	UP	2.20945	0.00294097	3.48122	2.1466e-12	4.05403	2.66316e-45
AMEX60DDU001004733	UCK2	UP	1.41567	9.25031e-05	2.50434	9.04051e-28	3.09841	1.28624e-30
AMEX60DD027067	UCKL1	DOWN	-1.79172	0.0238436	-1.41212	8.46797e-05	-2.0285	5.19162e-09
AMEX60DD048622	UGGT2	UP	1.33752	0.0226524	3.49861	6.59442e-09	3.30729	4.3182e-52
AMEX60DD044795	UGT8	DOWN	-5.51561	7.1738e-09	-4.67216	3.07641e-11	-6.16697	4.5734e-20
AMEX60DD005687	UMOD.10	DOWN	-2.60004	0.00962459	-3.30215	1.09343e-20	-8.4285	4.36823e-05
AMEX60DD005690	UMOD.11	DOWN	-3.3084	0.0027734	-5.19988	2.10208e-08	-9.8835	0.00126768
AMEX60DD005728	UMOD.16	DOWN	-3.42327	0.0154494	-4.82247	5.18199e-20	-9.32345	2.25345e-07
AMEX60DD020628	UMOD.23	DOWN	-4.02729	0.0166995	-9.53568	7.69291e-20	-8.09341	0.000445407
AMEX60DD051903	UNC5B	UP	1.65834	6.77439e-07	3.33222	7.59628e-14	3.74287	8.25802e-70
AMEX60DD044041	UNC5C	UP	1.72598	8.48801e-05	2.81836	1.72965e-05	3.87114	1.5607e-29
AMEX60DD052357	UNKNOWN.18	DOWN	-7.11912	9.86925e-05	-4.23206	0.00195593	-7.92736	3.38513e-06
AMEX60DD028134	URGCP.2	DOWN	-2.10996	0.0409332	-2.96944	0.000118394	-4.07099	1.95659e-40
AMEX60DDU001002666	USP13	DOWN	-7.07981	3.5233e-19	-2.2592	0.00284267	-3.3906	3.44436e-09
AMEX60DDU001007234	UY3_10192.6	DOWN	-1.61832	0.0173162	-3.09592	0.0010319	-4.86744	2.03679e-11
AMEX60DD002781	UY3_13229	DOWN	-6.28035	3.90457e-05	-5.45199	1.62911e-16	-6.42482	7.1109e-15
AMEX60DD011172	VASH1	UP	1.05992	0.000229473	1.37967	3.17857e-06	1.45851	7.2869e-11
AMEX60DD031718	VCP	DOWN	-5.33007	2.25482e-14	-2.40409	5.41539e-07	-3.8429	1.59164e-15
AMEX60DD029429	VDR	DOWN	-1.03448	0.00678844	-1.8826	0.000566341	-2.6248	6.2756e-22
AMEX60DD052671	VENTX.2	UP	4.237	0.00461919	6.18002	2.45175e-05	7.85323	0.00689595
AMEX60DD054654	VMP1.2	UP	1.43841	6.25836e-09	1.80113	2.96092e-13	2.07653	4.17232e-30
AMEX60DD016674	VSTM2B	UP	3.17955	0.00142373	3.23818	6.3015e-06	3.10958	7.24582e-09
AMEX60DD022490	VWDE	UP	2.65151	7.09184e-12	5.80904	1.6012e-26	5.91603	1.46554e-45
AMEX60DD022491	VWDE.1	UP	3.68988	1.14715e-05	4.58755	1.00996e-15	5.02475	2.11023e-29
AMEX60DDU001003156	WASF3.2	DOWN	-5.28094	0.0021333	-2.09303	0.0331448	-4.0009	3.30061e-05
AMEX60DD021340	WDR86	UP	2.23351	0.00226431	1.33425	0.0362909	1.32722	0.00020556
AMEX60DD019301	WLS	UP	1.35562	0.000214282	2.01218	2.61058e-07	2.54538	5.73713e-45
AMEX60DDU001026328	WLS.1	UP	1.65881	0.0347556	1.29877	0.0262503	1.88692	2.41965e-06
AMEX60DD023726	WNT5A	UP	2.45523	1.9026e-06	2.47573	8.51995e-05	3.16004	5.82323e-65
AMEX60DD006911	WNT5B	UP	3.73496	1.94982e-05	3.70051	2.97636e-09	4.32851	5.72555e-63
AMEX60DD025497	WNT7B.1	DOWN	-1.82258	0.0284562	-2.27573	0.000857672	-3.75738	0.00388515
AMEX60DD010631	XB22063241..PROVISIONAL.LY6A2.	DOWN	-1.89109	0.0322123	-1.70668	0.00049324	-3.17668	2.60238e-14
AMEX60DD014699	XELAEV_18006278MG	DOWN	-7.21698	7.57138e-06	-5.9542	2.27491e-08	-4.61172	0.0217117
AMEX60DD043032	XELAEV_18006972MG	DOWN	-9.56064	1.06221e-35	-7.66632	4.29948e-14	-13.426	8.6837e-18
AMEX60DD020396	XELAEV_18047675MG	DOWN	-8.48732	3.8086e-12	-6.66136	4.47427e-10	-12.2697	8.20979e-23
AMEX60DD055722	XIRP2	DOWN	-5.98824	2.24596e-22	-1.64105	0.00624478	-2.63882	4.04269e-10
AMEX60DD045611	YIPF7	DOWN	-7.2997	2.69488e-07	-8.61802	9.18365e-08	-8.60263	1.70329e-12
AMEX60DD037019	ZC4H2	UP	1.14418	0.00541562	2.27966	7.10189e-14	1.26326	3.63441e-08
AMEX60DD048179	ZIC2	UP	4.56585	0.00642073	6.47101	6.60697e-33	7.9649	2.50828e-06
AMEX60DD048180	ZIC5	UP	7.18813	5.36869e-05	8.49293	1.49533e-18	10.5957	1.55633e-17
AMEX60DD011921	ZNF106	DOWN	-4.33755	1.71474e-18	-2.70707	6.11117e-15	-2.8253	7.92213e-08
AMEX60DD011922	ZNF106.1	DOWN	-4.43306	2.09541e-15	-1.55458	1.99608e-07	-2.1664	2.47263e-06
AMEX60DDU001008044	ZSWIM9.2	UP	1.56508	0.0456286	2.12764	9.6908e-06	2.76566	7.16739e-12
