# Supplementary material for: Key Proteins for Regeneration in A. mexicanum: Transcriptomic Insights From Aged and Juvenile Limbs
Source: Scientifica (Cairo). 2024 Nov 14;2024:5460694. doi: 10.1155/2024/5460694 (PMC11581807; doi:10.1155/2024/5460694)
Supplement: Supporting Information — Supporting_Table 2.xlsx—Results obtained for the enrichment analysis of the consensus DEGs in the blastema. [file 5460694.f3.xlsx]

## Sheet: Info
Supplementary Table 2
Results obtained for the enrichment analysis of the consensus DEGs in blastema.
gprofiler2 for R was used for the analysis
The gmt file with the GO anotation can be found in the https://github.com/aylindmm/A.mexicanum GitHub repository.
Term_id	Gene Ontology Term ID
Category	Gene Ontology Category
Description	Gene Ontology Term
Query	List of genes used as query. blastema_all are the 1114 genes in the intersection between the three datasets evaluated. blastema_down are the 866 consensus downregulated genes. blastema_up are the consensus upregulated genes.
p_value	Corrected p-value
term_size	Number of genes belonging to the GO term
query_size	Number of genes in the original query
intersection_size	Number of genes in the query that belong to the GO term
precision	intersection_size/query_size
recall	intersection_size/term_size
effective_domain_size	Number of genes in the universe
intersection	Gene IDs

## Sheet: Supplementary Table 2
Term_id	Category	Description	Query	p_value	term_size	query_size	intersection_size	precision	recall	effective_domain_size	intersection
GO:0003012	Biological Process (Gene Ontology)	Muscle system process	blastema_down	5.3456e-45	202	742	65	0.0876011	0.321782	25700	AMEX60DD004035,AMEX60DD004515,AMEX60DD004521,AMEX60DD005014,AMEX60DD005313,AMEX60DD005810,AMEX60DD006769,AMEX60DD006770,AMEX60DD008355,AMEX60DD008356,AMEX60DD008609,AMEX60DD008613,AMEX60DD009525,AMEX60DD009714,AMEX60DD010303,AMEX60DD010305,AMEX60DD010308,AMEX60DD012123,AMEX60DD012755,AMEX60DD014180,AMEX60DD016087,AMEX60DD016308,AMEX60DD017298,AMEX60DD017436,AMEX60DD020542,AMEX60DD021091,AMEX60DD0…
GO:0003012	Biological Process (Gene Ontology)	Muscle system process	blastema_all	2.65367e-39	202	952	66	0.0693277	0.326733	25700	AMEX60DD004035,AMEX60DD004515,AMEX60DD004521,AMEX60DD005014,AMEX60DD005313,AMEX60DD005810,AMEX60DD006769,AMEX60DD006770,AMEX60DD008355,AMEX60DD008356,AMEX60DD008609,AMEX60DD008613,AMEX60DD009525,AMEX60DD009714,AMEX60DD010303,AMEX60DD010305,AMEX60DD010308,AMEX60DD012123,AMEX60DD012755,AMEX60DD014180,AMEX60DD016087,AMEX60DD016308,AMEX60DD017298,AMEX60DD017436,AMEX60DD020542,AMEX60DD021091,AMEX60DD0…
GO:0061061	Biological Process (Gene Ontology)	Muscle structure development	blastema_down	1.02161e-32	338	742	68	0.0916442	0.201183	25700	AMEX60DD002404,AMEX60DD003073,AMEX60DD004045,AMEX60DD004521,AMEX60DD005014,AMEX60DD005313,AMEX60DD005606,AMEX60DD005810,AMEX60DD007642,AMEX60DD007643,AMEX60DD007955,AMEX60DD008609,AMEX60DD008613,AMEX60DD009200,AMEX60DD009525,AMEX60DD010303,AMEX60DD010305,AMEX60DD010308,AMEX60DD011923,AMEX60DD012755,AMEX60DD016625,AMEX60DD017436,AMEX60DD019130,AMEX60DD021409,AMEX60DD023548,AMEX60DD023916,AMEX60DD0…
GO:0061061	Biological Process (Gene Ontology)	Muscle structure development	blastema_all	3.72003e-32	338	952	75	0.0787815	0.221893	25700	AMEX60DD002404,AMEX60DD003073,AMEX60DD004045,AMEX60DD004521,AMEX60DD005014,AMEX60DD005313,AMEX60DD005606,AMEX60DD005810,AMEX60DD007642,AMEX60DD007643,AMEX60DD007955,AMEX60DD008609,AMEX60DD008613,AMEX60DD009200,AMEX60DD009525,AMEX60DD010303,AMEX60DD010305,AMEX60DD010308,AMEX60DD011923,AMEX60DD012755,AMEX60DD016625,AMEX60DD017436,AMEX60DD019130,AMEX60DD021409,AMEX60DD023548,AMEX60DD023916,AMEX60DD0…
GO:0030239	Biological Process (Gene Ontology)	Myofibril assembly	blastema_down	7.25719e-29	46	742	29	0.0390836	0.630435	25700	AMEX60DD004521,AMEX60DD005014,AMEX60DD005810,AMEX60DD008609,AMEX60DD010303,AMEX60DD010305,AMEX60DD010308,AMEX60DD011923,AMEX60DD016625,AMEX60DD017436,AMEX60DD023916,AMEX60DD033403,AMEX60DD033404,AMEX60DD039425,AMEX60DD043823,AMEX60DD044237,AMEX60DD051777,AMEX60DD051779,AMEX60DD051859,AMEX60DD051961,AMEX60DD053156,AMEX60DD055563,AMEX60DD055566,AMEX60DD055567,AMEX60DD055569,AMEX60DD055633,AMEX60DD0…
GO:0030239	Biological Process (Gene Ontology)	Myofibril assembly	blastema_all	9.83897e-26	46	952	29	0.0304622	0.630435	25700	AMEX60DD004521,AMEX60DD005014,AMEX60DD005810,AMEX60DD008609,AMEX60DD010303,AMEX60DD010305,AMEX60DD010308,AMEX60DD011923,AMEX60DD016625,AMEX60DD017436,AMEX60DD023916,AMEX60DD033403,AMEX60DD033404,AMEX60DD039425,AMEX60DD043823,AMEX60DD044237,AMEX60DD051777,AMEX60DD051779,AMEX60DD051859,AMEX60DD051961,AMEX60DD053156,AMEX60DD055563,AMEX60DD055566,AMEX60DD055567,AMEX60DD055569,AMEX60DD055633,AMEX60DD0…
GO:0014706	Biological Process (Gene Ontology)	Striated muscle tissue development	blastema_down	4.37608e-21	184	742	42	0.0566038	0.228261	25700	AMEX60DD003073,AMEX60DD004045,AMEX60DD005014,AMEX60DD005313,AMEX60DD005810,AMEX60DD007642,AMEX60DD007643,AMEX60DD008613,AMEX60DD009525,AMEX60DD010303,AMEX60DD010305,AMEX60DD010308,AMEX60DD016625,AMEX60DD019130,AMEX60DD021409,AMEX60DD023548,AMEX60DD023916,AMEX60DD027872,AMEX60DD027986,AMEX60DD029751,AMEX60DD030052,AMEX60DD030126,AMEX60DD033403,AMEX60DD033404,AMEX60DD034097,AMEX60DD036083,AMEX60DD0…
GO:0014706	Biological Process (Gene Ontology)	Striated muscle tissue development	blastema_all	1.13027e-20	184	952	46	0.0483193	0.25	25700	AMEX60DD003073,AMEX60DD004045,AMEX60DD005014,AMEX60DD005313,AMEX60DD005810,AMEX60DD007642,AMEX60DD007643,AMEX60DD008613,AMEX60DD009525,AMEX60DD010303,AMEX60DD010305,AMEX60DD010308,AMEX60DD016625,AMEX60DD019130,AMEX60DD021409,AMEX60DD023548,AMEX60DD023916,AMEX60DD027872,AMEX60DD027986,AMEX60DD029751,AMEX60DD030052,AMEX60DD030126,AMEX60DD033403,AMEX60DD033404,AMEX60DD034097,AMEX60DD036083,AMEX60DD0…
GO:0031032	Biological Process (Gene Ontology)	Actomyosin structure organization	blastema_down	3.11137e-20	108	742	33	0.0444744	0.305556	25700	AMEX60DD000842,AMEX60DD000843,AMEX60DD004521,AMEX60DD005014,AMEX60DD005810,AMEX60DD008609,AMEX60DD010303,AMEX60DD010305,AMEX60DD010308,AMEX60DD011923,AMEX60DD016625,AMEX60DD017436,AMEX60DD023916,AMEX60DD031990,AMEX60DD033403,AMEX60DD033404,AMEX60DD039425,AMEX60DD043823,AMEX60DD044237,AMEX60DD051777,AMEX60DD051779,AMEX60DD051859,AMEX60DD051961,AMEX60DD053156,AMEX60DD054256,AMEX60DD055563,AMEX60DD0…
GO:0032501	Biological Process (Gene Ontology)	Multicellular organismal process	blastema_all	2.51627e-18	5722	952	343	0.360294	0.0599441	25700	AMEX60DD000532,AMEX60DD000676,AMEX60DD001103,AMEX60DD001104,AMEX60DD001307,AMEX60DD001827,AMEX60DD001958,AMEX60DD002404,AMEX60DD002657,AMEX60DD003073,AMEX60DD003074,AMEX60DD003093,AMEX60DD003096,AMEX60DD003097,AMEX60DD003102,AMEX60DD003103,AMEX60DD003121,AMEX60DD003125,AMEX60DD004035,AMEX60DD004045,AMEX60DD004515,AMEX60DD004521,AMEX60DD004571,AMEX60DD004698,AMEX60DD005014,AMEX60DD005313,AMEX60DD0…
GO:0031032	Biological Process (Gene Ontology)	Actomyosin structure organization	blastema_all	7.3787e-17	108	952	33	0.0346639	0.305556	25700	AMEX60DD000842,AMEX60DD000843,AMEX60DD004521,AMEX60DD005014,AMEX60DD005810,AMEX60DD008609,AMEX60DD010303,AMEX60DD010305,AMEX60DD010308,AMEX60DD011923,AMEX60DD016625,AMEX60DD017436,AMEX60DD023916,AMEX60DD031990,AMEX60DD033403,AMEX60DD033404,AMEX60DD039425,AMEX60DD043823,AMEX60DD044237,AMEX60DD051777,AMEX60DD051779,AMEX60DD051859,AMEX60DD051961,AMEX60DD053156,AMEX60DD054256,AMEX60DD055563,AMEX60DD0…
GO:0055006	Biological Process (Gene Ontology)	Cardiac cell development	blastema_down	9.90625e-16	53	742	22	0.0296496	0.415094	25700	AMEX60DD004045,AMEX60DD005014,AMEX60DD005810,AMEX60DD010303,AMEX60DD010305,AMEX60DD010308,AMEX60DD016625,AMEX60DD019130,AMEX60DD023548,AMEX60DD027872,AMEX60DD030052,AMEX60DD033403,AMEX60DD033404,AMEX60DD036083,AMEX60DD039425,AMEX60DD041823,AMEX60DD053156,AMEX60DD055563,AMEX60DD055566,AMEX60DD055567,AMEX60DD055569,AMEX60DD055859
GO:0055006	Biological Process (Gene Ontology)	Cardiac cell development	blastema_all	1.9901e-13	53	952	22	0.0231092	0.415094	25700	AMEX60DD004045,AMEX60DD005014,AMEX60DD005810,AMEX60DD010303,AMEX60DD010305,AMEX60DD010308,AMEX60DD016625,AMEX60DD019130,AMEX60DD023548,AMEX60DD027872,AMEX60DD030052,AMEX60DD033403,AMEX60DD033404,AMEX60DD036083,AMEX60DD039425,AMEX60DD041823,AMEX60DD053156,AMEX60DD055563,AMEX60DD055566,AMEX60DD055567,AMEX60DD055569,AMEX60DD055859
GO:0003009	Biological Process (Gene Ontology)	Skeletal muscle contraction	blastema_down	4.11694e-11	25	742	14	0.0188679	0.56	25700	AMEX60DD004515,AMEX60DD004521,AMEX60DD008609,AMEX60DD008613,AMEX60DD010303,AMEX60DD010305,AMEX60DD010308,AMEX60DD012755,AMEX60DD017436,AMEX60DD027499,AMEX60DD029751,AMEX60DDU001008291,AMEX60DDU001011548,AMEX60DDU001018395
GO:0034762	Biological Process (Gene Ontology)	Regulation of transmembrane transport	blastema_down	3.94323e-10	468	742	49	0.0660377	0.104701	25700	AMEX60DD001319,AMEX60DD002657,AMEX60DD004698,AMEX60DD006118,AMEX60DD006124,AMEX60DD008599,AMEX60DD008602,AMEX60DD008603,AMEX60DD010278,AMEX60DD010279,AMEX60DD011923,AMEX60DD012202,AMEX60DD012205,AMEX60DD012970,AMEX60DD014049,AMEX60DD015393,AMEX60DD016087,AMEX60DD016306,AMEX60DD016308,AMEX60DD016324,AMEX60DD016918,AMEX60DD017368,AMEX60DD017369,AMEX60DD023451,AMEX60DD023548,AMEX60DD024881,AMEX60DD0…
GO:0031034	Biological Process (Gene Ontology)	Myosin filament assembly	blastema_down	6.63685e-10	15	742	11	0.0148248	0.733333	25700	AMEX60DD005810,AMEX60DD010303,AMEX60DD010305,AMEX60DD010308,AMEX60DD033403,AMEX60DD033404,AMEX60DD039425,AMEX60DD055563,AMEX60DD055566,AMEX60DD055567,AMEX60DD055569
GO:0003009	Biological Process (Gene Ontology)	Skeletal muscle contraction	blastema_all	1.27108e-09	25	952	14	0.0147059	0.56	25700	AMEX60DD004515,AMEX60DD004521,AMEX60DD008609,AMEX60DD008613,AMEX60DD010303,AMEX60DD010305,AMEX60DD010308,AMEX60DD012755,AMEX60DD017436,AMEX60DD027499,AMEX60DD029751,AMEX60DDU001008291,AMEX60DDU001011548,AMEX60DDU001018395
GO:0010880	Biological Process (Gene Ontology)	Regulation of release of sequestered calcium ion into cytosol by sarcoplasmic reticulum	blastema_down	2.06843e-09	16	742	11	0.0148248	0.6875	25700	AMEX60DD012202,AMEX60DD012205,AMEX60DD016308,AMEX60DD016918,AMEX60DD030531,AMEX60DD034782,AMEX60DD034784,AMEX60DD046741,AMEX60DD046743,AMEX60DD048209,AMEX60DDU001027537
GO:0034762	Biological Process (Gene Ontology)	Regulation of transmembrane transport	blastema_all	7.84244e-09	468	952	54	0.0567227	0.115385	25700	AMEX60DD001319,AMEX60DD002657,AMEX60DD004698,AMEX60DD006118,AMEX60DD006124,AMEX60DD008599,AMEX60DD008602,AMEX60DD008603,AMEX60DD010278,AMEX60DD010279,AMEX60DD011923,AMEX60DD012202,AMEX60DD012205,AMEX60DD012970,AMEX60DD014049,AMEX60DD015393,AMEX60DD016087,AMEX60DD016306,AMEX60DD016308,AMEX60DD016324,AMEX60DD016918,AMEX60DD017368,AMEX60DD017369,AMEX60DD023451,AMEX60DD023548,AMEX60DD024881,AMEX60DD0…
GO:0031034	Biological Process (Gene Ontology)	Myosin filament assembly	blastema_all	1.01456e-08	15	952	11	0.0115546	0.733333	25700	AMEX60DD005810,AMEX60DD010303,AMEX60DD010305,AMEX60DD010308,AMEX60DD033403,AMEX60DD033404,AMEX60DD039425,AMEX60DD055563,AMEX60DD055566,AMEX60DD055567,AMEX60DD055569
GO:0032501	Biological Process (Gene Ontology)	Multicellular organismal process	blastema_down	1.4972e-08	5722	742	250	0.336927	0.043691	25700	AMEX60DD000532,AMEX60DD000676,AMEX60DD001103,AMEX60DD001104,AMEX60DD001307,AMEX60DD001827,AMEX60DD001958,AMEX60DD002404,AMEX60DD002657,AMEX60DD003073,AMEX60DD003074,AMEX60DD003093,AMEX60DD003096,AMEX60DD003097,AMEX60DD003102,AMEX60DD003103,AMEX60DD003121,AMEX60DD003125,AMEX60DD004035,AMEX60DD004045,AMEX60DD004515,AMEX60DD004521,AMEX60DD004571,AMEX60DD004698,AMEX60DD005014,AMEX60DD005313,AMEX60DD0…
GO:0010880	Biological Process (Gene Ontology)	Regulation of release of sequestered calcium ion into cytosol by sarcoplasmic reticulum	blastema_all	3.13767e-08	16	952	11	0.0115546	0.6875	25700	AMEX60DD012202,AMEX60DD012205,AMEX60DD016308,AMEX60DD016918,AMEX60DD030531,AMEX60DD034782,AMEX60DD034784,AMEX60DD046741,AMEX60DD046743,AMEX60DD048209,AMEX60DDU001027537
GO:0032501	Biological Process (Gene Ontology)	Multicellular organismal process	blastema_up	4.74507e-08	5722	210	93	0.442857	0.0162531	25700	AMEX60DD000336,AMEX60DD000732,AMEX60DD002422,AMEX60DD002960,AMEX60DD003314,AMEX60DD003396,AMEX60DD003706,AMEX60DD005541,AMEX60DD006493,AMEX60DD006552,AMEX60DD006911,AMEX60DD007430,AMEX60DD007482,AMEX60DD007585,AMEX60DD007977,AMEX60DD010081,AMEX60DD011172,AMEX60DD011243,AMEX60DD013178,AMEX60DD013179,AMEX60DD013180,AMEX60DD013457,AMEX60DD014005,AMEX60DD014606,AMEX60DD014684,AMEX60DD014742,AMEX60DD0…
GO:0035995	Biological Process (Gene Ontology)	Detection of muscle stretch	blastema_down	4.28346e-07	13	742	9	0.0121294	0.692308	25700	AMEX60DD005014,AMEX60DD010303,AMEX60DD010305,AMEX60DD010308,AMEX60DD023548,AMEX60DD055563,AMEX60DD055566,AMEX60DD055567,AMEX60DD055569
GO:0035995	Biological Process (Gene Ontology)	Detection of muscle stretch	blastema_all	3.95747e-06	13	952	9	0.00945378	0.692308	25700	AMEX60DD005014,AMEX60DD010303,AMEX60DD010305,AMEX60DD010308,AMEX60DD023548,AMEX60DD055563,AMEX60DD055566,AMEX60DD055567,AMEX60DD055569
GO:0050860	Biological Process (Gene Ontology)	Negative regulation of t cell receptor signaling pathway	blastema_down	5.01366e-06	21	742	10	0.0134771	0.47619	25700	AMEX60DD003088,AMEX60DD003089,AMEX60DD003094,AMEX60DD003095,AMEX60DD003099,AMEX60DD004297,AMEX60DD004298,AMEX60DD004301,AMEX60DD007020,AMEX60DD009975
GO:0050860	Biological Process (Gene Ontology)	Negative regulation of t cell receptor signaling pathway	blastema_all	5.64737e-05	21	952	10	0.0105042	0.47619	25700	AMEX60DD003088,AMEX60DD003089,AMEX60DD003094,AMEX60DD003095,AMEX60DD003099,AMEX60DD004297,AMEX60DD004298,AMEX60DD004301,AMEX60DD007020,AMEX60DD009975
GO:0035335	Biological Process (Gene Ontology)	Peptidyl-tyrosine dephosphorylation	blastema_down	0.00024753	156	742	21	0.0283019	0.134615	25700	AMEX60DD002502,AMEX60DD002503,AMEX60DD003088,AMEX60DD003089,AMEX60DD003093,AMEX60DD003094,AMEX60DD003095,AMEX60DD003096,AMEX60DD003097,AMEX60DD003099,AMEX60DD003102,AMEX60DD003103,AMEX60DD004297,AMEX60DD004298,AMEX60DD004301,AMEX60DD009975,AMEX60DD017254,AMEX60DD032840,AMEX60DD052174,AMEX60DD054111,AMEX60DDU001039288
GO:0050848	Biological Process (Gene Ontology)	Regulation of calcium-mediated signaling	blastema_down	0.00064564	60	742	13	0.0175202	0.216667	25700	AMEX60DD012202,AMEX60DD012205,AMEX60DD016308,AMEX60DD017014,AMEX60DD027615,AMEX60DD034782,AMEX60DD034784,AMEX60DD042301,AMEX60DD044237,AMEX60DD051859,AMEX60DD052423,AMEX60DDU001008291,AMEX60DDU001027537
GO:0018208	Biological Process (Gene Ontology)	Peptidyl-proline modification	blastema_up	0.00101905	57	210	8	0.0380952	0.140351	25700	AMEX60DD010079,AMEX60DD012211,AMEX60DD045175,AMEX60DD051687,AMEX60DD051716,AMEX60DD055583,AMEX60DDU001025674,AMEX60DDU001027801
GO:0050848	Biological Process (Gene Ontology)	Regulation of calcium-mediated signaling	blastema_all	0.00147621	60	952	14	0.0147059	0.233333	25700	AMEX60DD012202,AMEX60DD012205,AMEX60DD016308,AMEX60DD017014,AMEX60DD027615,AMEX60DD034782,AMEX60DD034784,AMEX60DD042301,AMEX60DD044237,AMEX60DD051859,AMEX60DD052423,AMEX60DDU001008291,AMEX60DDU001027537,AMEX60DD021314
GO:0001503	Biological Process (Gene Ontology)	Ossification	blastema_up	0.00369044	194	210	12	0.0571429	0.0618557	25700	AMEX60DD000732,AMEX60DD017820,AMEX60DD018225,AMEX60DD022296,AMEX60DD027695,AMEX60DD028758,AMEX60DD035718,AMEX60DD040250,AMEX60DD040253,AMEX60DD044502,AMEX60DD046379,AMEX60DD046684
GO:0048523	Biological Process (Gene Ontology)	Negative regulation of cellular process	blastema_up	0.00613287	4508	210	68	0.32381	0.0150843	25700	AMEX60DD000336,AMEX60DD000732,AMEX60DD002960,AMEX60DD003396,AMEX60DD004253,AMEX60DD005541,AMEX60DD006552,AMEX60DD006911,AMEX60DD007430,AMEX60DD007977,AMEX60DD010196,AMEX60DD011172,AMEX60DD011243,AMEX60DD013457,AMEX60DD013519,AMEX60DD013538,AMEX60DD014606,AMEX60DD014684,AMEX60DD016524,AMEX60DD016627,AMEX60DD017278,AMEX60DD017820,AMEX60DD018225,AMEX60DD018697,AMEX60DD021836,AMEX60DD022296,AMEX60DD0…
GO:0022898	Biological Process (Gene Ontology)	Regulation of transmembrane transporter activity	blastema_down	0.00806203	190	742	21	0.0283019	0.110526	25700	AMEX60DD001319,AMEX60DD004698,AMEX60DD010278,AMEX60DD010279,AMEX60DD012202,AMEX60DD012205,AMEX60DD015393,AMEX60DD016087,AMEX60DD016308,AMEX60DD023548,AMEX60DD027615,AMEX60DD029751,AMEX60DD034782,AMEX60DD034784,AMEX60DD037465,AMEX60DD051446,AMEX60DD051450,AMEX60DD053897,AMEX60DDU001008291,AMEX60DDU001012134,AMEX60DDU001027537
GO:0022898	Biological Process (Gene Ontology)	Regulation of transmembrane transporter activity	blastema_all	0.00841342	190	952	24	0.0252101	0.126316	25700	AMEX60DD001319,AMEX60DD004698,AMEX60DD010278,AMEX60DD010279,AMEX60DD012202,AMEX60DD012205,AMEX60DD015393,AMEX60DD016087,AMEX60DD016308,AMEX60DD023548,AMEX60DD027615,AMEX60DD029751,AMEX60DD034782,AMEX60DD034784,AMEX60DD037465,AMEX60DD051446,AMEX60DD051450,AMEX60DD053897,AMEX60DDU001008291,AMEX60DDU001012134,AMEX60DDU001027537,AMEX60DD021314,AMEX60DD022296,AMEX60DD055252
GO:0007155	Biological Process (Gene Ontology)	Cell adhesion	blastema_all	0.0135612	883	952	64	0.0672269	0.0724802	25700	AMEX60DD002781,AMEX60DD002782,AMEX60DD003121,AMEX60DD003125,AMEX60DD005313,AMEX60DD005606,AMEX60DD006769,AMEX60DD006770,AMEX60DD007484,AMEX60DD007727,AMEX60DD008355,AMEX60DD008356,AMEX60DD008383,AMEX60DD008555,AMEX60DD015748,AMEX60DD016031,AMEX60DD016032,AMEX60DD016033,AMEX60DD016133,AMEX60DD017298,AMEX60DD019494,AMEX60DD020763,AMEX60DD020765,AMEX60DD022335,AMEX60DD023300,AMEX60DD023459,AMEX60DD0…
GO:0035335	Biological Process (Gene Ontology)	Peptidyl-tyrosine dephosphorylation	blastema_all	0.0168221	156	952	21	0.0220588	0.134615	25700	AMEX60DD002502,AMEX60DD002503,AMEX60DD003088,AMEX60DD003089,AMEX60DD003093,AMEX60DD003094,AMEX60DD003095,AMEX60DD003096,AMEX60DD003097,AMEX60DD003099,AMEX60DD003102,AMEX60DD003103,AMEX60DD004297,AMEX60DD004298,AMEX60DD004301,AMEX60DD009975,AMEX60DD017254,AMEX60DD032840,AMEX60DD052174,AMEX60DD054111,AMEX60DDU001039288
GO:0043062	Biological Process (Gene Ontology)	Extracellular structure organization	blastema_up	0.019296	226	210	12	0.0571429	0.0530973	25700	AMEX60DD000336,AMEX60DD002960,AMEX60DD006493,AMEX60DD010081,AMEX60DD027695,AMEX60DD029882,AMEX60DD033353,AMEX60DD039871,AMEX60DD046379,AMEX60DD046684,AMEX60DD049488,AMEX60DD049502
GO:0014850	Biological Process (Gene Ontology)	Response to muscle activity	blastema_down	0.0226059	12	742	6	0.00808625	0.5	25700	AMEX60DD011923,AMEX60DD019496,AMEX60DD045773,AMEX60DD051206,AMEX60DD056319,AMEX60DDU001022120
GO:0044281	Biological Process (Gene Ontology)	Small molecule metabolic process	blastema_down	0.0285387	1703	742	85	0.114555	0.0499119	25700	AMEX60DD001324,AMEX60DD001326,AMEX60DD002657,AMEX60DD003755,AMEX60DD003802,AMEX60DD004421,AMEX60DD004698,AMEX60DD006118,AMEX60DD006124,AMEX60DD006136,AMEX60DD006154,AMEX60DD006157,AMEX60DD007312,AMEX60DD007415,AMEX60DD007884,AMEX60DD008421,AMEX60DD008726,AMEX60DD008838,AMEX60DD009808,AMEX60DD011070,AMEX60DD011071,AMEX60DD011319,AMEX60DD011472,AMEX60DD012631,AMEX60DD014534,AMEX60DD016367,AMEX60DD0…
