# Supplementary material for: Key Proteins for Regeneration in A. mexicanum: Transcriptomic Insights From Aged and Juvenile Limbs
Source: Scientifica (Cairo). 2024 Nov 14;2024:5460694. doi: 10.1155/2024/5460694 (PMC11581807; doi:10.1155/2024/5460694)
Supplement: Supporting Information — Supporting_Table 3.xlsx—This table contains the module membership and gene–trait correlation obtained with WGCNA for the set of A. mexicanum samples evaluated. [file 5460694.f4.xlsx]

## Sheet: Info
Supplementary Table 3
This table contains the module membership and gene trait correlation obtained with WGCNA for the set of Ambystoma mexicanum samples evaluated.
The colums are labeled as follows:
gene_id	Gene ID
geneSymbol	Gene name
moduleColor	Module that gene belongs to
GS.trait	Gene Significance (Perason Correlation coeficient)
p.GS.trait	p value for Gene Significance
MM.module	Module Membership
p.MM.module	p value for the Module Membership

## Sheet: data
gene_id	geneSymbol	moduleColor	GS.Blastema	p.GS.Blastema	GS.Aged	p.GS.Aged	GS.Limb	p.GS.Limb	GS.Muscle	p.GS.Muscle	GS.Cartilage	p.GS.Cartilage	GS.Bone	p.GS.Bone	MM.tan	p.MM.tan	MM.lightyellow	p.MM.lightyellow	MM.darkgreen	p.MM.darkgreen	MM.salmon	p.MM.salmon	MM.cyan	p.MM.cyan	MM.saddlebrown	p.MM.saddlebrown	MM.lightcyan	p.MM.lightcyan	MM.brown	p.MM.brown	MM.blue	p.MM.blue	MM.orange	p.MM.orange	MM.magenta	p.MM.magenta	MM.skyblue	p.MM.skyblue	MM.green	p.MM.green	MM.midnightblue	p.MM.midnightblue	MM.darkorange	p.MM.darkorange	MM.yellow	p.MM.yellow	MM.turquoise	p.MM.turquoise	MM.greenyellow
AMEX60DD000001	ZNF568	blue	0.0303937	0.858273	-0.0406003	0.811428	-0.185934	0.270541	-0.0254799	0.881007	0.334575	0.0429661	0.0162337	0.924027	0.0342137	0.840675	0.140512	0.406826	0.0451395	0.790791	-0.224915	0.180776	0.207832	0.217078	-0.0650403	0.702127	-0.0752493	0.658025	-0.381128	0.0199463	0.419458	0.0097576	-0.0735011	0.665501	-0.0222865	0.895833	-0.230364	0.170161	0.244413	0.14487	0.257292	0.12421	-0.0358908	0.832973	0.147575	0.383404	-0.277429	0.0964269	0.227144
AMEX60DD000002	ZNF268	brown	0.291947	0.0795479	0.106051	0.532165	-0.283099	0.0895359	0.0407038	0.810956	0.131296	0.438579	-0.201874	0.230844	-0.167051	0.323043	0.473795	0.00305503	-0.203037	0.228111	-0.255407	0.127087	-0.0688383	0.685598	0.104344	0.538822	-0.0990545	0.559703	-0.354343	0.0314153	0.167292	0.322337	-0.116532	0.492175	0.173106	0.305558	-0.115301	0.496791	0.144102	0.394821	0.33058	0.0456731	-0.39567	0.0153505	-0.12114	0.475097	0.0893563	0.598936	0.0987786
AMEX60DD000003	ZNF850	green	-0.341024	0.0388714	-0.0504149	0.766982	-0.236965	0.157911	0.663532	7.59679e-06	0.184538	0.274219	0.162356	0.337023	0.141333	0.404063	-0.291719	0.0797936	-0.00588063	0.972444	-0.275184	0.0992645	-0.162852	0.335528	0.0775466	0.648249	-0.214614	0.20211	-0.343244	0.0375375	0.351265	0.0330249	-0.072764	0.668664	-0.767212	3.04361e-08	0.057573	0.735014	0.774144	1.90458e-08	-0.167449	0.321875	0.212799	0.206044	0.664916	7.15836e-06	-0.0637192	0.707908	-0.469796
AMEX60DD000004	ZNF268.1	turquoise	0.257398	0.12405	0.26919	0.107154	0.101003	0.551968	-0.291563	0.0799623	-0.191459	0.256306	-0.328965	0.0468054	-0.296224	0.0750417	0.506421	0.001383	0.00905792	0.957567	0.241431	0.149993	-0.342541	0.0379557	-0.267337	0.109686	-0.178939	0.289296	0.18311	0.278016	-0.592102	0.000113221	0.146814	0.38589	0.317217	0.0557395	0.14345	0.396985	-0.293109	0.0783027	0.154741	0.360469	-0.610413	6.02804e-05	-0.539216	0.000573913	0.701776	1.30165e-06	-0.288221
AMEX60DD000005	AMEX60DD000005	turquoise	0.0787808	0.643021	-0.0296133	0.861877	-0.0319913	0.850905	-0.219017	0.192785	0.0316355	0.852544	0.146493	0.386939	0.206763	0.219505	-0.0798581	0.638472	0.125935	0.45766	0.0401839	0.813328	0.296078	0.0751919	0.0718889	0.672425	0.138376	0.414065	-0.226051	0.178525	0.319473	0.0539265	-0.350343	0.03352	0.350532	0.033418	-0.0678119	0.690051	-0.0874329	0.606856	0.245	0.143877	0.0581282	0.732552	-0.0761935	0.654	-0.359147	0.0290325	0.495553
AMEX60DD000006	ZNF268.2	turquoise	-0.15206	0.368952	-0.199187	0.23724	-0.115421	0.496339	0.191823	0.255386	0.293954	0.0774078	0.128972	0.446797	0.169379	0.316248	-0.259943	0.120245	0.0331079	0.845762	-0.289455	0.082269	0.361529	0.0279079	0.152649	0.367077	0.374232	0.0224976	-0.248153	0.138627	0.674314	4.74166e-06	-0.158902	0.347538	-0.099342	0.558559	-0.246626	0.141152	0.207407	0.21804	-0.12094	0.47583	0.469256	0.00339072	0.424922	0.00875348	-0.874399	1.54526e-12	0.608716
AMEX60DD000008	AMEX60DD000008	turquoise	0.296361	0.0749007	0.358959	0.0291232	-0.0838404	0.621767	-0.203373	0.227325	-0.203373	0.227325	-0.203373	0.227325	-0.244102	0.145397	0.371915	0.0234135	-0.119672	0.480502	0.292707	0.0787322	-0.398161	0.0146603	-0.213843	0.203775	-0.431821	0.00761293	0.200694	0.233638	-0.726966	3.48033e-07	0.241082	0.1506	0.0668852	0.69408	0.185324	0.272145	-0.221684	0.187287	0.170897	0.311867	-0.642165	1.83222e-05	-0.559857	0.00031461	0.976376	7.04919e-25	-0.667734
AMEX60DD000011	AMEX60DD000011	turquoise	0.314924	0.0576324	0.376169	0.021755	-0.104914	0.536594	-0.205027	0.223488	-0.205027	0.223488	-0.205027	0.223488	-0.253916	0.129398	0.377758	0.0211611	-0.13018	0.442516	0.293633	0.0777465	-0.402005	0.0136471	-0.21579	0.199589	-0.430368	0.00784197	0.199681	0.236056	-0.72998	2.94362e-07	0.239029	0.154214	0.0753911	0.65742	0.206151	0.220904	-0.223514	0.183579	0.17506	0.300048	-0.6512	1.27327e-05	-0.569989	0.000230801	0.979119	8.30591e-26	-0.666028
AMEX60DD000012	AMEX60DD000012	turquoise	0.327283	0.0480089	0.395535	0.0153884	-0.133824	0.429736	-0.199255	0.237077	-0.199255	0.237077	-0.199255	0.237077	-0.24996	0.135683	0.393832	0.0158769	-0.135117	0.425251	0.287646	0.0842883	-0.386824	0.0180255	-0.208099	0.216474	-0.420662	0.0095282	0.198802	0.238167	-0.715168	6.56854e-07	0.25056	0.134716	0.0531914	0.754534	0.207967	0.216773	-0.218731	0.193382	0.160474	0.342726	-0.645813	1.58405e-05	-0.564964	0.000269464	0.955964	3.24072e-20	-0.652522
AMEX60DD000013	AMEX60DD000013	pink	-0.1527	0.366916	-0.0803836	0.636257	0.332066	0.0446506	-0.0998867	0.556393	-0.0998867	0.556393	-0.0998867	0.556393	-0.0272732	0.872698	0.263464	0.115125	0.0434366	0.798517	0.0580136	0.73306	-0.0725772	0.669466	-0.0413443	0.808037	-0.366137	0.0258331	0.135051	0.425482	-0.293583	0.0777996	0.105209	0.535441	-0.0702698	0.679405	-0.0568812	0.738085	0.0214024	0.899944	0.116757	0.491333	-0.122911	0.468617	-0.0691874	0.684086	0.503715	0.00148138	-0.415202
AMEX60DD000016	FZD10	green	0.296215	0.0750504	-0.115883	0.494605	0.389609	0.0171441	-0.556963	0.000343081	-0.271035	0.104677	-0.252921	0.130958	-0.243307	0.146754	0.360332	0.0284683	-0.21412	0.203174	0.163762	0.332796	0.177353	0.293663	0.0453263	0.789944	0.213766	0.203942	0.517076	0.00104931	-0.393388	0.0160061	0.24783	0.139158	0.659428	9.04498e-06	-0.183535	0.276882	-0.793679	4.62962e-09	0.0302463	0.858953	-0.0180112	0.915736	-0.566495	0.000257113	0.077253	0.649495	0.416558
AMEX60DD000018	AMEX60DD000018	pink	-0.119214	0.482196	-0.104332	0.538867	-0.0252298	0.882167	-0.0335886	0.84355	0.377879	0.0211167	-0.0244145	0.885949	0.0412935	0.808268	0.23988	0.152709	-0.0696572	0.682053	-0.159797	0.344795	0.215183	0.200887	0.131437	0.438085	-0.451047	0.00508133	-0.203306	0.227481	0.0991326	0.559392	0.0410875	0.809207	-0.243454	0.146504	-0.33027	0.0458886	0.194881	0.247742	0.308174	0.0635017	-0.0879567	0.604694	0.0362172	0.831476	0.188409	0.264102	-0.318059
AMEX60DD000021	LOC106702273	blue	0.0425411	0.802588	-0.0430988	0.800052	-0.305859	0.0656198	-0.0819186	0.629806	0.396505	0.0151161	0.212671	0.206322	0.256033	0.126126	0.00307137	0.985606	0.0359557	0.832675	-0.149134	0.378343	0.412549	0.0111663	0.231823	0.167396	-0.0333452	0.84467	-0.501745	0.00155687	0.570406	0.000227834	-0.223024	0.184567	0.0847177	0.618112	-0.285841	0.0863427	0.160028	0.344089	0.387781	0.0177184	-0.01843	0.913784	0.0752574	0.65799	-0.424886	0.00875985	0.361712
AMEX60DD000024	AMEX60DD000024	black	0.502623	0.00152281	-0.156217	0.355848	-0.416	0.0104424	-0.0798328	0.638578	0.138174	0.414754	0.0405526	0.811646	0.0436272	0.797652	0.229683	0.171463	-0.131581	0.437579	-0.204767	0.224087	0.178672	0.290029	0.00836548	0.960808	0.146391	0.387275	-0.526413	0.000817634	0.510044	0.00126032	-0.390401	0.0169003	0.470972	0.00326019	-0.240189	0.152165	0.0883838	0.602934	0.4488	0.00533356	-0.267532	0.109419	-0.17159	0.309879	-0.379384	0.0205676	0.625181
AMEX60DD000026	LOC114595149	green	0.204208	0.225383	0.206189	0.220815	0.305982	0.0655064	-0.618785	4.45931e-05	-0.311859	0.0602414	-0.119786	0.480084	-0.0609752	0.719968	0.302599	0.0686971	0.143039	0.398353	0.371508	0.0235778	0.0940003	0.58	-0.166479	0.324726	0.0221312	0.896555	0.376865	0.0214932	-0.428474	0.00814923	-0.0727064	0.668911	0.626886	3.3035e-05	-0.072038	0.671783	-0.608102	6.54124e-05	0.161431	0.339818	-0.12172	0.472968	-0.540472	0.000553918	0.227863	0.174977	0.215495
AMEX60DD000029	PARPI_0010196	red	-0.0678586	0.689848	-0.287901	0.0840022	0.497418	0.00173456	-0.358021	0.0295772	-0.116522	0.492213	-0.0884512	0.602657	-0.131991	0.436138	0.0197851	0.907471	-0.260335	0.119666	-0.107008	0.528448	0.320762	0.0529111	0.0373481	0.826293	0.305068	0.0663568	0.531185	0.000717756	-0.145662	0.389668	0.185532	0.271597	0.362713	0.0273618	-0.256485	0.125436	-0.614423	5.22329e-05	-0.179937	0.28657	0.402232	0.0135891	-0.16498	0.329165	-0.270993	0.104733	0.4354
AMEX60DD000030	PARPI_0006348	green	-0.0484273	0.775929	-0.0594941	0.726506	0.619753	4.30416e-05	-0.471986	0.00318518	-0.363171	0.027153	-0.170948	0.311722	-0.20451	0.224683	0.104442	0.538436	-0.151049	0.372182	0.157316	0.352435	0.140078	0.40829	0.0225484	0.894616	0.258866	0.121843	0.797669	3.40424e-09	-0.538353	0.000588037	0.366178	0.0258152	0.432881	0.00744954	-0.136667	0.419911	-0.840767	7.42058e-11	-0.264088	0.114236	0.25252	0.131592	-0.385037	0.0186105	0.0934305	0.582309	0.239706
AMEX60DD000031	GLT1D1	brown	0.00761983	0.964299	0.0186727	0.912653	0.481397	0.00255731	-0.317276	0.0556914	-0.377984	0.0210779	-0.211093	0.209789	-0.2834	0.0891806	0.179188	0.288613	-0.211205	0.209542	0.056387	0.740282	0.0152676	0.928536	-0.0523953	0.758097	0.232395	0.166322	0.72644	3.58276e-07	-0.520311	0.000963199	0.327328	0.0479767	0.368202	0.0249457	-0.163942	0.332259	-0.693337	1.96583e-06	-0.273506	0.101427	0.184138	0.27528	-0.337213	0.0412512	0.143621	0.396417	0.162817
AMEX60DD000033	GLT1D1.1	blue	0.258252	0.122762	0.0559757	0.742111	0.371832	0.0234471	-0.480203	0.00263044	-0.364235	0.0266733	-0.286725	0.085332	-0.317251	0.0557122	0.410909	0.0115248	-0.239038	0.154198	0.241386	0.150071	-0.109328	0.519494	-0.0863807	0.611207	-0.0377144	0.824615	0.673279	4.96534e-06	-0.782643	1.04776e-08	0.397013	0.014975	0.423987	0.00891875	-0.044561	0.793413	-0.751018	8.57056e-08	-0.0459176	0.787267	-0.22841	0.173915	-0.660656	8.58708e-06	0.600104	8.6369e-05	-0.128267
AMEX60DD000034	ENV	pink	0.312247	0.059906	-0.187892	0.265439	-0.0749294	0.65939	-0.0615973	0.717228	-0.0152784	0.928486	-0.121463	0.473909	-0.108117	0.524159	0.352466	0.0323888	-0.24903	0.137193	-0.121496	0.473788	0.0448881	0.79193	-0.15333	0.364917	0.116987	0.490476	-0.0586262	0.730346	0.0466873	0.783785	-0.114463	0.499944	0.214276	0.202839	-0.0988686	0.560444	-0.124878	0.461474	0.108114	0.52417	-0.224974	0.180658	-0.240345	0.151891	-0.03517	0.836282	0.255336
AMEX60DD000036	SLC15A4	darkorange	-0.404994	0.0129006	-0.228617	0.173515	0.199919	0.235485	0.181349	0.282743	-0.29781	0.0734219	0.577424	0.000182687	0.579503	0.000170952	-0.728049	3.27785e-07	0.454768	0.00468644	0.311652	0.0604211	0.273616	0.101284	0.372321	0.0232511	0.199883	0.235574	0.149805	0.376177	0.24086	0.150988	-0.0875726	0.606279	-0.331599	0.04497	0.276281	0.0978701	0.116621	0.491844	-0.378113	0.0210303	0.713344	7.22609e-07	0.45569	0.00459282	-0.487226	0.00222524	0.106303
AMEX60DD000038	TMEM132C	blue	0.0236359	0.889564	-0.185959	0.270475	-0.142968	0.398592	0.0515945	0.761686	0.309719	0.0621183	0.0166091	0.922275	0.063394	0.709334	0.173501	0.304439	-0.089147	0.599795	-0.417476	0.0101453	0.336863	0.0414751	0.189331	0.261729	0.0996514	0.557328	-0.497111	0.00174782	0.683406	3.13831e-06	-0.338669	0.0403284	0.188111	0.264872	-0.317388	0.0556008	0.239537	0.153314	0.328712	0.0469847	0.126954	0.453999	0.25054	0.134748	-0.592651	0.000111161	0.551766
AMEX60DD000041	AMEX60DD000041	blue	-0.220137	0.190463	-0.182686	0.27915	-0.288671	0.0831395	0.292021	0.0794676	0.114041	0.501536	0.61833	4.53405e-05	0.586776	0.000135046	-0.657328	9.87973e-06	0.253218	0.130491	0.0479551	0.778059	0.31255	0.0596454	0.0353527	0.835443	-0.00623799	0.97077	-0.398297	0.0146234	0.629259	3.02075e-05	-0.442888	0.00604924	-0.425102	0.00872193	0.0745951	0.660819	0.502405	0.0015312	-0.0214633	0.899661	0.450727	0.00511663	0.510688	0.00123955	-0.558553	0.000327168	0.0918607
AMEX60DD000042	ATP5MG	turquoise	-0.379682	0.0204602	-0.297032	0.074213	-0.0121699	0.943009	0.50634	0.00138586	0.191633	0.255865	0.167101	0.322898	0.179962	0.286503	-0.449303	0.0052762	0.057878	0.733661	-0.416661	0.0103085	0.183544	0.276858	0.156741	0.354218	0.449718	0.00522927	-0.236191	0.159314	0.745274	1.21454e-07	-0.162465	0.336693	-0.322838	0.0513088	-0.0906769	0.593524	0.458927	0.00427671	-0.34234	0.0380762	0.641257	1.89921e-05	0.758992	5.19958e-08	-0.917544	1.39303e-15	0.487907
AMEX60DD000044	TMEM132B	purple	-0.458577	0.00430998	-0.238158	0.155766	0.106959	0.528636	-0.00671359	0.968543	0.746173	1.15081e-07	-0.0166493	0.922088	0.0307883	0.856452	0.107508	0.526512	-0.202609	0.229113	-0.525551	0.00083693	0.543689	0.000505468	0.321597	0.0522623	-0.35404	0.031571	-0.273942	0.100862	0.476708	0.00285514	0.0906746	0.593533	-0.337716	0.0409302	-0.485247	0.00233346	0.248534	0.138002	0.29584	0.0754372	0.324719	0.0498908	0.410925	0.0115213	-0.316562	0.0562753	-0.0580009
AMEX60DD000048	AACS	brown	-0.478572	0.0027333	0.0193428	0.909531	0.650483	1.31113e-05	-0.0697317	0.681731	-0.0618411	0.716155	-0.319842	0.0536345	-0.354595	0.0312866	-0.00832154	0.961014	-0.244792	0.144227	-0.139122	0.411531	-0.0359525	0.83269	-0.00149304	0.993003	0.167451	0.32187	0.795091	4.15547e-09	-0.49418	0.00187897	0.510557	0.00124374	-0.115064	0.497681	-0.172063	0.308529	-0.477706	0.00278931	-0.525199	0.000844929	0.4275	0.00831131	0.0676083	0.690935	0.115177	0.497256	-0.163067
AMEX60DD000050	BRI3BP	greenyellow	0.185927	0.270561	-0.223115	0.184383	0.0831978	0.62445	-0.0357498	0.83362	-0.269152	0.107206	0.0455949	0.788728	0.0915117	0.590114	-0.164406	0.330873	0.152078	0.368894	0.0664491	0.695979	0.087056	0.608413	0.0441302	0.795368	0.659409	9.05215e-06	0.0270189	0.873876	0.280928	0.0921277	-0.124575	0.46257	0.505242	0.00142514	-0.0276929	0.870756	-0.238256	0.155592	-0.162308	0.337166	0.190211	0.259477	-0.0449243	0.791766	-0.615007	5.11451e-05	0.848545
AMEX60DD000051	DHX37	blue	0.0506531	0.765912	-0.15683	0.353941	-0.267916	0.108891	0.254412	0.128627	0.0106688	0.950029	0.274368	0.100312	0.291884	0.0796161	-0.294767	0.076553	0.14709	0.384987	-0.135418	0.424214	0.0908656	0.592752	0.233972	0.163384	0.203275	0.227554	-0.520272	0.000964185	0.618728	4.46861e-05	-0.325891	0.0490233	0.0779581	0.646504	0.0274906	0.871692	0.378765	0.0207921	0.127567	0.451805	0.115619	0.495597	0.304467	0.0669206	-0.528055	0.000781948	0.43086
AMEX60DD000053	UBC	red	-0.0182416	0.914662	0.379012	0.020702	-0.361272	0.0280273	0.238392	0.155348	-0.033396	0.844436	0.169285	0.316521	0.147474	0.383734	-0.305231	0.0662041	0.195234	0.24687	0.149897	0.375882	-0.268687	0.107837	0.0929261	0.584356	-0.150965	0.37245	-0.218874	0.193084	-0.0285097	0.866977	-0.0478134	0.778698	-0.239372	0.153606	0.238238	0.155623	0.306947	0.0646177	0.00391833	0.981637	-0.214569	0.202206	0.0559627	0.742169	0.24058	0.151479	-0.35073
AMEX60DD000055	SCARB1	blue	-0.284927	0.0873973	0.271874	0.103565	0.408571	0.012053	-0.481644	0.00254242	-0.0185036	0.913441	-0.0231713	0.891722	-0.0223808	0.895395	0.107397	0.526939	0.12877	0.447515	0.365771	0.0259931	0.153247	0.365182	-0.0318307	0.851644	-0.464114	0.00380952	0.540252	0.000557374	-0.647536	1.47786e-05	0.306541	0.0649908	-0.113484	0.503642	-0.0814985	0.631568	-0.438629	0.00661463	0.0175281	0.917989	0.0422498	0.803913	-0.279907	0.0933676	0.584792	0.000144096	-0.58682
AMEX60DD000058	ZNF268.4	green	-0.104718	0.537361	0.251006	0.134	0.231903	0.167246	-0.450613	0.00512924	0.0227872	0.893506	-0.0389104	0.819145	0.0164741	0.922905	0.333375	0.043765	0.223558	0.18349	0.0397151	0.815468	0.3106	0.0613399	0.0224092	0.895263	-0.075039	0.658922	0.0684894	0.687111	0.000670158	0.996859	-0.184767	0.273614	0.279914	0.0933589	-0.261271	0.118294	-0.246497	0.141366	0.224687	0.181231	0.0398436	0.814881	-0.134354	0.427895	-0.0928568	0.584638	0.245819
AMEX60DD000059	ZNF268.5	brown	0.103932	0.540434	-0.0722105	0.671042	-0.57374	0.000205269	0.367424	0.0252773	0.392068	0.0163962	0.184469	0.274403	0.247999	0.13888	-0.0437426	0.797127	0.129246	0.445824	-0.196042	0.24488	0.0384059	0.821451	-0.0516897	0.761259	-0.222345	0.185942	-0.832263	1.71691e-10	0.66431	7.34744e-06	-0.325711	0.0491558	-0.26046	0.119483	-0.0061618	0.971127	0.744817	1.24822e-07	0.385604	0.0184232	-0.228491	0.173757	0.32526	0.0494889	-0.212302	0.207128	-0.0098306
AMEX60DD000060	ZNF84	grey	-0.216787	0.19747	0.212881	0.205864	0.133316	0.431507	0.172791	0.306454	0.220612	0.189484	-0.47241	0.00315426	-0.416045	0.0104332	0.230584	0.169743	-0.0422514	0.803906	-0.253106	0.130668	-0.300407	0.0708296	-0.25886	0.121852	0.0576237	0.734789	0.1234	0.466837	-0.135777	0.422974	0.0780023	0.646317	-0.156308	0.355566	-0.247951	0.138959	0.0972024	0.567103	-0.20165	0.231373	-0.0629684	0.711201	0.159788	0.34482	0.104684	0.537491	-0.156218
AMEX60DD000061	OJAV_G00236990	turquoise	0.24852	0.138026	0.319331	0.0540387	-0.0112252	0.947427	-0.181747	0.28167	-0.222911	0.184795	-0.230013	0.170832	-0.269863	0.106246	0.332866	0.0441075	-0.13372	0.430098	0.297853	0.0733783	-0.415503	0.010544	-0.167087	0.32294	-0.387499	0.0178085	0.28998	0.0816898	-0.770519	2.43863e-08	0.407064	0.0124042	0.0615014	0.71765	0.202095	0.230323	-0.256049	0.126101	0.0920401	0.58796	-0.577507	0.000182206	-0.540525	0.000553088	0.97852	1.35654e-25	-0.667607
AMEX60DD000062	D5F01_LYC25363	orange	-0.153814	0.36339	0.178695	0.289966	0.0728645	0.668232	0.121805	0.472659	0.159572	0.345484	-0.320676	0.0529787	-0.333355	0.0437784	0.199991	0.235315	-0.135899	0.422552	-0.238344	0.155434	-0.0659337	0.698226	0.0317911	0.851827	0.158247	0.349554	0.177256	0.293929	-0.075815	0.655612	0.709502	8.81346e-07	-0.0666577	0.695071	-0.065311	0.700944	-0.0980407	0.563748	-0.210731	0.210588	0.0188365	0.91189	0.0588512	0.729349	-0.0204964	0.90416	0.0486127
AMEX60DD000066	AMEX60DD000066	yellow	-0.329386	0.046508	-0.200423	0.234284	-0.237207	0.157474	0.735172	2.19424e-07	0.191101	0.257211	0.190571	0.258559	0.168047	0.320126	-0.48615	0.00228355	0.0848894	0.617397	-0.363288	0.0271002	-0.157284	0.352533	0.105	0.536259	0.15053	0.373846	-0.396392	0.0151475	0.558881	0.00032397	-0.153392	0.364721	-0.634219	2.49935e-05	0.0989302	0.560198	0.781848	1.10925e-08	-0.316302	0.0564891	0.336607	0.0416402	0.77073	2.40412e-08	-0.479135	0.00269743	-0.0829896
AMEX60DD000067	RIMBP2	yellow	-0.481516	0.00255011	-0.0803909	0.636226	-0.0465527	0.784393	0.700949	1.35617e-06	0.0807935	0.634531	0.1267	0.45491	0.135227	0.424872	-0.39158	0.0165425	0.117075	0.490146	-0.309093	0.062676	-0.214863	0.201574	0.138064	0.41513	-0.0323677	0.84917	-0.282987	0.0896683	0.404263	0.0130798	-0.114314	0.500508	-0.640674	1.94344e-05	0.0899317	0.596575	0.775665	1.71461e-08	-0.270115	0.105907	0.349806	0.0338106	0.794168	4.45995e-09	-0.205126	0.223258	-0.29825
AMEX60DD000068	AMEX60DD000068	blue	-0.185079	0.272789	0.0463172	0.785459	-0.464812	0.00375015	0.4559	0.00457168	0.724742	3.93272e-07	-0.0794755	0.640086	-0.115887	0.494591	0.00168127	0.99212	-0.307892	0.0637568	-0.685851	2.80161e-06	0.105167	0.535608	-0.0101019	0.952682	-0.137667	0.416487	-0.562773	0.000288067	0.633223	2.59697e-05	-0.161792	0.338724	-0.50104	0.00158465	-0.356262	0.030445	0.632982	2.62114e-05	0.128253	0.449355	0.0530896	0.754989	0.506633	0.00137555	-0.371591	0.0235443	-0.0631193
AMEX60DD000069	AMEX60DD000069	brown	0.229761	0.171314	-0.151067	0.372125	-0.472534	0.00314526	0.240075	0.152366	0.338241	0.040598	0.0484152	0.775984	0.050764	0.765414	-0.0122771	0.942508	-0.0957394	0.572979	-0.255083	0.127587	-0.0507825	0.765331	-0.13617	0.421618	-0.0899677	0.596427	-0.524282	0.000866079	0.333416	0.0437376	-0.197308	0.241785	-0.194837	0.24785	0.121164	0.47501	0.393718	0.01591	0.206259	0.220657	-0.312581	0.059619	0.0826652	0.626678	-0.101323	0.5507	-0.0446131
AMEX60DD000071	AMEX60DD000071	turquoise	-0.027692	0.87076	-0.144619	0.393109	0.243772	0.145959	0.0129846	0.939201	-0.115011	0.49788	-0.179707	0.287196	-0.178149	0.291466	0.182324	0.280117	-0.0229264	0.892859	-0.0700666	0.680283	-0.235273	0.160988	-0.24238	0.148349	-0.138542	0.413502	0.0936039	0.581606	-0.2309	0.169142	0.11031	0.515726	0.0411793	0.808788	0.0690082	0.684862	0.0402836	0.812873	0.0157846	0.926123	-0.165946	0.326301	-0.0237758	0.888914	0.361605	0.0278725	-0.255719
AMEX60DD000072	RAN	magenta	0.517491	0.00103789	0.110279	0.515845	0.241699	0.149527	-0.558151	0.000331132	-0.374742	0.0223002	-0.413141	0.0110391	-0.372409	0.0232157	0.519238	0.000991038	-0.0451387	0.790794	0.204165	0.225482	-0.156177	0.355975	-0.232468	0.166185	0.366649	0.0256107	0.340708	0.0390646	-0.449536	0.00524979	0.0736457	0.664882	0.954453	5.77885e-20	-0.0772212	0.64963	-0.7574	5.754e-08	0.114151	0.501123	-0.443976	0.0059116	-0.751311	8.41731e-08	0.191828	0.255371	0.555799
AMEX60DD000074	STX2	brown	0.0984968	0.561927	0.20561	0.222145	-0.365971	0.0259055	-0.174836	0.300676	0.242653	0.147878	0.275203	0.0992407	0.278029	0.0956794	0.0668395	0.694279	0.0900681	0.596016	0.0383622	0.821651	0.422057	0.00926831	0.291421	0.080116	-0.299041	0.0721838	-0.367652	0.0251797	0.355376	0.0308901	-0.230975	0.169	0.0795525	0.639761	-0.327925	0.0475463	0.114191	0.500969	0.48854	0.00215582	-0.00963197	0.95488	-0.0614766	0.717759	-0.149275	0.377888	0.117909
AMEX60DD000075	RAN.1	magenta	0.534545	0.000654078	0.139221	0.411194	0.222309	0.186016	-0.559457	0.000318409	-0.367629	0.0251894	-0.434329	0.00723112	-0.396062	0.0152401	0.551352	0.000404948	-0.0641529	0.706008	0.208534	0.215496	-0.187629	0.26612	-0.259417	0.121024	0.324946	0.0497222	0.337839	0.040852	-0.488051	0.00218142	0.0898211	0.597028	0.945965	1.07444e-18	-0.0754284	0.65726	-0.750721	8.72841e-08	0.134319	0.428018	-0.495624	0.00181331	-0.779915	1.27294e-08	0.262501	0.116509	0.498442
AMEX60DD000077	AMEX60DD000077	yellow	0.0150948	0.929343	0.0332065	0.845308	0.0121953	0.94289	-0.311774	0.0603156	0.0847483	0.617984	0.153525	0.364302	0.184727	0.273718	0.167719	0.321084	0.128452	0.448647	0.0786062	0.64376	0.238783	0.154651	0.255465	0.126998	-0.357705	0.0297315	-0.132867	0.433074	-0.0569584	0.737742	-0.055264	0.745281	0.103633	0.541604	-0.000184317	0.999136	-0.115298	0.496801	0.385391	0.0184933	-0.22918	0.172429	-0.222153	0.186332	0.234285	0.162806	-0.142223
AMEX60DD000079	AMEX60DD000079	green	-0.22759	0.175507	-0.0722152	0.671021	-0.254704	0.128174	0.729759	2.98021e-07	0.0356652	0.834008	0.117153	0.489855	0.073759	0.664396	-0.378257	0.0209777	-0.0145332	0.931966	-0.404979	0.0129044	-0.259432	0.121001	0.200658	0.233724	0.115742	0.495133	-0.344683	0.036693	0.470733	0.00327816	-0.181053	0.283542	-0.440064	0.00641926	0.0544612	0.748861	0.722123	4.53465e-07	-0.238683	0.154829	0.272973	0.102122	0.668222	6.20305e-06	-0.316239	0.0565404	-0.0724086
AMEX60DD000080	AMEX60DD000080	black	0.404885	0.0129272	-0.109128	0.520262	-0.328286	0.0472884	-0.135605	0.423566	0.324577	0.049997	-0.135605	0.423566	-0.0956438	0.573364	0.361192	0.0280645	-0.195484	0.246253	-0.322867	0.0512869	0.216375	0.198343	-0.0679413	0.689489	0.067763	0.690263	-0.460703	0.0041114	0.432966	0.00743653	-0.269952	0.106126	0.45818	0.00434794	-0.476366	0.00287797	0.00139838	0.993446	0.490314	0.00206512	-0.328157	0.0473802	-0.214251	0.202892	-0.30052	0.0707176	0.546003
AMEX60DD000081	ADGRD1	yellow	-0.199792	0.235791	0.0216147	0.898957	-0.0550194	0.746371	0.166961	0.323309	0.322878	0.0512784	-0.0932592	0.583004	-0.0662854	0.696693	0.00513061	0.975958	-0.1205	0.477451	-0.371849	0.02344	0.0974489	0.566115	0.278168	0.0955063	-0.108815	0.521466	-0.278172	0.0955022	0.394398	0.015713	-0.111428	0.511452	-0.045933	0.787197	-0.269921	0.106168	0.326497	0.0485798	0.197931	0.240273	0.209128	0.214161	0.355996	0.0305781	-0.204787	0.224042	0.0812847
AMEX60DD000082	ADGRD1.1	turquoise	-0.179041	0.289017	-0.207341	0.218192	-0.0832532	0.624219	0.0719499	0.672163	0.551112	0.0004078	-0.0178804	0.916346	0.0241721	0.887075	-0.0767997	0.651421	-0.117994	0.486722	-0.449544	0.00524893	0.365149	0.0262668	-0.092199	0.587313	0.0241567	0.887146	-0.326614	0.0484945	0.589198	0.000124689	-0.281991	0.0908516	-0.162978	0.335149	-0.398592	0.0145438	0.27661	0.0974555	0.134088	0.428818	0.321378	0.052432	0.393739	0.0159038	-0.608006	6.56329e-05	0.318567
AMEX60DD000083	AMEX60DD000083	black	0.736992	1.97634e-07	-0.0998817	0.556413	-0.385225	0.0185482	-0.124116	0.464235	-0.124116	0.464235	-0.124116	0.464235	-0.105648	0.533731	0.27985	0.0934372	-0.159598	0.345403	0.0466181	0.784098	-0.146916	0.385556	-0.121589	0.473449	0.215015	0.201247	-0.254592	0.128347	0.073832	0.664084	-0.131425	0.438126	0.601616	8.19943e-05	0.0328081	0.847142	-0.127597	0.451697	0.298854	0.0723709	-0.525732	0.000832853	-0.478716	0.0027241	0.010007	0.953125	0.466565
AMEX60DD000084	ADGRD1.2	yellow	-0.447908	0.00543664	0.0422628	0.803854	-0.179852	0.286801	0.34843	0.0345662	0.405081	0.0128794	0.243868	0.145796	0.292765	0.0786695	-0.286927	0.0851026	0.218011	0.194889	-0.319119	0.0542077	0.296031	0.0752403	0.219599	0.191576	-0.0810096	0.633623	-0.535592	0.000635308	0.797627	3.41522e-09	-0.346902	0.0354207	-0.339617	0.0397363	-0.301531	0.0697298	0.666651	6.64152e-06	0.141593	0.403188	0.448343	0.00538614	0.71516	6.57119e-07	-0.597449	9.45605e-05	0.165279
AMEX60DD000085	ADGRD1.3	turquoise	-0.0832262	0.624332	-0.180924	0.283891	0.0208455	0.902535	0.313337	0.0589723	0.154122	0.362418	-0.224821	0.180964	-0.148493	0.380418	0.084328	0.619734	-0.00498548	0.976637	-0.302747	0.0685547	-0.110128	0.516423	-0.280328	0.0928548	0.218053	0.1948	-0.159583	0.345449	0.318926	0.0543613	-0.103841	0.54079	-0.058147	0.732468	-0.232915	0.165349	0.322626	0.0514709	-0.124603	0.462469	0.152416	0.36782	0.357916	0.0296285	-0.339433	0.0398508	0.219278
AMEX60DD000086	ADGRD1.4	yellow	-0.22581	0.179001	-0.244226	0.145186	0.166815	0.323739	0.242159	0.14873	0.184039	0.275542	-0.173507	0.304424	-0.102229	0.547126	0.0771822	0.649796	0.0195012	0.908793	-0.299794	0.0714342	-0.059984	0.724341	-0.304096	0.0672706	0.0549084	0.746866	-0.15183	0.369685	0.280645	0.0924699	-0.162313	0.33715	-0.0772988	0.649301	-0.228762	0.173235	0.332954	0.0440484	-0.0318741	0.851445	0.17656	0.295861	0.394194	0.0157718	-0.227756	0.175184	0.0819811
AMEX60DD000095	DNAI1	royalblue	-0.0408757	0.810172	-0.0661298	0.697371	0.161249	0.340372	-0.207236	0.218429	-0.0202875	0.905132	0.0521573	0.759163	0.0258946	0.879085	-0.037827	0.8241	-0.0227185	0.893825	-0.0678153	0.690036	0.33499	0.0426923	0.421783	0.00931889	0.306112	0.0653859	0.175552	0.298669	0.121164	0.475008	0.1452	0.391191	0.289077	0.0826877	-0.120951	0.47579	-0.369672	0.0243297	-0.0712016	0.675385	0.293513	0.0778735	-0.0591859	0.727869	-0.42582	0.00859728	0.505812
AMEX60DD000098	AMEX60DD000098	green	-0.216657	0.197745	0.0817681	0.630437	-0.191849	0.25532	0.579512	0.000170905	0.0684176	0.687422	-0.0248575	0.883894	-0.094092	0.579629	-0.1342	0.42843	-0.000551649	0.997415	-0.351867	0.032705	-0.265526	0.112205	-0.0157034	0.926501	0.133568	0.430629	-0.158162	0.349816	0.243796	0.145918	-0.105344	0.534917	-0.426279	0.00851829	-0.0408841	0.810134	0.482689	0.00248019	-0.314096	0.058328	0.146463	0.387038	0.486495	0.0022647	-0.213864	0.203728	-0.132513
AMEX60DD000100	AMEX60DD000100	black	0.295164	0.0761394	-0.191919	0.255142	-0.0503579	0.767238	0.00470562	0.977949	-0.0882141	0.603634	-0.129503	0.444911	-0.0730493	0.667439	0.125798	0.458155	-0.00423702	0.980144	-0.136804	0.419441	0.00860189	0.959701	-0.267304	0.109733	0.46562	0.00368245	-0.205916	0.221442	0.367228	0.0253612	-0.308374	0.0633214	0.493898	0.00189201	-0.169774	0.315106	-0.0219084	0.897591	0.0607686	0.720879	-0.0459675	0.787041	-0.0274521	0.87187	-0.47977	0.0026574	0.733619
AMEX60DD000101	AMEX60DD000101	blue	0.0970959	0.56753	-0.224612	0.18138	-0.0861672	0.612092	0.296918	0.0743296	0.0159231	0.925476	-0.122066	0.471703	-0.0637278	0.707871	0.037187	0.827031	-0.0276757	0.870835	-0.313123	0.0591546	-0.0601481	0.723616	-0.0449349	0.791718	0.376028	0.0218086	-0.293844	0.0775232	0.439261	0.00652802	-0.179233	0.28849	0.214049	0.203328	-0.248463	0.138119	0.195403	0.246453	-0.00371252	0.982602	0.0166732	0.921976	0.184255	0.274968	-0.45662	0.00449997	0.525814
AMEX60DD000103	SFSWAP	brown	-0.0947436	0.576995	-0.036877	0.828451	-0.648775	1.40555e-05	0.463313	0.00387861	0.4362	0.00695713	0.464452	0.00378067	0.437717	0.00674149	-0.308977	0.0627798	0.118092	0.48636	-0.167887	0.320594	0.124287	0.463613	0.135391	0.424306	-0.436121	0.00696848	-0.809321	1.33205e-09	0.645614	1.59678e-05	-0.363747	0.0268924	-0.636736	2.26741e-05	0.0293378	0.863149	0.87641	1.18459e-12	0.312789	0.0594406	-0.0439622	0.79613	0.47753	0.00280083	-0.159868	0.344578	-0.360206
AMEX60DD000104	SFSWAP.1	green	-0.112377	0.507842	-0.062374	0.713812	-0.530942	0.000722568	0.433601	0.00734016	0.339047	0.0400917	0.425022	0.00873605	0.398093	0.0146788	-0.269706	0.106457	0.0710742	0.675934	-0.192939	0.252577	0.112036	0.509138	0.184146	0.275258	-0.385134	0.0185783	-0.700761	1.36887e-06	0.609193	6.29415e-05	-0.349583	0.033932	-0.550291	0.000417711	0.00155942	0.992691	0.822608	4.21356e-10	0.274472	0.100179	0.0406377	0.811258	0.486684	0.00225445	-0.164904	0.329391	-0.296494
AMEX60DD000105	AMEX60DD000105	blue	-0.338747	0.0402793	-0.206717	0.219611	-0.0103228	0.951648	0.104221	0.539303	0.307979	0.0636778	0.31034	0.0615688	0.38626	0.0182083	-0.296473	0.0747857	0.368853	0.0246711	-0.159946	0.34434	0.43463	0.00718637	0.212753	0.206144	0.116691	0.491582	-0.440711	0.00633289	0.736321	2.05426e-07	-0.372721	0.0230917	-0.161113	0.340782	-0.0545656	0.748395	0.405	0.012899	0.0819463	0.62969	0.424664	0.00879876	0.533148	0.00067992	-0.772838	2.08311e-08	0.419347
AMEX60DD000106	LOC115396492	blue	-0.296175	0.0750917	0.00501074	0.976519	-0.176947	0.294786	0.176579	0.295809	0.275986	0.0982439	0.331875	0.0447809	0.351726	0.0327797	-0.265162	0.112717	0.336841	0.0414894	-0.0702874	0.679329	0.264504	0.113646	0.236573	0.158619	-0.186344	0.269469	-0.481852	0.00252992	0.538841	0.000580009	-0.246264	0.141755	-0.232469	0.166183	-0.153906	0.363099	0.458909	0.00427837	0.23535	0.160846	0.180347	0.285455	0.401049	0.0138935	-0.323364	0.0509092	0.0282895
AMEX60DD000107	ULK1	turquoise	0.303946	0.0674122	0.221593	0.187473	-0.163405	0.333866	-0.170917	0.311809	-0.140169	0.407982	-0.0518948	0.760339	-0.0608186	0.720659	0.32011	0.0534227	-0.0125592	0.941189	0.309706	0.0621299	-0.264144	0.114156	0.0203053	0.905049	-0.484451	0.00237833	0.0134194	0.937169	-0.532153	0.000698875	-0.0197092	0.907825	0.0204522	0.904366	0.241445	0.149968	-0.0976259	0.565407	0.293631	0.0777494	-0.56956	0.0002339	-0.465438	0.0036976	0.816548	7.20451e-10	-0.621899
AMEX60DD000108	MMP17	black	0.33788	0.0408259	-0.0531687	0.754635	-0.339838	0.0395995	-0.104712	0.53738	0.0572086	0.736631	0.180923	0.283894	0.260006	0.120152	0.0358194	0.833301	0.293147	0.0782627	0.0568238	0.73834	0.16328	0.334241	0.0310448	0.855268	0.123743	0.465587	-0.571912	0.000217375	0.52943	0.000753153	-0.574303	0.00020166	0.342246	0.0381322	-0.00247555	0.988398	0.225454	0.179706	0.383921	0.0189841	-0.166534	0.324564	-0.0175126	0.918061	-0.437302	0.0067999	0.546234
AMEX60DD000109	BLOC1S2	turquoise	-0.287662	0.0842705	-0.307792	0.0638479	-0.151761	0.369904	0.234054	0.163233	0.388145	0.0176026	0.362008	0.0276856	0.340639	0.0391068	-0.487724	0.00219873	0.0408457	0.810309	-0.320048	0.0534716	0.474876	0.00297944	0.224549	0.181504	0.205281	0.222901	-0.392813	0.0161753	0.801252	2.56773e-09	-0.215967	0.199212	-0.248641	0.137827	-0.185197	0.27248	0.333984	0.0433583	-0.0113413	0.946883	0.541157	0.000543264	0.559921	0.000313998	-0.881851	5.63515e-13	0.45707
AMEX60DD000110	ULK1.1	green	-0.10918	0.520062	-0.128805	0.44739	-0.535304	0.000640423	0.569479	0.00023449	0.327227	0.0480493	0.358936	0.0291344	0.328195	0.0473534	-0.304538	0.0668541	0.0513772	0.762661	-0.153365	0.364807	-0.0451165	0.790895	0.134951	0.425826	-0.386393	0.0181652	-0.59439	0.000104864	0.432637	0.0074868	-0.27451	0.100129	-0.782649	1.04733e-08	0.217279	0.19643	0.840748	7.43463e-11	0.078239	0.645314	0.00564104	0.973566	0.510111	0.00125814	-0.0388604	0.819373	-0.5416
AMEX60DD000115	DPX16_4744	brown	-0.091304	0.590962	-0.00458204	0.978528	0.3536	0.031798	-0.166091	0.325871	-0.166091	0.325871	-0.166091	0.325871	-0.162369	0.336981	0.0548499	0.747127	-0.108634	0.522164	0.00119234	0.994412	0.0378404	0.824039	0.275161	0.0992943	0.212961	0.20569	0.413371	0.0109901	-0.194974	0.247512	0.69224	2.07193e-06	0.255093	0.127572	-0.111104	0.512691	-0.384869	0.0186665	-0.181263	0.282974	0.216025	0.199089	-0.0831131	0.624804	-0.0075491	0.96463	0.229879
AMEX60DD000120	AMEX60DD000120	turquoise	-0.0568456	0.738243	-0.237297	0.157311	-0.0720953	0.671537	-0.107895	0.525015	0.324571	0.0500016	0.200883	0.233189	0.221197	0.188283	-0.102375	0.546549	-0.00925705	0.956635	-0.242826	0.14758	0.570687	0.00022585	0.00670517	0.968582	0.211649	0.208564	-0.335608	0.0422878	0.690906	2.20802e-06	-0.261304	0.118246	0.188219	0.264592	-0.377742	0.0211673	0.0203901	0.904655	0.228013	0.174684	0.315527	0.0571295	0.197461	0.241414	-0.780354	1.23393e-08	0.702655
AMEX60DD000121	PPIL2	turquoise	-0.323787	0.0505895	-0.191797	0.255451	0.312025	0.0600977	-0.170575	0.312795	0.18654	0.268955	0.0821769	0.628723	0.175138	0.29983	-0.106945	0.528693	0.161368	0.340009	-0.0656783	0.69934	0.436522	0.00691083	0.135173	0.425058	0.0683207	0.687842	-0.0199747	0.906589	0.342713	0.0378534	-0.171591	0.309876	0.0347689	0.838124	-0.308573	0.063142	-0.0304007	0.858241	0.0704406	0.678667	0.464928	0.00374032	0.258838	0.121885	-0.478487	0.00273877	0.361655
AMEX60DD000122	PUS1	magenta	0.48479	0.00235913	0.0895515	0.598135	0.0292036	0.86377	-0.319911	0.05358	-0.26541	0.112368	-0.304181	0.0671899	-0.268467	0.108138	0.283028	0.0896197	-0.123577	0.466193	0.132605	0.433988	-0.163369	0.333973	-0.0340192	0.84157	0.383567	0.0191039	0.139346	0.410771	-0.230268	0.170345	0.106162	0.531732	0.80485	1.92347e-09	-0.0807141	0.634866	-0.555325	0.000360211	0.114488	0.499851	-0.375533	0.0219965	-0.594556	0.000104281	0.0738513	0.664001	0.557444
AMEX60DD000123	RTL1	brown	0.356471	0.0303408	-0.0907872	0.593073	-0.420397	0.00957827	0.159963	0.344286	0.112968	0.505598	0.00951056	0.955448	0.0131814	0.938281	0.0756851	0.656166	-0.0853246	0.615588	-0.0770179	0.650494	-0.109364	0.519355	-0.0478434	0.778563	0.10726	0.527472	-0.480507	0.00261165	0.309499	0.0623141	-0.163484	0.333629	0.133819	0.429755	0.108702	0.521902	0.221232	0.188212	0.219461	0.191863	-0.38658	0.0181044	-0.0691075	0.684432	-0.119703	0.480388	0.204908
AMEX60DD000124	EP400	green	0.0216238	0.898914	0.0933186	0.582763	-0.339045	0.040093	0.120755	0.476513	0.126129	0.456961	0.260829	0.118941	0.276275	0.0978777	-0.00333819	0.984356	0.136474	0.420574	0.155786	0.357196	-0.0177122	0.91713	0.150156	0.375046	-0.654454	1.11359e-05	-0.467867	0.00349971	0.121712	0.472997	-0.205638	0.222081	-0.294827	0.0764903	0.067939	0.689499	0.532359	0.000694913	0.452824	0.00488937	-0.203338	0.227408	0.102761	0.545031	0.413001	0.0110691	-0.586687
AMEX60DD000126	YPEL1	brown	0.503766	0.0014795	-0.207668	0.21745	-0.70765	9.68778e-07	0.285284	0.0869845	0.16862	0.318454	0.218294	0.194295	0.246145	0.141953	-0.010216	0.952148	0.0066329	0.968921	-0.108907	0.521114	-0.0130339	0.93897	0.0175021	0.91811	0.0101691	0.952367	-0.795904	3.90333e-09	0.626083	3.40454e-05	-0.490785	0.00204159	0.00727043	0.965935	0.0777885	0.647223	0.560078	0.000312519	0.362194	0.0276	-0.325837	0.0490634	0.074959	0.659264	-0.317677	0.0553662	0.274876
AMEX60DD000128	PPIL2.1	turquoise	-0.291697	0.0798173	-0.129164	0.446115	0.115697	0.495302	-0.109778	0.517766	0.251011	0.133991	0.213027	0.205545	0.289425	0.0823022	-0.214226	0.202947	0.304333	0.067047	-0.0591947	0.727829	0.497618	0.00172595	0.077645	0.647832	0.131521	0.437788	-0.164323	0.33112	0.545321	0.000482366	-0.274856	0.0996845	0.00497089	0.976706	-0.34901	0.0342463	0.106794	0.529277	0.0603493	0.722728	0.492512	0.00195738	0.344707	0.0366786	-0.703196	1.21278e-06	0.485578
AMEX60DD000129	HIRA	midnightblue	0.128759	0.447555	-0.0793317	0.640693	-0.202068	0.230386	-0.377936	0.0210956	0.191265	0.256795	0.418929	0.00985968	0.383732	0.0190479	-0.0302019	0.859158	0.174512	0.301588	0.210928	0.210154	0.466437	0.00361509	0.0326184	0.848016	-0.48036	0.00262076	-0.32241	0.0516363	0.197723	0.240777	-0.308157	0.0635175	0.0236902	0.889311	-0.11803	0.486588	0.0306159	0.857247	0.545985	0.000473242	-0.0546922	0.74783	-0.15206	0.368953	0.0145493	0.93189	-0.0823181
AMEX60DD000131	NLVCF	cyan	0.310314	0.0615918	-0.119682	0.480467	-0.239169	0.153967	0.706098	1.04816e-06	-0.354067	0.0315571	-0.303979	0.0673806	-0.304141	0.0672275	-0.0221839	0.89631	-0.122923	0.468574	-0.231613	0.167793	-0.791259	5.56071e-09	-0.198065	0.239947	0.633495	2.57002e-05	-0.131957	0.436258	0.0434392	0.798506	0.00621685	0.970869	0.0412198	0.808604	0.353856	0.0316659	0.335005	0.0426825	-0.47884	0.00271616	-0.30485	0.0665609	0.149326	0.377723	-0.0907176	0.593357	0.214933
AMEX60DD000132	C22ORF39	darkgrey	0.343071	0.0376399	-0.259696	0.12061	-0.257112	0.124482	0.0223047	0.895749	0.138707	0.412938	-0.0156978	0.926528	-0.0363684	0.830782	0.058656	0.730213	-0.288935	0.0828453	-0.152383	0.367924	0.159391	0.346038	-0.0755848	0.656594	0.450355	0.00515796	-0.193406	0.25141	0.370154	0.0241302	-0.0761774	0.654068	0.181248	0.283015	0.00553726	0.974053	-0.110694	0.514258	-0.0448106	0.792281	-0.0438691	0.796553	-0.0601837	0.723459	-0.545632	0.000478082	0.613107
AMEX60DD000133	UFD1	yellow	0.0337863	0.842641	0.0808165	0.634435	-0.278348	0.095284	0.580159	0.000167393	-0.0866031	0.610286	-0.105421	0.534616	-0.10455	0.538016	-0.0764433	0.652937	0.118939	0.483215	-0.128273	0.449285	-0.4581	0.0043556	-0.178245	0.2912	0.429499	0.00798174	-0.223253	0.184104	0.188277	0.264441	-0.138856	0.412433	-0.237568	0.156824	0.346962	0.0353868	0.409238	0.0119002	-0.400202	0.0141148	-0.142269	0.400926	0.31151	0.0605446	-0.252002	0.132411	0.0858239
AMEX60DD000134	CDC45	turquoise	0.36397	0.0267924	-0.162384	0.336937	-0.282551	0.0901848	0.0630841	0.710693	0.0536784	0.752356	-0.0384668	0.821173	-0.0740514	0.663145	0.0860336	0.612645	-0.21681	0.197422	-0.330672	0.0456091	0.127615	0.451633	0.140462	0.406994	0.353347	0.0319289	-0.33273	0.0441996	0.499724	0.00163775	-0.23951	0.153362	0.449561	0.00524692	-0.251893	0.132585	0.02176	0.898281	0.196843	0.24292	-0.0167566	0.921587	-0.020307	0.905041	-0.535535	0.000636306	0.71686
AMEX60DD000135	AMEX60DD000135	magenta	0.204537	0.224621	-0.448527	0.00536493	0.223473	0.183661	-0.213396	0.204743	0.0132301	0.938054	-0.157764	0.351046	-0.174824	0.30071	0.304761	0.0666444	-0.203369	0.227336	-0.194824	0.247883	0.0971534	0.567299	-0.0922476	0.587115	0.0469297	0.782689	0.026211	0.877618	0.0119047	0.944249	-0.0472386	0.781293	0.334195	0.0432178	-0.0465295	0.784498	-0.173852	0.303449	0.160242	0.343435	-0.0652038	0.701412	-0.163019	0.335026	-0.049239	0.772272	0.250625
AMEX60DD000137	SEPTIN2	magenta	0.357972	0.0296015	-0.335854	0.0421278	0.0765466	0.652497	-0.428999	0.008063	0.00575111	0.973051	-0.000943056	0.99558	0.000346169	0.998378	0.121989	0.471983	-0.259306	0.121189	-0.0621939	0.714604	0.393271	0.0160406	0.110094	0.516552	0.296274	0.0749895	0.023821	0.888704	0.160703	0.342031	-0.044657	0.792978	0.655937	1.04707e-05	-0.28004	0.0932049	-0.549004	0.000433662	0.249615	0.136242	0.00155396	0.992717	-0.397001	0.0149783	-0.372307	0.0232565	0.739332
AMEX60DD000141	SEPTIN5	brown	0.214263	0.202866	-0.0151225	0.929213	-0.622709	3.86021e-05	0.0762698	0.653675	0.444088	0.00589758	0.292294	0.0791741	0.27874	0.0947989	0.0465586	0.784367	-0.0688557	0.685523	-0.115069	0.497662	0.244818	0.144184	0.225856	0.17891	-0.499922	0.00162968	-0.80217	2.38656e-09	0.520995	0.000945803	-0.223325	0.18396	-0.138259	0.414466	-0.131851	0.436631	0.485279	0.0023317	0.667665	6.35556e-06	-0.315128	0.0574618	0.0430054	0.800477	0.0199704	0.906608	-0.154549
AMEX60DD000142	AMEX60DD000142	turquoise	-0.365749	0.0260028	-0.0343381	0.840103	-0.204342	0.225072	0.216767	0.197512	0.359657	0.0287886	0.399985	0.0141719	0.416577	0.0103253	-0.389096	0.0173035	0.319066	0.0542501	-0.14459	0.393205	0.410547	0.0116052	0.373417	0.0228165	0.0317907	0.851829	-0.428416	0.00815879	0.707581	9.7219e-07	-0.262453	0.116579	-0.385168	0.0185673	-0.0916305	0.589629	0.474189	0.00302725	0.00365004	0.982894	0.456118	0.00454984	0.581984	0.000157842	-0.721597	4.66527e-07	0.226503
AMEX60DD000145	GP1BB	turquoise	0.326607	0.0484995	-0.24875	0.137649	-0.315585	0.0570814	0.247704	0.139366	-0.372937	0.0230057	0.394115	0.0157947	0.435595	0.00704473	-0.404519	0.0130168	0.354066	0.0315576	0.342884	0.037751	-0.12266	0.469531	0.139347	0.410767	0.318546	0.0546658	-0.344541	0.0367757	0.298829	0.0723955	-0.180677	0.28456	0.0264157	0.87667	0.689356	2.37641e-06	0.261964	0.117286	-0.0907476	0.593235	-0.0798436	0.638533	0.073668	0.664787	-0.287641	0.0842939	0.303688
AMEX60DD000146	CAMKK1	yellow	-0.241861	0.149246	0.440829	0.00631722	0.00605414	0.971631	-0.0514913	0.762149	0.20784	0.21706	-0.152433	0.367766	-0.129688	0.444255	0.0659199	0.698286	0.102005	0.548007	-0.245237	0.143478	0.0264983	0.876287	-0.0566718	0.739015	0.036585	0.829789	-0.0836895	0.622397	0.142195	0.401171	-0.261528	0.11792	0.187828	0.265605	-0.371696	0.023502	0.015701	0.926513	0.125847	0.457977	0.0489639	0.773511	0.0853208	0.615604	-0.140801	0.405853	0.190401
AMEX60DD000147	TBX1	black	-0.720455	4.96084e-07	-0.0528404	0.756104	0.694899	1.82329e-06	0.085847	0.613419	-0.176423	0.296242	-0.00193726	0.990921	0.0126763	0.940642	-0.308802	0.0629369	0.200739	0.233532	-0.0703999	0.678843	0.0760871	0.654453	0.0270061	0.873935	0.133967	0.429241	0.502369	0.00153261	-0.0802166	0.63696	0.0832595	0.624192	-0.220618	0.189472	-0.137905	0.415672	-0.0424528	0.80299	-0.470629	0.00328599	0.724238	4.04236e-07	0.491163	0.00202293	-0.198748	0.238298	-0.0454532
AMEX60DD000148	GNB1L	turquoise	-0.348104	0.034747	-0.273903	0.100913	0.0854293	0.615153	0.108737	0.521767	0.257745	0.123526	0.251606	0.133042	0.329099	0.0467106	-0.373835	0.0226526	0.190011	0.259988	-0.163568	0.333377	0.458642	0.00430372	0.246837	0.1408	0.222069	0.186503	-0.263495	0.115081	0.687448	2.59991e-06	-0.190518	0.258695	-0.109101	0.520367	-0.108329	0.52334	0.250522	0.134777	-0.0248569	0.883897	0.588472	0.000127716	0.523186	0.000891976	-0.807607	1.53528e-09	0.500866
AMEX60DD000150	TXNRD2	yellow	-0.31799	0.0551132	0.177727	0.292628	0.217634	0.195681	0.471298	0.0032359	-0.207974	0.216757	-0.308081	0.0635858	-0.272992	0.102097	-0.0367118	0.829208	-0.0502392	0.767772	-0.239543	0.153303	-0.440024	0.00642472	-0.0524776	0.757728	0.229924	0.171001	0.270614	0.105238	-0.0872797	0.607488	0.0653211	0.7009	-0.207184	0.218547	-0.196989	0.242563	0.227392	0.175895	-0.472839	0.00312321	0.295954	0.07532	0.411293	0.0114399	0.00806609	0.96221	-0.108504
AMEX60DD000152	TXNRD2.2	yellow	-0.350399	0.0334896	0.0109446	0.948739	0.388554	0.0174735	0.336822	0.0415013	-0.222623	0.185378	-0.281905	0.0909543	-0.24423	0.14518	-0.0512712	0.763137	-0.065055	0.702062	-0.251627	0.133009	-0.242809	0.14761	0.00523899	0.97545	0.390076	0.0169999	0.269172	0.107179	0.038205	0.82237	0.135475	0.424016	0.00439957	0.979382	-0.169543	0.315773	0.0642411	0.705622	-0.438746	0.00659859	0.38124	0.0199069	0.383055	0.0192783	-0.201574	0.231552	0.20974
AMEX60DD000153	TXNRD2.3	yellow	-0.465819	0.00366595	-0.239662	0.153094	0.279437	0.093942	0.365645	0.0260485	0.0280058	0.869308	0.0268888	0.874478	0.00940807	0.955928	-0.20771	0.217355	0.0265466	0.876063	-0.44435	0.00586494	0.0701768	0.679806	0.0996933	0.557162	0.240817	0.151064	-0.0127968	0.940079	0.387613	0.0177721	-0.0791858	0.641309	-0.289001	0.0827718	-0.0853836	0.615343	0.312931	0.0593186	-0.313042	0.0592233	0.522695	0.000903799	0.631435	2.78092e-05	-0.506443	0.00138224	0.183502
AMEX60DD000155	COMT	green	-0.355758	0.0306977	-0.275551	0.0987971	-0.155265	0.358825	0.632782	2.64131e-05	0.327992	0.0474984	0.110155	0.516322	0.138941	0.412145	-0.253163	0.130578	0.0077607	0.96364	-0.385448	0.0184746	-0.0416611	0.806594	0.106543	0.530252	-0.110871	0.513581	-0.488684	0.00214832	0.584684	0.000144603	-0.160918	0.341376	-0.613867	5.32861e-05	0.147638	0.383198	0.834966	1.32194e-10	-0.0695074	0.682701	0.271384	0.104214	0.7601	4.8436e-08	-0.310249	0.061649	-0.214339
AMEX60DD000156	AMEX60DD000156	green	-0.238281	0.155546	-0.23414	0.163072	-0.427739	0.00827132	0.523349	0.000888071	0.288929	0.0828522	0.53716	0.000608052	0.524259	0.000866628	-0.545202	0.000484025	0.22937	0.172063	-0.180498	0.285046	0.196093	0.244754	0.171134	0.311186	-0.0836968	0.622366	-0.715662	6.40028e-07	0.836099	1.18301e-10	-0.424622	0.00880615	-0.552345	0.000393326	0.122825	0.468928	0.846479	4.10807e-11	0.0812169	0.632751	0.299204	0.0720215	0.704679	1.12587e-06	-0.569734	0.00023264	0.00432063
AMEX60DD000157	AMEX60DD000157	blue	-0.35461	0.031279	-0.246421	0.141493	-0.228591	0.173564	0.449681	0.00523338	0.216108	0.198912	0.513078	0.00116507	0.510765	0.00123707	-0.49649	0.00177492	0.242063	0.148895	-0.213325	0.204898	0.273311	0.101681	0.382467	0.0194799	-0.164921	0.32934	-0.570087	0.000230104	0.761264	4.49368e-08	-0.297151	0.0740912	-0.506418	0.00138311	0.0961927	0.571156	0.775309	1.75746e-08	0.0939137	0.580351	0.447821	0.00544677	0.728004	3.28605e-07	-0.504923	0.00143676	-0.0289698
AMEX60DD000158	AMEX60DD000158	yellow	-0.319449	0.0539453	-0.154078	0.362557	0.0725377	0.669636	-0.122819	0.468952	0.121055	0.47541	0.499083	0.00166418	0.522898	0.000898882	-0.393935	0.0158468	0.364717	0.0264585	0.14529	0.390894	0.382559	0.0194482	0.248712	0.137711	-0.456071	0.00455458	-0.299433	0.0717931	0.321507	0.0523314	-0.338176	0.0406389	-0.188015	0.265119	-0.0317825	0.851867	0.331118	0.0453005	0.3594	0.0289114	0.326204	0.0487936	0.302108	0.06917	-0.100868	0.552501	-0.192788
AMEX60DD000159	LOC115355879	yellow	-0.344268	0.0369346	-0.139371	0.410685	-0.069056	0.684655	0.259251	0.12127	0.0229981	0.892526	0.500411	0.00160985	0.567575	0.000248709	-0.495928	0.00179976	0.36685	0.025524	0.0631401	0.710448	0.231842	0.167362	0.256189	0.125888	-0.168801	0.317929	-0.332359	0.0444508	0.512356	0.00118714	-0.389588	0.0171504	-0.383368	0.0191715	0.00940892	0.955924	0.55495	0.000364229	0.0535454	0.752951	0.491045	0.00202876	0.576241	0.000189685	-0.356099	0.0305267	-0.0689371
AMEX60DD000160	ARVCF	blue	-0.187568	0.266279	-0.252013	0.132394	-0.317822	0.0552483	0.373645	0.0227268	0.0286902	0.866143	0.681519	3.42297e-06	0.678845	3.86721e-06	-0.612795	5.53739e-05	0.318934	0.0543548	0.0616288	0.717089	0.266862	0.110343	0.389534	0.0171673	-0.159036	0.347127	-0.589832	0.000122102	0.688518	2.4723e-06	-0.348307	0.0346342	-0.440754	0.00632714	0.240152	0.152229	0.657236	9.91763e-06	0.137783	0.416087	0.345576	0.0361768	0.56823	0.000243731	-0.423316	0.00903894	-0.0303948
AMEX60DD000163	TANGO2	black	-0.58439	0.000145996	-0.126954	0.454	0.0528743	0.755952	0.353792	0.0316987	0.205461	0.222486	0.367933	0.02506	0.348133	0.0347309	-0.521133	0.000942333	0.0776916	0.647634	-0.171621	0.309792	0.308028	0.0636335	0.188408	0.264103	-0.0431927	0.799625	-0.00707034	0.966872	0.370231	0.0240986	-0.0600229	0.724169	-0.691193	2.17804e-06	0.027268	0.872723	0.367694	0.0251618	-0.308384	0.0633121	0.667244	6.47291e-06	0.660618	8.60115e-06	-0.436094	0.00697241	-0.180749
AMEX60DD000164	DGCR8	green	0.195727	0.245655	0.189503	0.261288	-0.552679	0.000389478	0.355133	0.0310128	-0.0583422	0.731603	0.247626	0.139495	0.2837	0.0888279	-0.0878977	0.604938	0.304785	0.0666213	0.149536	0.377044	-0.273946	0.100857	0.024084	0.887483	-0.156808	0.354009	-0.612049	5.68696e-05	0.284297	0.0881297	-0.348598	0.0344732	-0.124588	0.462522	0.253235	0.130465	0.60653	6.91257e-05	0.235091	0.161321	-0.370278	0.0240792	0.109864	0.517435	0.108212	0.523791	-0.171926
AMEX60DD000166	TRMT2A	turquoise	0.170467	0.313105	-0.207059	0.218833	-0.16205	0.337946	0.183455	0.277095	-0.0522731	0.758644	0.0682678	0.688072	0.0633687	0.709445	-0.0730841	0.66729	-0.0851973	0.616117	-0.340965	0.0389074	0.127739	0.451191	0.145419	0.39047	0.494096	0.00188285	-0.284154	0.0882972	0.585913	0.000138916	-0.246613	0.141174	0.322752	0.0513745	-0.226523	0.177596	0.0969343	0.568177	0.00392069	0.981626	0.179906	0.286655	0.177718	0.292653	-0.692219	2.07397e-06	0.784141
AMEX60DD000167	RANBP1	black	0.636477	2.29034e-05	0.143412	0.397114	0.0322556	0.849687	-0.486037	0.00228971	-0.405712	0.0127266	-0.286366	0.0857408	-0.264391	0.113807	0.428258	0.00818491	-0.0567619	0.738615	0.26354	0.115017	-0.187262	0.267073	-0.154547	0.361079	0.317841	0.0552331	0.18682	0.268224	-0.39105	0.0167025	0.0418636	0.805671	0.932193	5.11392e-17	0.0159322	0.925434	-0.675722	4.45236e-06	0.1982	0.239622	-0.55847	0.000327978	-0.794105	4.48162e-09	0.243289	0.146785	0.507231
AMEX60DD000168	AMEX60DD000168	blue	-0.056937	0.737837	-0.104947	0.536465	-0.45763	0.00440101	0.342904	0.0377395	0.328078	0.0474367	0.340966	0.0389066	0.295999	0.0752735	-0.214771	0.201772	-0.0841111	0.620638	-0.220382	0.189958	0.220036	0.190671	0.0349438	0.837321	-0.24603	0.142146	-0.523441	0.000885879	0.558269	0.000329964	-0.298726	0.0724994	-0.461691	0.0040219	-0.00524574	0.975418	0.588285	0.000128505	0.18812	0.264848	0.119961	0.479438	0.401722	0.0137197	-0.269648	0.106536	-0.130497
AMEX60DD000170	ZDHHC8	green	-0.17346	0.304556	0.0498628	0.769464	-0.452178	0.00495844	0.47467	0.00299373	0.286801	0.0852453	0.295428	0.0758647	0.281417	0.0915395	-0.197588	0.241106	0.125034	0.46091	-0.0849551	0.617124	-0.0712465	0.675191	0.173336	0.304908	-0.483797	0.00241568	-0.591239	0.000116525	0.371264	0.0236765	-0.201078	0.232726	-0.642954	1.77572e-05	0.0858859	0.613258	0.789238	6.46848e-09	0.208047	0.216592	-0.062669	0.712516	0.464018	0.00381769	0.119553	0.480942	-0.577924
AMEX60DD000171	PGAM5	blue	0.260589	0.119293	-0.191075	0.257278	-0.280411	0.0927534	0.578727	0.000175254	-0.370173	0.0241223	0.0520992	0.759423	0.0684879	0.687117	-0.216396	0.198298	0.131158	0.439065	-0.077351	0.649079	-0.444133	0.00589197	-0.0851347	0.616377	0.573286	0.000208218	-0.284507	0.0878847	0.34788	0.0348715	-0.23695	0.157938	0.0552124	0.74551	0.322591	0.0514976	0.40861	0.0120439	-0.318627	0.0546008	-0.0472868	0.781076	0.266401	0.110984	-0.384535	0.0187779	0.422202
AMEX60DD000172	ANKLE2	midnightblue	0.0198156	0.907329	0.0917142	0.589288	-0.159214	0.34658	-0.135766	0.423011	0.147237	0.384507	0.172089	0.308455	0.233455	0.164343	0.0898794	0.596789	0.278067	0.0956325	-0.0144191	0.932498	0.239576	0.153245	0.188287	0.264417	-0.334566	0.0429723	-0.4534	0.00482844	0.338274	0.0405768	-0.458781	0.00429053	0.159106	0.34691	-0.225724	0.179171	0.285182	0.0871014	0.528361	0.000775457	-0.0522405	0.75879	0.0410912	0.80919	-0.0798597	0.638465	0.0671673
AMEX60DD000173	ANKLE2.1	turquoise	0.0267837	0.874965	0.0806425	0.635167	0.323991	0.0504358	-0.488362	0.00216513	-0.138698	0.41297	-0.0733694	0.666066	-0.0211475	0.90113	0.260498	0.119427	0.143511	0.396782	0.209015	0.214414	0.208488	0.215598	-0.0922952	0.586922	-0.100555	0.553743	0.335723	0.0422125	-0.303715	0.0676309	-0.106595	0.530051	0.316508	0.0563192	-0.240426	0.151749	-0.422837	0.00912563	0.117881	0.487144	0.0787578	0.643118	-0.310669	0.0612793	0.11862	0.484399	0.083612
AMEX60DD000174	GOLGA3	blue	-0.0403109	0.812748	0.226353	0.17793	0.21557	0.20006	-0.0888763	0.600908	-0.220521	0.189671	-0.208331	0.215953	-0.185816	0.27085	0.301476	0.0697829	0.0127234	0.940422	0.0254822	0.880996	-0.22211	0.186419	-0.01196	0.94399	-0.119842	0.479877	0.300005	0.0712253	-0.462143	0.00398153	0.165002	0.329098	0.127935	0.45049	-0.0471404	0.781737	-0.232074	0.166923	-0.0259962	0.878613	-0.185056	0.27285	-0.237506	0.156936	0.47632	0.00288108	-0.257666
AMEX60DD000175	AMEX60DD000175	turquoise	0.109657	0.51823	0.190201	0.259501	0.319421	0.0539678	-0.712602	7.51028e-07	-0.260483	0.119448	0.0599804	0.724357	0.0494323	0.771401	0.152671	0.367009	0.0725629	0.669527	0.469264	0.00339015	0.183877	0.275971	-0.00715406	0.96648	-0.401076	0.0138865	0.3918	0.0164764	-0.591509	0.000115481	0.0153421	0.928188	0.417836	0.0100738	-0.0184894	0.913507	-0.602208	8.03352e-05	0.339937	0.0395383	-0.133495	0.430881	-0.590057	0.000121193	0.581678	0.000159406	-0.243382
AMEX60DD000176	AMEX60DD000176	blue	-0.350303	0.0335415	-0.230767	0.169394	-0.199994	0.235307	0.374004	0.0225864	0.480488	0.00261285	0.252426	0.131739	0.273129	0.101918	-0.242044	0.14893	0.0441282	0.795377	-0.440767	0.00632539	0.312802	0.0594295	0.166739	0.32396	-0.0967946	0.568738	-0.569852	0.000231785	0.792679	4.99539e-09	-0.252916	0.130966	-0.388898	0.0173654	-0.331885	0.0447739	0.644	1.70328e-05	0.156875	0.353802	0.323763	0.0506076	0.633361	2.58325e-05	-0.571791	0.000218202	0.126699
AMEX60DD000177	AMEX60DD000177	blue	-0.274935	0.0995838	-0.0719322	0.672239	-0.305148	0.0662817	0.236191	0.159313	0.397838	0.0147484	0.414828	0.0106836	0.431376	0.00768235	-0.224646	0.181312	0.19307	0.25225	-0.17126	0.310824	0.35102	0.0331557	0.264828	0.113187	-0.372678	0.0231087	-0.609109	6.31289e-05	0.656812	1.00951e-05	-0.30207	0.0692066	-0.371136	0.0237283	-0.217214	0.196566	0.64518	1.62482e-05	0.35857	0.029311	0.204496	0.224715	0.475913	0.00290848	-0.299662	0.0715654	-0.120881
AMEX60DD000178	GOLGA3.1	turquoise	0.156065	0.356323	0.334055	0.0433107	0.192976	0.252486	-0.493777	0.00189768	-0.270093	0.105936	-0.110496	0.515014	-0.152768	0.366702	0.261451	0.118032	-0.0688892	0.685378	0.356002	0.0305751	-0.112543	0.507211	-0.0255828	0.88053	-0.420122	0.00963055	0.411703	0.01135	-0.728776	3.14799e-07	0.214578	0.202186	0.303872	0.0674829	-0.0404476	0.812125	-0.493871	0.00189327	0.241956	0.149082	-0.318482	0.0547172	-0.596311	9.82816e-05	0.828889	2.36458e-10	-0.45588
AMEX60DD000179	ANKLE2.2	green	-0.00201063	0.990577	-0.00240159	0.988745	0.328457	0.0471663	-0.463478	0.0038643	-0.0339528	0.841875	-0.0970972	0.567524	-0.045933	0.787197	0.276586	0.0974849	0.0383675	0.821627	0.0823516	0.627991	0.240803	0.151088	-0.192926	0.252611	-0.0625927	0.712851	0.290708	0.0808919	-0.193329	0.251601	-0.251379	0.133403	0.282079	0.0907466	-0.315069	0.0575109	-0.383954	0.018973	0.107446	0.526753	0.13474	0.426558	-0.212392	0.206932	-0.0113515	0.946836	0.145752
AMEX60DD000180	ANKLE2.3	yellow	0.357865	0.0296535	0.284685	0.0876773	0.0953112	0.574704	-0.580226	0.000167034	-0.246172	0.141909	-0.14595	0.388723	-0.143861	0.39562	0.414021	0.0108525	-0.0295409	0.862211	0.424529	0.00882258	-0.117984	0.486761	-0.117405	0.488915	-0.435681	0.00703223	0.288721	0.0830833	-0.728285	3.23511e-07	0.122749	0.469207	0.398042	0.0146927	0.051527	0.761989	-0.511057	0.00122778	0.362122	0.0276331	-0.521972	0.000921449	-0.742607	1.42356e-07	0.855886	1.46969e-11	-0.394726
AMEX60DD000181	GOLGA3.2	turquoise	0.19815	0.239741	0.294388	0.0769509	0.190087	0.259793	-0.502883	0.00151286	-0.289623	0.0820826	-0.109873	0.5174	-0.139777	0.409311	0.291269	0.0802809	-0.0478354	0.778599	0.407244	0.0123617	-0.146004	0.388545	-0.0762468	0.653773	-0.444436	0.00585421	0.418318	0.00997902	-0.793639	4.64368e-09	0.196446	0.24389	0.256778	0.12499	0.0609818	0.719939	-0.49353	0.0019092	0.220371	0.18998	-0.380501	0.0201677	-0.633291	2.59023e-05	0.890128	1.69225e-13	-0.527066
AMEX60DD000183	LOC115073368	yellow	-0.423244	0.00905201	-0.0885906	0.602083	-0.257131	0.124454	0.576237	0.000189707	0.467368	0.00353959	0.164498	0.330598	0.216323	0.198454	-0.349033	0.0342332	0.104692	0.537461	-0.422148	0.00925169	0.121389	0.474183	0.245523	0.142996	-0.0298116	0.860961	-0.564511	0.000273218	0.759194	5.13293e-08	-0.231371	0.16825	-0.556819	0.000344561	-0.109723	0.517976	0.789244	6.46574e-09	-0.0170127	0.920392	0.383882	0.0189971	0.794713	4.27769e-09	-0.560365	0.000309836	0.00555542
AMEX60DD000184	LOC104632589	yellow	-0.508007	0.00132807	-0.0371125	0.827372	-0.210964	0.210074	0.508199	0.00132154	0.488436	0.00216125	0.217765	0.195405	0.262468	0.116557	-0.306463	0.0650619	0.177757	0.292545	-0.419816	0.0096889	0.202923	0.228379	0.186892	0.268036	-0.113537	0.503442	-0.564701	0.000271637	0.786303	8.03364e-09	-0.298245	0.0729827	-0.569948	0.000231099	-0.22658	0.177484	0.812311	1.03627e-09	0.0398321	0.814934	0.419047	0.00983685	0.82474	3.47212e-10	-0.565888	0.00026195	-0.0177943
AMEX60DD000186	LOC114595149.1	green	-0.229058	0.172664	0.0644414	0.704746	-0.0514869	0.762169	0.271086	0.104609	0.288248	0.0836123	-0.158681	0.348217	-0.138368	0.414094	0.00424237	0.980119	0.0432197	0.799503	-0.226377	0.177883	-0.128436	0.448705	-0.219477	0.19183	-0.22425	0.182104	-0.21943	0.191928	0.17236	0.30768	-0.0173393	0.918869	-0.330427	0.0457795	-0.134119	0.428711	0.483318	0.00244337	0.0247142	0.884558	0.0560973	0.74157	0.370232	0.024098	0.0301806	0.859257	-0.28566
AMEX60DD000187	AMEX60DD000187	blue	-0.229018	0.17274	-0.251699	0.132893	-0.344473	0.0368154	0.390301	0.0169308	0.14844	0.38059	0.658662	9.3417e-06	0.658836	9.27366e-06	-0.632631	2.65666e-05	0.334545	0.0429859	-0.00943688	0.955793	0.331793	0.0448372	0.386214	0.0182235	-0.0448423	0.792138	-0.630899	2.83832e-05	0.830785	1.97714e-10	-0.359675	0.0287803	-0.426598	0.00846373	0.185553	0.271543	0.684308	3.01002e-06	0.104985	0.536316	0.433481	0.00735831	0.654336	1.11904e-05	-0.633815	2.53853e-05	0.135281
AMEX60DD000189	AMEX60DD000189	yellow	-0.170174	0.313951	-0.171194	0.311014	-0.288108	0.0837696	0.756988	5.9058e-08	-0.0165883	0.922372	0.194911	0.247667	0.188372	0.264197	-0.442209	0.00613643	0.0796532	0.639336	-0.28391	0.0885825	-0.23145	0.168101	0.122185	0.471269	0.328144	0.0473899	-0.369817	0.0242695	0.579902	0.000168782	-0.237933	0.156169	-0.471937	0.00318875	0.165287	0.328252	0.715424	6.48075e-07	-0.365424	0.0261454	0.3246	0.0499799	0.716837	6.01555e-07	-0.537364	0.000604585	0.119642
AMEX60DD000190	AMEX60DD000190	green	-0.299115	0.0721103	-0.0893477	0.598971	-0.379928	0.0203722	0.439532	0.00649116	0.243951	0.145656	0.554336	0.000370909	0.566108	0.000260185	-0.528575	0.000770951	0.328925	0.046834	-0.0733694	0.666066	0.249842	0.135874	0.242636	0.147907	-0.224467	0.181669	-0.705505	1.08001e-06	0.779044	1.3538e-08	-0.339532	0.0397894	-0.493572	0.00190723	0.0606778	0.721279	0.794843	4.23537e-09	0.207858	0.217019	0.291274	0.0802753	0.650367	1.31736e-05	-0.425284	0.00869015	-0.0628584
AMEX60DD000192	AMEX60DD000192	brown	0.0303057	0.858679	-0.000373364	0.99825	0.249676	0.136142	-0.168336	0.319284	-0.29181	0.0796954	-0.0430243	0.800391	-0.121001	0.475606	-0.167835	0.320746	-0.168922	0.317576	0.102051	0.547826	-0.00186423	0.991263	-0.235348	0.160851	0.29633	0.0749317	0.543919	0.000502162	-0.355743	0.0307049	0.0947278	0.577059	0.177647	0.292849	-0.0282387	0.868231	-0.527332	0.000797498	-0.337362	0.041156	0.207958	0.216794	-0.221707	0.18724	-0.0235089	0.890154	0.147475
AMEX60DD000193	CHFR	green	0.107438	0.526781	-0.00537217	0.974826	0.511426	0.00121612	-0.430456	0.00782794	-0.329255	0.0466006	-0.338443	0.0404701	-0.384996	0.0186243	0.268883	0.107571	-0.293934	0.077429	0.175862	0.297803	-0.130962	0.439756	-0.267487	0.10948	0.0327752	0.847294	0.763557	3.87206e-08	-0.779664	1.29579e-08	0.319171	0.054166	0.386592	0.0181004	-0.12136	0.474288	-0.757352	5.77128e-08	-0.158189	0.349734	-0.0672749	0.692385	-0.54002	0.000561046	0.518122	0.00102075	-0.125481
AMEX60DD000194	AMEX60DD000194	grey	0.0266621	0.875528	0.051258	0.763196	-0.172897	0.306154	0.277048	0.0969038	0.138737	0.412838	-0.184491	0.274343	-0.159132	0.34683	0.145106	0.391502	0.00438158	0.979467	-0.16651	0.324637	-0.230025	0.170809	-0.112632	0.506873	0.101653	0.549398	-0.168291	0.319414	0.0623274	0.714017	-0.0635444	0.708674	-0.163609	0.333257	0.106577	0.530121	0.226513	0.177616	-0.1058	0.533141	-0.201911	0.230756	0.116577	0.492007	-0.0588944	0.729158	-0.0607639
AMEX60DD000195	CHFR.1	brown	-0.0808182	0.634428	-0.279974	0.093285	0.608326	6.48965e-05	-0.323173	0.0510543	-0.237037	0.157781	-0.191471	0.256275	-0.180322	0.285524	0.00965836	0.954757	0.00496175	0.976749	0.115308	0.496766	0.0747933	0.659972	-0.306359	0.0651584	0.35409	0.0315451	0.566755	0.000255072	-0.305695	0.0657725	0.177958	0.291991	0.391943	0.0164334	-0.191094	0.257231	-0.575197	0.000196054	-0.260091	0.120027	0.227789	0.17512	-0.202829	0.228599	-0.103855	0.540736	0.340359
AMEX60DD000196	AMEX60DD000196	black	0.58079	0.000164034	0.127862	0.450751	-0.500312	0.00161385	0.129958	0.443301	-0.0741372	0.662777	-0.161195	0.340533	-0.145817	0.38916	0.253145	0.130606	-0.156443	0.355146	-0.0744513	0.661433	-0.239042	0.154191	-0.16529	0.328244	0.181248	0.283015	-0.323595	0.0507347	0.16139	0.339944	-0.202313	0.229808	0.36312	0.0271765	0.00656055	0.96926	0.117182	0.489746	0.204123	0.22558	-0.440038	0.00642279	-0.242248	0.148576	-0.0117587	0.944932	0.310885
AMEX60DD000198	FBRSL1	brown	0.234862	0.161742	-0.259001	0.121643	-0.640715	1.9403e-05	0.547755	0.000449662	0.416571	0.0103267	0.0508561	0.765	0.0327997	0.847181	0.0265678	0.875965	-0.261266	0.118301	-0.404275	0.013077	-0.112111	0.508851	0.012623	0.940891	-0.169705	0.315306	-0.707827	9.60088e-07	0.537705	0.00059883	-0.200368	0.234415	-0.422135	0.00925405	0.0479999	0.777856	0.738268	1.83572e-07	0.201685	0.23129	-0.256211	0.125855	0.303395	0.0679354	-0.134989	0.425695	-0.164321
AMEX60DD000204	AMEX60DD000204	black	0.436932	0.00685231	-0.0823991	0.627792	-0.170528	0.312929	-0.102391	0.546487	-0.102391	0.546487	-0.102391	0.546487	-0.0620129	0.715399	0.269643	0.106542	-0.047603	0.779648	-0.0973959	0.566327	0.0244538	0.885767	-0.109886	0.517351	0.246442	0.141457	-0.21845	0.19397	0.236414	0.158908	-0.333492	0.0436866	0.540832	0.000548298	-0.302223	0.0690591	-0.0901511	0.595676	0.245241	0.14347	-0.207641	0.217512	-0.225219	0.180171	-0.248841	0.137501	0.581045
AMEX60DD000206	AMEX60DD000206	red	-0.212177	0.207404	0.0924181	0.586421	0.468954	0.00341421	-0.110425	0.515284	-0.214175	0.203057	-0.274647	0.0999527	-0.284496	0.0878974	-0.0138186	0.935303	-0.158688	0.348197	-0.118766	0.483855	0.0510867	0.763965	-0.0490367	0.773183	0.47553	0.00293454	0.610793	5.9471e-05	-0.181967	0.281079	0.381706	0.0197438	0.290689	0.0809126	-0.336679	0.0415934	-0.503104	0.00150445	-0.416301	0.0103812	0.439577	0.00648509	-0.0173843	0.918659	-0.250278	0.13517	0.457111
AMEX60DD000212	AMEX60DD000212	blue	0.423531	0.0090004	-0.180259	0.285693	-0.366203	0.0258043	0.155797	0.35716	-0.128771	0.447513	0.125186	0.46036	0.143528	0.396727	-0.103498	0.542135	-0.0102108	0.952172	-0.070909	0.676646	-0.0161434	0.924448	0.0443765	0.79425	0.346463	0.0356696	-0.414484	0.0107554	0.481457	0.00255367	-0.354024	0.031579	0.347307	0.0351926	-0.0473325	0.780869	0.178736	0.289853	0.14638	0.38731	-0.0892926	0.599197	-0.00883496	0.95861	-0.439448	0.00650261	0.613785
AMEX60DD000213	AMEX60DD000213	magenta	0.401779	0.013705	-0.173048	0.305725	-0.0636338	0.708283	0.058081	0.732761	-0.215034	0.201208	-0.215034	0.201208	-0.187607	0.266177	0.123581	0.466175	-0.205359	0.222722	-0.0525312	0.757488	-0.246781	0.140893	-0.330541	0.0457002	0.382439	0.0194897	0.0436693	0.79746	-0.0553193	0.745034	-0.108698	0.521918	0.37026	0.0240865	-0.021141	0.90116	-0.187801	0.265674	-0.0800268	0.63776	-0.218556	0.193747	-0.241026	0.150698	-0.0669029	0.694003	0.367168
AMEX60DD000215	COMT.1	green	-0.0124971	0.94148	-0.125762	0.458283	0.548377	0.000441625	-0.664896	7.16469e-06	-0.210198	0.211773	-0.00227586	0.989334	-0.0112287	0.94741	0.0708822	0.676762	-0.0410012	0.8096	0.27208	0.103293	0.385328	0.0185143	0.0907664	0.593158	0.130324	0.442005	0.644297	1.6832e-05	-0.419845	0.00968325	0.206712	0.219621	0.418466	0.00994997	-0.0695331	0.682589	-0.850165	2.76908e-11	-0.0696647	0.68202	0.243211	0.146918	-0.434237	0.00724483	-0.00641814	0.969927	0.269901
AMEX60DD000216	NOC4L	magenta	0.26143	0.118062	0.200549	0.233984	0.187714	0.265899	-0.276121	0.0980723	-0.427097	0.00837907	-0.216555	0.19796	-0.217437	0.196096	0.245187	0.143561	0.00643121	0.969865	0.0279063	0.869768	-0.138905	0.412267	-0.125372	0.459689	0.412054	0.0112735	0.308813	0.0629269	-0.23537	0.160811	-0.110449	0.515196	0.676261	4.34583e-06	-0.0878803	0.605009	-0.47645	0.00287235	-0.0741373	0.662777	-0.0970593	0.567676	-0.377741	0.0211675	-0.0437999	0.796867	0.526401
AMEX60DD000217	BANF1.S	magenta	0.299268	0.0719575	0.110805	0.513831	0.127619	0.451621	-0.167845	0.320716	-0.293494	0.0778942	-0.333845	0.0434507	-0.32248	0.0515825	0.230976	0.168998	-0.138525	0.413559	0.0562299	0.74098	-0.208167	0.216321	-0.139133	0.411493	0.319186	0.0541544	0.282291	0.0904939	-0.292688	0.0787519	0.359266	0.0289756	0.538392	0.000587397	-0.070796	0.677134	-0.448201	0.00540251	-0.0661311	0.697365	-0.235588	0.160411	-0.418944	0.00985695	0.144374	0.393921	0.361024
AMEX60DD000218	MAPK1	brown	-0.110741	0.514077	-0.126074	0.457159	-0.49034	0.0020638	0.365573	0.0260801	0.51441	0.00112531	0.293758	0.0776143	0.325419	0.0493711	-0.184313	0.274815	0.111991	0.509307	-0.33231	0.0444845	0.277629	0.0961777	0.190481	0.258788	-0.142674	0.39957	-0.845364	4.61895e-11	0.901868	2.57834e-14	-0.453287	0.00484037	-0.332429	0.0444034	-0.148703	0.379737	0.756019	6.27838e-08	0.342126	0.0382046	0.101588	0.549653	0.551739	0.000400378	-0.563128	0.000284982	0.161056
AMEX60DD000223	PPM1F	green	-0.399335	0.0143445	-0.0648877	0.702794	-0.290841	0.0807471	0.212576	0.20653	0.383149	0.0192462	0.616708	4.80948e-05	0.64527	1.61894e-05	-0.432468	0.00751275	0.405921	0.0126762	-0.0411441	0.808949	0.49074	0.00204384	0.373551	0.0227636	-0.401336	0.013819	-0.648062	1.44677e-05	0.759145	5.14906e-08	-0.38685	0.018017	-0.535595	0.000635252	-0.0220732	0.896825	0.69985	1.43184e-06	0.315926	0.0567989	0.395296	0.0154562	0.635866	2.34529e-05	-0.442678	0.00607606	-0.121276
AMEX60DD000224	TOP3B	lightgreen	-0.0948061	0.576742	-0.312104	0.0600297	0.146684	0.386315	0.170108	0.314141	0.0491	0.772898	-0.0794456	0.640212	-0.107691	0.525802	-0.120292	0.478216	-0.330488	0.0457371	-0.234714	0.162013	0.0830757	0.62496	-0.118547	0.484669	0.254022	0.129234	0.186559	0.268907	0.0760062	0.654798	0.172275	0.307922	-0.198805	0.23816	0.0885338	0.602317	-0.0820509	0.629251	-0.318921	0.0543654	0.266448	0.110918	0.176754	0.295323	-0.261008	0.118679	0.136628
AMEX60DD000226	ZBED9	red	0.160613	0.342303	0.0143772	0.932694	-0.0884291	0.602748	-0.00844835	0.96042	-0.221127	0.188427	0.12666	0.455056	0.202287	0.229871	-0.0171938	0.919548	0.388811	0.0173928	0.378155	0.0210151	-0.213516	0.204482	-0.254749	0.128103	-0.0867538	0.609663	-0.224732	0.181141	-0.00617736	0.971054	-0.115619	0.495597	0.109134	0.52024	0.340498	0.0391928	0.213687	0.204113	0.145196	0.391205	-0.266264	0.111174	-0.03812	0.822759	0.202349	0.229725	-0.0756323
AMEX60DD000229	LOC115372353	brown	0.194738	0.248096	0.151918	0.369403	-0.33373	0.0435276	0.185836	0.2708	0.15305	0.365806	-0.161524	0.339538	-0.102047	0.547845	0.309416	0.0623876	-0.00598672	0.971947	-0.111077	0.512794	-0.170727	0.312355	-0.080655	0.635114	-0.11327	0.504453	-0.465752	0.0036715	0.284993	0.0873208	-0.107918	0.524928	0.0798186	0.638638	-0.24208	0.148867	0.401225	0.0138479	0.300406	0.0708301	-0.331426	0.0450887	0.0556411	0.743601	0.0596305	0.725903	0.038565
AMEX60DD000230	AMEX60DD000230	turquoise	0.351012	0.0331601	-0.0933004	0.582837	-0.0541604	0.750203	0.0676183	0.690892	-0.171079	0.311345	-0.272089	0.103281	-0.185793	0.270913	0.370188	0.0241163	-0.0534887	0.753204	0.0724021	0.670218	-0.334565	0.042973	-0.120786	0.476397	-0.0249967	0.883248	-0.13932	0.410857	-0.120674	0.476809	0.180766	0.284317	0.287602	0.0843384	0.0879362	0.604779	0.0804734	0.635879	0.175671	0.298337	-0.466322	0.00362446	-0.242646	0.147889	0.362486	0.0274659	-0.0043797
AMEX60DD000233	AMEX60DD000233	green	0.0487836	0.774323	-0.193952	0.250049	-0.314041	0.0583744	0.530648	0.000728424	-0.00875544	0.958983	0.13546	0.424068	0.173012	0.305828	-0.269324	0.106973	0.0782883	0.645105	-0.0290665	0.864403	-0.25057	0.1347	0.0159088	0.925543	0.0768997	0.650996	-0.381742	0.0197314	0.323582	0.0507443	0.0855824	0.614518	-0.374281	0.0224787	0.421717	0.00933116	0.566667	0.000255761	-0.143561	0.396616	-0.0408476	0.810301	0.35348	0.0318599	-0.105309	0.535054	-0.0865742
AMEX60DD000236	SDF2L1	green	-0.0061406	0.971226	0.0781163	0.645834	0.630004	2.93658e-05	-0.446563	0.00559518	-0.431498	0.00766337	-0.327225	0.0480511	-0.315871	0.0568443	0.184016	0.275604	-0.0268818	0.874511	0.278835	0.0946814	-0.104023	0.540077	-0.112869	0.505972	0.388843	0.0173829	0.850636	2.63076e-11	-0.716417	6.15056e-07	0.382912	0.0193271	0.475974	0.0029044	0.0471405	0.781736	-0.883754	4.30775e-13	-0.388801	0.017396	0.0601071	0.723798	-0.469067	0.00340539	0.201973	0.23061	0.206297
AMEX60DD000239	AMEX60DD000239	brown	-0.0524323	0.757931	-0.273735	0.10113	0.577156	0.000184254	-0.340151	0.0394067	-0.0642556	0.705559	-0.340151	0.0394067	-0.254192	0.128969	0.222585	0.185454	-0.0328977	0.84673	0.0723649	0.670378	0.0790287	0.641973	-0.282131	0.0906845	0.189565	0.261128	0.454397	0.00472457	-0.272476	0.102773	0.221807	0.187037	0.32152	0.0523217	-0.0729058	0.668055	-0.427788	0.00826304	-0.13711	0.418391	0.168512	0.318769	-0.170273	0.313663	-0.0222311	0.896091	0.254701
AMEX60DD000243	SH_R122_JSM5CED3F	blue	0.327626	0.0477616	-0.153	0.365963	0.315763	0.0569342	-0.386533	0.0181196	-0.32427	0.0502267	-0.253916	0.129399	-0.302082	0.0691951	0.348408	0.0345785	-0.274068	0.100699	0.152624	0.367157	-0.166525	0.324592	-0.127447	0.452236	0.0569666	0.737706	0.502083	0.00154367	-0.643901	1.71001e-05	0.332672	0.0442386	0.450965	0.00509042	-0.0162011	0.924179	-0.649986	1.33801e-05	-0.027397	0.872125	-0.311936	0.0601749	-0.61805	4.58055e-05	0.49451	0.0018638	-0.0261884
AMEX60DD000244	PARPI_0011654	yellow	0.742858	1.40259e-07	-0.0534023	0.753591	-0.158237	0.349586	-0.00129539	0.993929	-0.374879	0.0222474	-0.458318	0.00433466	-0.458984	0.00427134	0.403157	0.0133551	-0.277408	0.0964535	0.0587748	0.729687	-0.584894	0.000143619	-0.436234	0.00695213	0.581031	0.000162768	0.136149	0.421693	-0.36382	0.0268595	0.119369	0.481624	0.568035	0.000245204	0.309184	0.0625948	-0.37474	0.0223011	-0.197273	0.241872	-0.668359	6.16623e-06	-0.579356	0.000171764	0.182783	0.27889	0.396722
AMEX60DD000245	TOP3B.1	turquoise	-0.462478	0.00395183	-0.241762	0.149417	0.230987	0.168976	0.212449	0.206808	0.214645	0.202043	0.0783903	0.644673	0.102189	0.547284	-0.291544	0.0799834	0.0694497	0.68295	-0.353593	0.0318014	0.366702	0.0255876	0.104178	0.53947	0.349554	0.0339482	-0.0464823	0.784712	0.614339	5.23906e-05	-0.0592916	0.727401	-0.148657	0.379889	-0.270499	0.105392	0.210989	0.210019	-0.238546	0.155074	0.721	4.81776e-07	0.629227	3.02442e-05	-0.846032	4.30596e-11	0.532127
AMEX60DD000247	HIC2	blue	0.0909103	0.59257	0.287216	0.0847745	0.535321	0.000640123	-0.426685	0.0084489	-0.447361	0.00550062	-0.484139	0.00239608	-0.480445	0.00261548	0.444145	0.00589043	-0.0571036	0.737097	0.261231	0.118352	-0.368085	0.0249954	-0.304911	0.0665037	0.0250166	0.883155	0.759475	5.04145e-08	-0.921107	6.61803e-16	0.337872	0.0408309	0.456186	0.00454311	-0.0160633	0.924822	-0.679479	3.75727e-06	-0.176289	0.296615	-0.253924	0.129387	-0.572009	0.000216717	0.70323	1.21072e-06	-0.201685
AMEX60DD000248	AMEX60DD000248	blue	0.0861841	0.612022	0.0519059	0.76029	0.378282	0.0209682	-0.289704	0.0819941	-0.289704	0.0819941	-0.289704	0.0819941	-0.27595	0.098289	0.26227	0.116843	-0.101048	0.551789	0.207596	0.217612	-0.184987	0.273032	-0.240139	0.152252	-0.0834221	0.623513	0.558854	0.000324232	-0.671771	5.3084e-06	0.353005	0.032107	0.280539	0.0925983	-0.0407867	0.810578	-0.490141	0.00207381	-0.0741276	0.662818	-0.156848	0.353886	-0.44997	0.00520093	0.570179	0.000229443	-0.221919
AMEX60DD000249	AMEX60DD000249	brown	-0.313815	0.0585656	0.222361	0.18591	0.607096	6.77668e-05	-0.303555	0.0677834	-0.168295	0.319403	-0.3275	0.0478522	-0.334023	0.0433321	0.160597	0.342353	-0.0965038	0.569905	-0.0402171	0.813177	0.000489045	0.997708	-0.1248	0.461756	0.218119	0.194663	0.699641	1.44672e-06	-0.423367	0.00902987	0.323794	0.0505841	0.188431	0.264046	-0.20259	0.229159	-0.513631	0.00114843	-0.348842	0.0343384	0.295584	0.0757028	-0.0793227	0.640731	0.0711638	0.675547	0.114807
AMEX60DD000250	PI4KA	yellow	-0.687868	2.54919e-06	-0.17605	0.297279	0.273026	0.102053	0.0500232	0.768743	0.277496	0.096343	0.401047	0.013894	0.378979	0.0207141	-0.385004	0.0186215	0.204583	0.224513	-0.119295	0.481896	0.548454	0.00044064	0.234729	0.161986	-0.240021	0.152461	0.0157126	0.926459	0.365557	0.0260871	-0.0916046	0.589735	-0.484287	0.00238762	-0.263945	0.11444	0.241204	0.150388	-0.0493488	0.771777	0.71066	8.30407e-07	0.569936	0.000231188	-0.40486	0.0129333	-0.144525
AMEX60DD000251	HCG_1999854	turquoise	-0.252177	0.132134	0.0673163	0.692205	0.347772	0.034932	-0.110155	0.516319	-0.215197	0.200857	0.0310186	0.855389	-0.0155566	0.927187	-0.202201	0.230073	-0.128029	0.450157	0.199251	0.237087	-0.00178854	0.991618	0.0762364	0.653817	-0.217472	0.196022	0.534949	0.000646781	-0.479712	0.00266109	0.275	0.0995007	-0.150029	0.375456	-0.0225604	0.89456	-0.294715	0.0766082	-0.181869	0.28134	0.285083	0.0872163	-0.0641012	0.706235	0.406799	0.0124667	-0.442721
AMEX60DD000253	SNAP29	blue	0.202879	0.228481	0.0362946	0.831121	-0.341061	0.038849	0.062396	0.713715	-0.194605	0.248426	0.405943	0.0126709	0.42029	0.0095986	-0.270592	0.105267	0.390651	0.0168237	0.438164	0.00667909	0.0814688	0.631693	-0.053256	0.754245	0.161319	0.340159	-0.244446	0.144813	0.281101	0.0919194	-0.263882	0.11453	-0.0181063	0.915293	0.267625	0.109291	0.152336	0.368074	-0.0122964	0.942417	0.0309842	0.855548	0.0450906	0.791012	-0.294762	0.0765591	0.239699
AMEX60DD000254	CLTC	darkred	0.100341	0.554589	0.125483	0.459289	-0.293551	0.0778339	0.285995	0.0861655	-0.33688	0.0414643	0.325163	0.049561	0.282632	0.0900883	-0.291121	0.080442	0.164111	0.331754	0.294699	0.076625	-0.304248	0.0671266	0.170932	0.311768	-0.320033	0.0534838	-0.161315	0.340171	-0.130517	0.441324	-0.0297201	0.861383	-0.274111	0.100644	0.389106	0.0173006	0.363375	0.0270606	0.0431706	0.799726	-0.13263	0.433902	0.0529284	0.75571	0.444055	0.0059017	-0.538605
AMEX60DD000256	CLTCL1	green	-0.155317	0.358663	-0.159196	0.346636	-0.492592	0.00195359	0.491413	0.00201063	0.207862	0.217012	0.57608	0.000190656	0.588445	0.000127828	-0.528502	0.000772495	0.329731	0.0462657	-0.0957128	0.573086	0.223993	0.182617	0.325957	0.0489752	-0.0182899	0.914437	-0.725644	3.74298e-07	0.850852	2.5696e-11	-0.410621	0.0115889	-0.430284	0.00785525	0.105566	0.534052	0.778801	1.37717e-08	0.105781	0.533213	0.286423	0.0856762	0.625731	3.44969e-05	-0.626518	3.34942e-05	0.13467
AMEX60DD000257	SLC25A1	brown	-0.130433	0.44162	0.12022	0.478482	0.669547	5.85405e-06	-0.459942	0.00418156	-0.150465	0.374053	-0.506589	0.00137711	-0.520756	0.000951846	0.397797	0.0147596	-0.278333	0.0953019	0.0139579	0.934653	-0.0524588	0.757813	-0.162561	0.336402	0.0474027	0.780552	0.853396	1.94251e-11	-0.772241	2.16963e-08	0.512593	0.00117985	0.315106	0.0574804	-0.215434	0.200349	-0.797291	3.50581e-09	-0.229184	0.172421	0.0396697	0.815675	-0.423223	0.00905586	0.439906	0.00644062	-0.105265
AMEX60DD000259	SBSPON	yellow	-0.680159	3.64272e-06	-0.211894	0.208025	0.042459	0.802962	0.364998	0.0263336	0.477787	0.00278402	0.324313	0.0501945	0.355604	0.030775	-0.461275	0.00405938	0.197629	0.241006	-0.357814	0.0296784	0.415296	0.0105868	0.284822	0.0875183	-0.0669694	0.693714	-0.350005	0.0337025	0.7433	1.3663e-07	-0.176119	0.297087	-0.60558	7.14614e-05	-0.151264	0.371492	0.612446	5.60696e-05	-0.0793822	0.64048	0.698239	1.54979e-06	0.873256	1.79379e-12	-0.695636	1.75942e-06	0.0295725
AMEX60DD000260	THADA	turquoise	0.377009	0.0214396	0.308644	0.0630786	-0.136245	0.421362	0.0758396	0.655507	-0.404097	0.0131209	-0.271266	0.10437	-0.32555	0.0492749	0.211029	0.209929	-0.19729	0.24183	0.165034	0.329004	-0.613667	5.36697e-05	-0.0544163	0.749061	-0.0658541	0.698573	0.243852	0.145824	-0.639567	2.02999e-05	0.113257	0.504504	0.14616	0.388033	0.200521	0.23405	-0.168147	0.319832	-0.0889653	0.600542	-0.493613	0.0019053	-0.432213	0.00755207	0.72578	3.71508e-07	-0.422217
AMEX60DD000264	GSC2	turquoise	-0.224419	0.181764	0.0800055	0.63785	-0.220172	0.19039	0.436605	0.00689891	-0.0191452	0.910451	0.270985	0.104744	0.318316	0.0548506	-0.339192	0.0400007	0.381429	0.0198409	-0.0398633	0.814791	-0.0724286	0.670104	0.178287	0.291086	0.101796	0.548832	-0.382263	0.0195507	0.471826	0.00319693	-0.400778	0.0139638	-0.359044	0.0290823	0.120175	0.478649	0.613205	5.45663e-05	-0.133632	0.430405	0.242427	0.148266	0.543021	0.000515213	-0.396201	0.0152009	0.0368124
AMEX60DD000265	ESS2	turquoise	0.539239	0.000573551	0.226778	0.177096	-0.29277	0.0786644	-0.152149	0.368668	-0.216407	0.198275	-0.132368	0.434817	-0.214116	0.203185	0.323891	0.0505112	-0.205057	0.223417	0.220933	0.188825	-0.342472	0.0379971	-0.32424	0.0502488	-0.306235	0.0652723	-0.0126524	0.940754	-0.490643	0.0020487	-0.0126344	0.940838	0.256028	0.126134	0.134034	0.429008	-0.179424	0.287969	0.297756	0.0734762	-0.69567	1.75651e-06	-0.607881	6.59236e-05	0.749725	9.27806e-08	-0.385914
AMEX60DD000267	DGCR2	red	0.144712	0.392803	0.333993	0.0433525	-0.171925	0.308923	-0.113728	0.502718	-0.11629	0.493081	0.0397641	0.815244	0.00419545	0.980339	0.225452	0.17971	0.0496775	0.770298	0.279831	0.0934598	-0.233586	0.164099	-0.0733321	0.666226	-0.643071	1.76749e-05	-0.0229112	0.89293	-0.474029	0.00303851	0.0605086	0.722026	-0.130374	0.441831	0.148859	0.379233	0.0869541	0.608834	0.306025	0.0654668	-0.480096	0.00263709	-0.3219	0.0520281	0.870777	2.46653e-12	-0.776941
AMEX60DD000274	AMEX60DD000274	darkgreen	-0.304815	0.0665937	0.209637	0.213023	0.212022	0.207744	-0.0606445	0.721426	-0.573364	0.000207712	0.552356	0.000393197	0.615429	5.03729e-05	-0.550608	0.000413859	0.940769	5.13937e-18	0.754789	6.78243e-08	0.0257469	0.879769	0.13207	0.435861	-0.0256355	0.880285	0.137273	0.417833	-0.109203	0.519973	-0.201326	0.232139	-0.099816	0.556674	0.422959	0.00910354	0.0675653	0.691122	-0.180181	0.285908	0.295809	0.0754697	0.153215	0.365282	0.0124183	0.941848	-0.128947
AMEX60DD000276	LOC107112699	darkgreen	-0.16339	0.33391	-0.0140523	0.934212	0.0630644	0.71078	-0.0727124	0.668885	-0.13409	0.428811	0.360123	0.0285671	0.47849	0.00273855	-0.306375	0.0651435	0.762067	4.26617e-08	0.493408	0.00191493	0.0890774	0.600081	0.0615474	0.717448	-0.0190207	0.911032	-0.166606	0.324353	0.101278	0.550881	-0.326135	0.0488441	-0.0988909	0.560355	0.369579	0.0243679	0.163283	0.334231	-0.00198895	0.990678	0.0715883	0.673719	0.128949	0.446879	-0.15734	0.352358	-0.0152183
AMEX60DD000277	AMEX60DD000277	darkgreen	-0.239388	0.153579	0.300789	0.0704544	-0.137547	0.416896	-0.0947689	0.576893	-0.205312	0.22283	0.6783	3.96398e-06	0.738322	1.82998e-07	-0.488962	0.00213395	0.923581	3.8658e-16	0.665648	6.93604e-06	0.269124	0.107244	0.21692	0.197188	-0.244058	0.145473	-0.254581	0.128365	0.197644	0.240968	-0.315895	0.0568247	-0.194981	0.247494	0.303929	0.0674287	0.264543	0.113591	0.145475	0.390285	0.175943	0.29758	0.169448	0.316051	-0.106549	0.530229	-0.130741
AMEX60DD000278	IGLV	darkgreen	-0.188062	0.264997	0.0502906	0.767541	-0.171039	0.31146	0.0406001	0.811429	-0.184029	0.275569	0.709638	8.7522e-07	0.791348	5.52379e-09	-0.561872	0.000296043	0.852721	2.09322e-11	0.57948	0.00017108	0.261312	0.118234	0.364174	0.0267005	-0.10741	0.526892	-0.329332	0.0465464	0.334533	0.0429941	-0.293687	0.0776898	-0.247092	0.140377	0.400015	0.0141641	0.335471	0.042377	0.0726023	0.669358	0.225508	0.179599	0.259181	0.121374	-0.268034	0.108728	-0.0155562
AMEX60DD000279	IGLV.1	darkgreen	-0.380513	0.0201637	0.0460866	0.786502	0.0779276	0.646633	-0.113181	0.504791	-0.180715	0.284457	0.711535	7.93754e-07	0.73174	2.66653e-07	-0.623602	3.73451e-05	0.816249	7.39388e-10	0.550236	0.000418376	0.340424	0.0392383	0.215251	0.200741	-0.314287	0.0581674	-0.17963	0.287406	0.195911	0.245202	-0.305318	0.0661234	-0.209186	0.21403	0.215203	0.200845	0.244485	0.144748	0.154068	0.362587	0.351251	0.0330324	0.256473	0.125454	-0.109314	0.519547	-0.189219
AMEX60DD000280	IGLV.2	tan	-0.155874	0.35692	-0.158633	0.348367	-0.0809452	0.633894	0.00123584	0.994208	-0.197121	0.242241	0.720088	5.05951e-07	0.761168	4.52159e-08	-0.63234	2.68636e-05	0.685595	2.83528e-06	0.485357	0.00232734	0.357067	0.0300456	0.244119	0.145369	-0.127315	0.452708	-0.271613	0.103909	0.360294	0.0284865	-0.411914	0.011304	-0.171301	0.310708	0.246805	0.140854	0.254411	0.128628	0.12217	0.47132	0.340173	0.0393931	0.243651	0.146166	-0.31101	0.0609808	0.0347515
AMEX60DD000281	HCG96018	darkgreen	-0.307776	0.0638621	0.626967	3.29347e-05	-0.00782494	0.963339	-0.187565	0.266287	-0.187565	0.266287	0.353791	0.0316992	0.40571	0.0127271	-0.136459	0.420626	0.73711	1.96291e-07	0.577711	0.000181025	0.109055	0.520545	0.0799062	0.638269	-0.33293	0.0440645	-0.00586834	0.972502	-0.109083	0.520435	-0.0841419	0.62051	-0.160736	0.341929	0.138822	0.412547	0.110294	0.515787	0.100273	0.554861	0.0468384	0.783102	0.0463026	0.785525	0.224219	0.182164	-0.310662
AMEX60DD000282	IGLV6	darkgreen	-0.280676	0.0924325	0.212883	0.205861	0.215601	0.199993	-0.2052	0.223088	-0.269769	0.106372	0.346151	0.035847	0.452016	0.00497584	-0.308636	0.0630855	0.818684	5.9767e-10	0.547206	0.000456862	0.117563	0.488329	0.123175	0.467655	-0.0139345	0.934762	0.0327304	0.8475	-0.0416745	0.806533	-0.177342	0.293692	0.0248449	0.883952	0.274019	0.100763	-0.0157831	0.92613	-0.0309926	0.855509	0.142378	0.400559	0.0675104	0.691361	-0.0708737	0.676798	0.0181785
AMEX60DD000284	AMEX60DD000284	darkgreen	-0.382902	0.0193304	0.149912	0.375833	0.174381	0.301955	0.0170295	0.920314	-0.364794	0.0264243	0.507049	0.00136102	0.57309	0.000209505	-0.588773	0.000126454	0.859772	9.40805e-12	0.520447	0.000959713	0.14364	0.396354	0.203965	0.225947	0.152161	0.36863	0.0473132	0.780956	0.159268	0.346415	-0.194988	0.247478	-0.122487	0.470163	0.301651	0.069613	0.120847	0.476173	-0.234865	0.161737	0.45622	0.00453968	0.335118	0.0426085	-0.353221	0.0319945	0.136785
AMEX60DD000287	MONAX_5E002063	darkgreen	-0.292718	0.0787205	0.141144	0.404699	0.181075	0.283483	-0.0331929	0.845371	-0.37784	0.0211311	0.423608	0.00898656	0.487944	0.0021871	-0.39605	0.0152435	0.806022	1.74841e-09	0.430517	0.00781821	0.119017	0.482924	0.388872	0.0173738	0.078765	0.643088	-0.0141858	0.933588	0.121855	0.472474	-0.259225	0.121309	0.0371924	0.827006	0.298739	0.0724862	0.0964922	0.569952	-0.0843414	0.619678	0.319113	0.0542122	0.228162	0.174395	-0.249956	0.135689	0.127223
AMEX60DD000288	TREES_T100009970	darkgreen	-0.447794	0.0054499	0.0432938	0.799166	0.2656	0.112102	0.0095424	0.955299	-0.348033	0.0347863	0.521556	0.000931754	0.573444	0.000207186	-0.633932	2.52715e-05	0.785437	8.55879e-09	0.402545	0.0135095	0.274009	0.100775	0.286145	0.0859942	0.239287	0.153757	0.0771928	0.649751	0.277939	0.0957913	-0.267827	0.109013	-0.0557719	0.743018	0.168202	0.319673	0.0808049	0.634483	-0.245827	0.142486	0.641038	1.91577e-05	0.405506	0.0127762	-0.545956	0.000473641	0.307803
AMEX60DD000290	LOC107526776	darkgreen	-0.358057	0.0295598	-0.0760856	0.65446	0.469337	0.00338446	-0.156148	0.356066	-0.363518	0.0269958	0.288606	0.0832123	0.359346	0.0289372	-0.397065	0.0149606	0.643953	1.70648e-05	0.395808	0.0153115	0.120354	0.477986	-0.0156866	0.92658	0.167251	0.322456	0.248341	0.138318	-0.041397	0.807797	-0.08152	0.631478	0.0982653	0.562851	0.235825	0.15998	-0.131472	0.437961	-0.200426	0.234276	0.391362	0.0166081	0.154832	0.360183	-0.174119	0.302696	0.157685
AMEX60DD000291	LOC102250240	darkgreen	-0.314841	0.0577015	0.170189	0.313906	-0.0174191	0.918497	0.0401572	0.81345	-0.221769	0.187114	0.567298	0.00025084	0.630898	2.83843e-05	-0.563277	0.000283694	0.824307	3.61216e-10	0.55028	0.000417842	0.157511	0.351828	0.131444	0.438061	-0.0417233	0.80631	-0.0847278	0.61807	0.13612	0.421793	-0.251215	0.133666	-0.284317	0.0881067	0.40742	0.0123204	0.210639	0.210793	-0.125518	0.459164	0.301232	0.0700208	0.272426	0.102838	-0.202953	0.228307	-0.0974022
AMEX60DD000294	IGLV.5	darkgreen	-0.0631959	0.710203	-0.0136304	0.936183	0.0770579	0.650324	-0.20505	0.223435	-0.20505	0.223435	0.380035	0.0203338	0.420835	0.0094957	-0.256686	0.125129	0.601963	8.10173e-05	0.470727	0.00327859	0.180039	0.286293	-0.0752374	0.658076	-0.0231981	0.891597	0.0301517	0.85939	-0.0141874	0.933581	-0.320886	0.0528143	-0.0201938	0.905568	0.225263	0.180085	-0.0564238	0.740118	-0.024669	0.884768	0.126964	0.453966	-0.0139855	0.934524	-0.123771	0.465486	0.0123908
AMEX60DD000295	LOC102250240.1	darkgreen	-0.236036	0.159595	0.0236933	0.889297	0.100607	0.553536	-0.092815	0.584808	-0.31028	0.0616219	0.570789	0.00022513	0.616227	4.89398e-05	-0.584221	0.000146802	0.786069	8.17277e-09	0.579799	0.000169343	0.198988	0.23772	0.0516871	0.761271	-0.0040531	0.981006	-0.0372293	0.826837	0.120837	0.47621	-0.204419	0.224893	-0.110408	0.515349	0.392919	0.0161438	0.0769292	0.650871	-0.0625717	0.712943	0.301519	0.0697414	0.188818	0.263046	-0.196109	0.244716	0.0265894
AMEX60DD000296	LOC607368	darkgreen	-0.286086	0.0860614	0.131156	0.439074	0.214597	0.202147	0.0284143	0.867418	-0.29185	0.0796518	0.212659	0.206348	0.273021	0.102059	-0.329132	0.0466871	0.6721	5.23173e-06	0.405323	0.0128207	-0.058056	0.732871	-0.0329369	0.846549	0.127242	0.452969	0.07731	0.649253	-0.00712992	0.966593	-0.0707169	0.677475	-0.0253832	0.881455	0.300371	0.0708644	0.0843784	0.619524	-0.193712	0.250645	0.202662	0.22899	0.206648	0.219769	-0.115941	0.494389	0.0447109
AMEX60DD000297	LOC102250240.2	darkgreen	-0.295449	0.0758431	-0.0798255	0.638609	0.0736027	0.665066	-0.0557639	0.743054	-0.264929	0.113045	0.716832	6.01719e-07	0.782051	1.09325e-08	-0.636495	2.2887e-05	0.844099	5.27094e-11	0.558899	0.000323787	0.343181	0.0375745	0.205265	0.222939	-0.0460246	0.786782	-0.153366	0.364803	0.292874	0.0785537	-0.42633	0.00850957	-0.154572	0.361001	0.322818	0.0513241	0.190305	0.259237	0.00384116	0.981999	0.422054	0.00926891	0.288159	0.0837123	-0.349344	0.034063	0.0673215
AMEX60DD000298	LOC102939850	darkgreen	-0.254723	0.128144	0.276546	0.0975352	0.068886	0.685391	-0.0249756	0.883346	-0.404734	0.0129642	0.475222	0.00295563	0.536673	0.000616411	-0.468489	0.00345057	0.832044	1.75333e-10	0.633729	2.54693e-05	0.0600281	0.724146	0.325663	0.0491912	-0.0394766	0.816557	0.0354391	0.835046	-0.0193647	0.909429	-0.0837924	0.621967	-0.0747921	0.659977	0.339832	0.0396032	0.109071	0.520481	-0.0923086	0.586867	0.223475	0.183658	0.1238	0.465382	-0.0196227	0.908228	-0.0752781
AMEX60DD000299	AMEX60DD000299	darkgreen	-0.332042	0.0446665	0.0216151	0.898955	0.0940178	0.579929	-0.00750733	0.964826	-0.263284	0.115384	0.60314	7.77874e-05	0.700369	1.39568e-06	-0.503006	0.00150817	0.85311	2.00508e-11	0.494363	0.00187053	0.269912	0.10618	0.284579	0.0878011	-0.0308833	0.856013	-0.135793	0.422919	0.261103	0.11854	-0.330222	0.0459218	-0.172101	0.308419	0.347521	0.0350723	0.223504	0.1836	-0.0330071	0.846226	0.373187	0.0229072	0.323223	0.0510163	-0.31734	0.0556399	0.052942
AMEX60DD000300	LOC102250240.3	darkgreen	-0.129623	0.444487	0.0191623	0.910372	0.123093	0.467954	-0.046359	0.785269	-0.191286	0.256743	0.200778	0.233439	0.237604	0.15676	-0.268399	0.108229	0.518117	0.00102086	0.388336	0.0175422	-0.0595098	0.726436	-0.324125	0.050335	0.0561174	0.741481	-0.00535891	0.974888	-0.0339847	0.841728	-0.155285	0.358763	-0.00522508	0.975515	0.253332	0.130313	0.0521179	0.75934	-0.0998495	0.556541	0.00327299	0.984661	0.0551095	0.745969	-0.0160526	0.924872	-0.00761369
AMEX60DD000301	LOC111092690	darkgreen	-0.311748	0.0603378	-0.0604432	0.722314	0.105966	0.532494	0.00725541	0.966006	-0.307952	0.0637029	0.647311	1.49138e-05	0.729083	3.09473e-07	-0.609196	6.29348e-05	0.832709	1.64495e-10	0.513592	0.0011496	0.251861	0.132635	0.334681	0.0428964	0.00228867	0.989274	-0.111459	0.511335	0.251271	0.133575	-0.306454	0.0650702	-0.143001	0.39848	0.295294	0.0760037	0.199548	0.236374	-0.0638161	0.707483	0.416238	0.010394	0.31135	0.060684	-0.32182	0.0520899	0.066911
AMEX60DD000302	IGLV5.48	darkgreen	-0.29111	0.0804539	0.127731	0.45122	0.117855	0.487239	-0.110739	0.514084	-0.238695	0.154807	0.486016	0.00229087	0.540156	0.000558882	-0.542323	0.000525553	0.697949	1.57197e-06	0.460145	0.00416274	0.168978	0.317413	0.285603	0.0866156	-0.0103295	0.951616	-0.0046259	0.978322	0.07285	0.668294	-0.264069	0.114263	-0.0570681	0.737255	0.246623	0.141156	0.0506879	0.765755	-0.0386031	0.820549	0.274447	0.100211	0.158554	0.348609	-0.16678	0.32384	-0.0010473
AMEX60DD000303	LOC107112707	salmon	-0.0906655	0.59357	0.196264	0.244337	-0.0540884	0.750525	-0.131568	0.437624	-0.221	0.188687	0.43124	0.00770376	0.520186	0.000966407	-0.286154	0.0859838	0.685471	2.85165e-06	0.628656	3.09039e-05	0.10637	0.530924	0.228392	0.173949	-0.325229	0.0495119	-0.143798	0.39583	-0.0320212	0.850767	-0.166569	0.324463	-0.0249701	0.883371	0.197168	0.242127	0.112542	0.507212	0.231362	0.168267	0.000615493	0.997115	-0.0415179	0.807246	0.206612	0.21985	-0.247854
AMEX60DD000304	AMEX60DD000304	darkgreen	0.0159215	0.925484	0.245352	0.143283	-0.137289	0.417778	-0.0150657	0.929479	-0.309325	0.0624691	0.346766	0.035498	0.421105	0.00944511	-0.250895	0.134177	0.723304	4.25326e-07	0.562014	0.000294773	-0.111474	0.511278	-0.105797	0.533149	-0.108749	0.52172	-0.122859	0.468807	-0.11573	0.495179	-0.300717	0.0705244	-0.0918783	0.588619	0.318222	0.0549258	0.127078	0.453555	0.0148678	0.930403	-0.194643	0.248332	-0.0825646	0.627099	0.171592	0.309875	-0.202977
AMEX60DD000305	AMEX60DD000305	grey60	0.0372889	0.826564	0.0760872	0.654453	0.0173622	0.918762	-0.0715371	0.673939	-0.17622	0.296807	0.0944149	0.578323	0.178078	0.291659	-0.102733	0.545143	0.533637	0.000670778	0.415195	0.0106077	-0.164756	0.329829	-0.14982	0.376128	0.0369968	0.827902	-0.0604139	0.722443	-0.0827922	0.626146	-0.132122	0.435681	0.0950489	0.575762	0.241346	0.150141	0.0629228	0.711401	-0.00174345	0.991829	-0.184966	0.273087	-0.0617353	0.716621	0.0844202	0.61935	-0.0112873
AMEX60DD000306	AMEX60DD000306	darkgreen	-0.319633	0.0537995	0.1098	0.517681	0.0538435	0.751619	-0.0957848	0.572796	-0.17603	0.297336	0.584953	0.000143343	0.641606	1.87319e-05	-0.636141	2.32033e-05	0.769694	2.57811e-08	0.503754	0.00147995	0.247225	0.140157	0.18838	0.264176	-0.0406351	0.811269	-0.0821654	0.628771	0.19811	0.239839	-0.316062	0.0566867	-0.154909	0.359942	0.212478	0.206745	0.149007	0.378755	-0.0353989	0.835231	0.397114	0.0149471	0.263214	0.115484	-0.285735	0.0864646	0.0263355
AMEX60DD000307	AMEX60DD000307	turquoise	-0.283468	0.0891012	-0.200313	0.234547	0.0440443	0.795758	-0.050144	0.7682	-0.0363852	0.830705	0.617616	4.65351e-05	0.677643	4.08357e-06	-0.643742	1.7209e-05	0.635136	2.41248e-05	0.33511	0.0426138	0.356091	0.0305307	0.217039	0.196936	-0.0408623	0.810234	-0.227973	0.174763	0.38447	0.0187997	-0.319812	0.053658	-0.233521	0.16422	0.283358	0.0892306	0.250241	0.135229	0.0158541	0.925798	0.42552	0.00864909	0.3544	0.0313865	-0.438625	0.00661527	0.0952256
AMEX60DD000308	VPREB1	darkgreen	-0.293704	0.0776722	0.200735	0.23354	-0.0154651	0.927614	-0.0555742	0.743899	-0.304637	0.066761	0.6838	3.08167e-06	0.706388	1.03291e-06	-0.645064	1.6324e-05	0.831833	1.78913e-10	0.638001	2.15837e-05	0.259626	0.120714	0.226924	0.176809	-0.101264	0.550936	-0.0987262	0.561012	0.168615	0.318469	-0.300184	0.0710492	-0.168113	0.319933	0.317661	0.0553786	0.147434	0.383866	-0.00239191	0.98879	0.347592	0.0350328	0.218376	0.194124	-0.186943	0.267904	-0.0538395
AMEX60DD000309	LOC100560921	turquoise	-0.117018	0.49036	0.0156967	0.926533	0.0911577	0.591559	-0.199524	0.236431	-0.208449	0.215685	0.41247	0.0111834	0.385276	0.0185313	-0.288194	0.0836727	0.370357	0.0240468	0.403555	0.0132556	0.0894386	0.598598	-0.0762886	0.653595	-0.361343	0.0279944	0.0156664	0.926674	-0.147867	0.382453	-0.380664	0.0201102	-0.091007	0.592174	0.290694	0.0809065	0.0720959	0.671535	0.139221	0.411192	0.0604695	0.722198	-0.0148324	0.930568	0.258329	0.122647	-0.385633
AMEX60DD000310	LOC113837993	turquoise	0.231752	0.16753	0.309066	0.0626999	-0.0228845	0.893054	-0.101932	0.548298	-0.182005	0.280975	-0.294588	0.0767404	-0.340296	0.0393174	0.35005	0.0336783	-0.212161	0.207438	0.204907	0.223764	-0.454215	0.00474336	-0.177077	0.294426	-0.342711	0.0378544	0.285656	0.086555	-0.74323	1.372e-07	0.481992	0.00252153	0.024423	0.88591	0.175025	0.300146	-0.223565	0.183476	0.0444425	0.793951	-0.573199	0.000208791	-0.494249	0.00187579	0.952403	1.22862e-19	-0.654462
AMEX60DD000311	LOC100336780	turquoise	-0.0188713	0.911728	0.129757	0.444012	0.250187	0.135316	0.114098	0.501322	-0.165598	0.32733	-0.483108	0.00245564	-0.532915	0.000684322	0.29839	0.0728366	-0.366275	0.0257732	-0.100069	0.55567	-0.493543	0.00190857	-0.104886	0.536702	-0.0105771	0.950458	0.494134	0.00188112	-0.645211	1.6228e-05	0.837641	1.01571e-10	-0.0642307	0.705668	0.146992	0.385308	-0.218658	0.193535	-0.326416	0.0486385	-0.233115	0.164975	-0.184214	0.275076	0.648461	1.42358e-05	-0.445155
AMEX60DD000312	LOC102250240.4	darkgreen	-0.423125	0.00907346	0.273075	0.101988	0.275737	0.0985606	-0.15239	0.367901	-0.38649	0.0181335	0.474309	0.00301888	0.544997	0.000486877	-0.521101	0.000943136	0.865735	4.62175e-12	0.582981	0.000152831	0.186465	0.269151	0.214116	0.203183	-0.0707997	0.677117	0.161402	0.339905	-0.0526321	0.757037	-0.18617	0.269922	-0.0153205	0.928289	0.113414	0.50391	-0.0375681	0.825285	-0.0626298	0.712688	0.374678	0.022325	0.137874	0.415777	-0.0537061	0.752232	-0.0367229
AMEX60DD000315	PARPI_0029472	turquoise	-0.266437	0.110933	-0.109515	0.518776	0.199923	0.235477	-0.152218	0.368447	-0.227883	0.174938	0.524606	0.000858551	0.589435	0.000123715	-0.573552	0.000206484	0.660718	8.56478e-06	0.43509	0.00711857	0.363803	0.0268674	0.167876	0.320626	0.100975	0.552076	0.0634015	0.709301	0.171338	0.310603	-0.153304	0.365	-0.0184069	0.913892	0.226022	0.178582	-0.0788424	0.642761	-0.0817855	0.630364	0.436508	0.00691287	0.160172	0.343649	-0.381318	0.0198796	0.237262
AMEX60DD000316	UY3_02104.1	pink	-0.35679	0.0301826	0.178633	0.290135	0.340449	0.0392229	-0.139184	0.411318	-0.212114	0.20754	0.142549	0.399987	0.190608	0.258465	-0.0349707	0.837197	0.52874	0.000767478	0.401703	0.0137246	-0.0266356	0.875651	-0.116116	0.493733	-0.392703	0.0162075	0.131004	0.439608	-0.283862	0.0886388	-0.0121152	0.943265	-0.155748	0.357313	0.0997904	0.556776	0.101618	0.549538	0.051853	0.760527	0.0206603	0.903397	0.0592469	0.727599	0.417426	0.0101551	-0.486979
AMEX60DD000318	AMEX60DD000318	darkgreen	-0.0801055	0.637428	0.173329	0.304926	0.0588083	0.729539	-0.201256	0.232305	-0.201256	0.232305	0.277465	0.0963825	0.369699	0.0243185	-0.287799	0.0841165	0.660091	8.79527e-06	0.511664	0.00120864	0.138342	0.414183	0.0117204	0.945111	0.129831	0.44375	0.0367898	0.828851	0.00981745	0.954012	-0.279393	0.0939953	0.118907	0.483335	0.1987	0.238413	-0.144838	0.392385	-0.0391535	0.818033	0.125943	0.45763	-0.0504182	0.766967	-0.191624	0.255888	0.212306
AMEX60DD000320	IGLV.6	darkgreen	-0.308414	0.0632853	0.0368147	0.828737	0.305778	0.0656949	-0.259928	0.120266	-0.40631	0.0125832	0.562236	0.000292799	0.600203	8.60736e-05	-0.349378	0.0340444	0.783748	9.67554e-09	0.609536	6.2183e-05	0.285797	0.0863929	0.135818	0.422831	-0.190706	0.258215	0.0932753	0.582939	-0.0329166	0.846643	-0.198362	0.239229	-0.0205832	0.903756	0.241461	0.14994	-0.0170413	0.920259	0.0411566	0.808892	0.304117	0.0672504	0.0928126	0.584817	-0.00296651	0.986097	-0.0963145
AMEX60DD000321	BN2614_LOCUS2	turquoise	-0.322644	0.0514573	-0.145796	0.389228	0.359452	0.0288868	-0.170807	0.312126	-0.297468	0.0737688	0.439924	0.00643816	0.467497	0.00352928	-0.534322	0.000658155	0.522829	0.000900567	0.4145	0.010752	0.312789	0.0594399	0.103913	0.540509	0.234728	0.161989	0.242646	0.147889	0.0726346	0.669219	-0.244675	0.144426	-0.0419461	0.805296	0.239003	0.15426	-0.156779	0.3541	-0.276621	0.0974414	0.533438	0.000674487	0.184983	0.273045	-0.426585	0.00846595	0.239565
AMEX60DD000322	BN2614_LOCUS2.1	darkgreen	-0.238728	0.15475	0.160492	0.342671	-0.097351	0.566508	0.0181805	0.914947	-0.250411	0.134955	0.652249	1.21965e-05	0.71701	5.96069e-07	-0.535886	0.000630105	0.901425	2.77994e-14	0.585917	0.000138898	0.181345	0.282754	0.339599	0.0397478	-0.232359	0.166388	-0.287492	0.0844628	0.210305	0.211533	-0.259521	0.120869	-0.173828	0.303517	0.273261	0.101746	0.327346	0.0479633	0.14518	0.391258	0.16002	0.344113	0.205318	0.222816	-0.0801188	0.637373	-0.139939
AMEX60DD000323	XB5865391.L	grey60	-0.0729855	0.667713	0.177168	0.294173	0.179085	0.288895	-0.230031	0.170796	-0.230031	0.170796	0.101049	0.551785	0.168447	0.31896	0.0901478	0.595689	0.525715	0.000833222	0.395388	0.0154302	0.0265686	0.875961	0.106572	0.530139	-0.0666845	0.694954	0.0266386	0.875637	-0.133079	0.432333	-0.142479	0.400221	0.138182	0.414729	0.137097	0.418436	-0.0515256	0.761995	0.0687995	0.685766	-0.0591407	0.728068	-0.0735518	0.665284	0.0740449	0.663172	-0.0202603
AMEX60DD000324	LOC107112706	brown	-0.343767	0.0372284	0.0366946	0.829287	0.361357	0.0279875	-0.202793	0.228683	-0.202793	0.228683	0.255779	0.126515	0.28206	0.090769	-0.406082	0.0126375	0.372968	0.0229936	0.288524	0.0833036	0.231654	0.167715	-0.16045	0.342799	0.145986	0.388603	0.352204	0.0325271	-0.0740316	0.663229	-0.124737	0.461984	0.013652	0.936082	0.0631218	0.710528	-0.270002	0.106058	-0.226831	0.176992	0.465018	0.00373275	0.0917879	0.588988	-0.212406	0.206902	0.141112
AMEX60DD000326	IG.3	tan	0.0372917	0.826551	-0.0792555	0.641015	-0.258201	0.122839	-0.00229091	0.989263	-0.0984849	0.561974	0.579225	0.000172481	0.627253	3.25824e-05	-0.373718	0.0226982	0.47821	0.00275661	0.331335	0.045151	0.303129	0.0681896	0.406776	0.0124723	-0.183623	0.276648	-0.371673	0.0235112	0.354898	0.0311323	-0.382363	0.0195158	-0.0772393	0.649554	0.138124	0.414926	0.232056	0.166958	0.266074	0.111439	0.140816	0.405801	0.101859	0.548586	-0.213564	0.204378	0.0435348
AMEX60DD000330	LOC102250240.5	darkgreen	-0.306422	0.0650997	0.283073	0.0895663	0.125895	0.457803	0.0421163	0.804521	-0.262082	0.117115	0.237248	0.1574	0.315139	0.0574525	-0.330987	0.0453911	0.618194	4.5566e-05	0.432819	0.0074589	0.0192304	0.910055	0.0901261	0.595778	0.162239	0.337376	0.158301	0.349388	0.00248937	0.988333	-0.15128	0.371441	-0.120808	0.476316	0.183012	0.278276	0.0117943	0.944765	-0.274815	0.099738	0.32654	0.048548	0.215628	0.199935	-0.177483	0.293302	0.0510015
AMEX60DD000332	LOC102944433	darkgreen	-0.196414	0.243969	0.238447	0.15525	0.206617	0.219838	-0.199685	0.236047	-0.457212	0.00444171	0.390859	0.0167603	0.439632	0.00647754	-0.226714	0.17722	0.741574	1.51308e-07	0.666188	6.77594e-06	0.0198576	0.907134	0.0581643	0.732392	-0.294484	0.0768497	0.113169	0.504835	-0.282854	0.089826	-0.116068	0.493914	-0.0291396	0.864065	0.374671	0.0223276	-0.027121	0.873403	0.0641691	0.705938	0.0321737	0.850064	-0.0628819	0.711581	0.340866	0.0389679	-0.341174
AMEX60DD000334	AIMP1	yellow	-0.332148	0.0445945	-0.0579517	0.733334	0.105199	0.53548	0.391734	0.016496	0.02983	0.860875	-0.0435489	0.798007	-0.00262446	0.9877	-0.15227	0.368283	0.19993	0.235461	-0.112891	0.505889	-0.195055	0.247311	-0.0649557	0.702497	0.191372	0.256526	-0.00198369	0.990703	0.16063	0.342251	-0.0335844	0.843569	-0.407378	0.0123302	0.139292	0.410952	0.40462	0.0129922	-0.40383	0.0131872	0.266258	0.111183	0.507347	0.00135069	-0.257382	0.124073	-0.0706091
AMEX60DD000335	AIMP1.1	turquoise	-0.342596	0.0379229	-0.231985	0.167091	0.0580597	0.732855	0.43959	0.00648326	0.112966	0.505606	0.0721188	0.671436	0.100432	0.55423	-0.370611	0.0239424	0.101691	0.549249	-0.295109	0.0761965	0.10299	0.544132	0.097874	0.564414	0.532077	0.000700331	-0.103399	0.542525	0.585979	0.000138616	-0.092931	0.584336	-0.265123	0.112772	-0.127203	0.453109	0.317017	0.0559026	-0.437055	0.00683481	0.587585	0.000131505	0.651193	1.27363e-05	-0.860629	8.51206e-12	0.503591
AMEX60DD000336	MMP11	black	0.939529	7.31295e-18	-0.215512	0.200182	-0.593599	0.000107686	-0.129706	0.444191	-0.148318	0.380987	0.0635565	0.708621	0.0421513	0.804362	0.244774	0.144258	-0.228297	0.174134	0.179395	0.288049	-0.140523	0.40679	-0.0294898	0.862447	0.00980714	0.954061	-0.424851	0.00876597	0.0262147	0.877601	-0.220896	0.1889	0.467109	0.00356044	0.266983	0.110176	-0.080872	0.634201	0.444372	0.00586222	-0.722894	4.34916e-07	-0.605015	7.28826e-05	0.192461	0.253777	0.225576
AMEX60DD000337	SMARCB1	magenta	0.735467	2.15756e-07	-0.210699	0.21066	-0.0293853	0.86293	-0.40117	0.0138619	-0.331602	0.0449675	-0.195045	0.247337	-0.173767	0.303689	0.306701	0.0648432	-0.1559	0.356839	0.191471	0.256275	-0.0550134	0.746398	-0.23092	0.169103	0.488357	0.00216537	0.112268	0.508254	-0.154608	0.360887	-0.0822276	0.628511	0.823876	3.75643e-10	0.0985635	0.561661	-0.594983	0.000102791	0.0941611	0.579349	-0.385042	0.0186088	-0.659625	8.96998e-06	-0.107368	0.527051	0.719652
AMEX60DD000338	DERL2	cyan	-0.677474	4.11475e-06	-0.122945	0.468491	0.257054	0.124571	0.0453904	0.789654	0.216332	0.198435	0.435675	0.00703309	0.473567	0.00307114	-0.480309	0.00262391	0.377277	0.0213397	-0.0620733	0.715134	0.613143	5.46875e-05	0.345527	0.0362046	0.0438686	0.796556	-0.0725985	0.669374	0.578176	0.000178365	-0.0660537	0.697703	-0.322843	0.051305	-0.26536	0.112438	0.187909	0.265395	-0.0944065	0.578357	0.790766	5.77069e-09	0.624021	3.67687e-05	-0.717091	5.93527e-07	0.260579
AMEX60DD000339	AMEX60DD000339	red	-0.379962	0.0203599	-0.297711	0.0735217	0.4522	0.00495608	0.0787584	0.643116	-0.261324	0.118218	0.200823	0.233332	0.210776	0.21049	-0.32017	0.0533757	0.119932	0.479544	-0.00202105	0.990528	0.281163	0.0918454	0.282923	0.089744	0.310591	0.0613481	0.324883	0.0497686	0.178746	0.289825	-0.0157801	0.926144	-0.0364066	0.830607	-0.0952475	0.574961	-0.109973	0.517019	-0.353571	0.0318132	0.722143	4.52974e-07	0.36421	0.0266845	-0.493076	0.00193055	0.330617
AMEX60DD000340	CHCHD10	yellow	-0.464505	0.00377614	-0.188723	0.263292	-0.0459215	0.787249	0.774076	1.91346e-08	0.020439	0.904427	0.175781	0.298032	0.181292	0.282896	-0.580054	0.000167963	0.181341	0.282763	-0.272025	0.103365	-0.187311	0.266946	0.129711	0.444174	0.394189	0.0157735	-0.19237	0.254005	0.525519	0.000837658	-0.105709	0.533495	-0.621657	4.01321e-05	0.229967	0.17092	0.671593	5.35041e-06	-0.573648	0.000205864	0.537268	0.000606217	0.873321	1.77868e-12	-0.619216	4.38963e-05	0.06439
AMEX60DD000341	C22ORF15	red	-0.243948	0.145659	-0.211759	0.208321	0.666142	6.78947e-06	-0.263137	0.115595	-0.234379	0.162631	-0.159822	0.344717	-0.148358	0.380858	0.00800683	0.962487	-0.116007	0.494141	-0.086551	0.610502	0.207633	0.217529	0.0918737	0.588638	0.407696	0.0122559	0.655742	1.05559e-05	-0.202083	0.23035	0.280028	0.093219	0.269324	0.106973	-0.196555	0.243622	-0.580814	0.000163907	-0.385668	0.0184023	0.506759	0.00137114	-0.0213392	0.900238	-0.284827	0.0875133	0.431345
AMEX60DD000344	IGLV.7	darkgreen	-0.242635	0.147909	0.1786	0.290224	0.14238	0.400552	-0.163184	0.33453	-0.298583	0.0726429	0.435237	0.00709702	0.530279	0.00073584	-0.281541	0.0913901	0.813338	9.49683e-10	0.622857	3.83915e-05	0.172591	0.307024	0.116076	0.493884	-0.223408	0.183793	-0.0147913	0.93076	-0.0281724	0.868537	-0.080885	0.634147	-0.0355131	0.834707	0.134047	0.428962	0.0625077	0.713224	0.105715	0.533469	0.139697	0.409579	0.0432068	0.799562	0.0950763	0.575652	-0.129594
AMEX60DD000345	EGK_02836	darkgreen	-0.180249	0.285721	0.163577	0.333352	0.0862667	0.61168	-0.13567	0.423343	-0.230983	0.168985	0.35696	0.0300985	0.473951	0.00304401	-0.247544	0.13963	0.845597	4.50754e-11	0.635298	2.39742e-05	0.0675735	0.691087	-0.0481288	0.777275	-0.146353	0.387401	-0.0794086	0.640368	-0.0420304	0.804912	-0.261357	0.11817	-0.110284	0.515826	0.421503	0.00937084	0.131923	0.436378	0.0247808	0.884249	0.0257559	0.879728	0.0614925	0.717689	0.0478136	0.778697	-0.162967
AMEX60DD000346	LOC115661072	darkgreen	-0.202385	0.229639	0.235303	0.160932	0.185825	0.270827	-0.187661	0.266037	-0.453742	0.00479259	0.425317	0.00868453	0.467814	0.00350397	-0.251996	0.132422	0.778364	1.42022e-08	0.671071	5.47496e-06	0.0659063	0.698346	0.09167	0.589468	-0.23104	0.168875	0.103597	0.541749	-0.21399	0.203456	-0.12675	0.45473	-0.0223075	0.895736	0.368992	0.0246131	-0.025083	0.882848	0.0343109	0.840229	0.098689	0.56116	-0.0246035	0.885072	0.228693	0.173368	-0.250562
AMEX60DD000347	LOC102944433.1	darkgreen	-0.305525	0.0659306	0.270919	0.104831	0.226542	0.177558	-0.187378	0.266771	-0.422391	0.00920701	0.451954	0.00498253	0.520243	0.000964941	-0.325614	0.0492275	0.81295	9.81529e-10	0.667219	6.47975e-06	0.101116	0.551521	0.114625	0.499335	-0.281165	0.0918425	0.0939034	0.580393	-0.186495	0.269073	-0.12774	0.451188	-0.0656063	0.699655	0.315776	0.0569231	0.0142985	0.933062	0.0523725	0.758199	0.15727	0.352575	0.0316233	0.852601	0.232645	0.165853	-0.287458
AMEX60DD000348	UY3_02104.2	darkgreen	-0.231366	0.16826	0.212329	0.20707	-0.0394086	0.816868	-0.095203	0.575141	-0.279391	0.0939976	0.63431	2.49059e-05	0.694064	1.89828e-06	-0.400728	0.0139769	0.884421	3.917e-13	0.645228	1.62168e-05	0.18789	0.265443	0.138191	0.414697	-0.342935	0.0377207	-0.224436	0.181732	0.101879	0.548505	-0.36651	0.0256709	-0.172384	0.307613	0.285258	0.0870142	0.270335	0.105612	0.200421	0.234289	0.0957291	0.57302	0.132142	0.435609	0.0743085	0.662045	-0.252297
AMEX60DD000349	AMEX60DD000349	darkgreen	-0.431493	0.00766415	0.182888	0.278607	0.258379	0.122572	-0.0788708	0.642641	-0.378846	0.0207624	0.5127	0.00117658	0.551282	0.000405784	-0.517429	0.00103957	0.823745	3.80149e-10	0.581646	0.000159573	0.141815	0.402446	0.0938725	0.580518	-0.166735	0.323972	0.0684394	0.687327	-0.0266225	0.875712	-0.257356	0.124113	-0.115339	0.496649	0.178389	0.290805	0.108223	0.52375	-0.0347543	0.838191	0.316153	0.056612	0.190752	0.258098	0.0217578	0.898291	-0.17796
AMEX60DD000350	LOC102939850.1	brown	-0.231794	0.167452	0.0236355	0.889566	0.400621	0.0140049	-0.204524	0.224651	-0.204524	0.224651	0.022372	0.895436	0.118752	0.483907	-0.0573288	0.736097	0.406698	0.0124907	0.215332	0.200569	0.0734295	0.665808	-0.0603772	0.722606	0.171522	0.310074	0.278449	0.0951577	-0.130154	0.442606	-0.189964	0.260106	0.156731	0.35425	-0.0486696	0.774837	-0.230665	0.169588	-0.161781	0.338758	0.198294	0.239394	0.0110014	0.948474	-0.118367	0.485337	0.183457
AMEX60DD000351	LOC105706714	darkgreen	-0.239858	0.152747	0.154135	0.362375	0.0792259	0.64114	-0.211184	0.209587	-0.174579	0.301399	0.490441	0.00205878	0.559084	0.000321996	-0.314585	0.0579165	0.662988	7.7757e-06	0.564898	0.000270008	0.235974	0.159707	0.497947	0.00171193	-0.421415	0.00938722	-0.121283	0.47457	-0.0294376	0.862688	0.0675126	0.691351	-0.0901761	0.595574	0.265637	0.11205	0.0804711	0.635888	0.259481	0.120928	0.0827901	0.626155	0.0153123	0.928327	0.215885	0.199387	-0.297411
AMEX60DD000352	LOC115661064	salmon	-0.259331	0.121152	0.0724313	0.670093	0.289541	0.0821735	-0.26913	0.107235	-0.468048	0.00348531	0.556167	0.000351317	0.583356	0.000150984	-0.372826	0.0230499	0.679957	3.67635e-06	0.743194	1.37492e-07	0.166624	0.324299	0.297493	0.0737433	-0.334693	0.042888	0.210095	0.212002	-0.296678	0.0745752	0.102423	0.546361	-0.0999485	0.556148	0.409698	0.0117959	-0.0987085	0.561082	0.028991	0.864752	0.172835	0.30633	-0.0538194	0.751726	0.335008	0.0426808	-0.385842
AMEX60DD000353	IGLV51	tan	0.0784445	0.644444	-0.175048	0.300081	0.0246968	0.884639	-0.217519	0.195923	-0.217519	0.195923	0.411662	0.011359	0.438595	0.00661939	-0.283548	0.0890062	0.473724	0.00306	0.425374	0.00867455	0.250612	0.134632	0.255192	0.12742	-0.0275104	0.8716	-0.183979	0.275701	0.173689	0.303908	-0.0441067	0.795474	0.224614	0.181375	0.256883	0.124829	-0.035759	0.833578	0.21112	0.209729	0.0519456	0.760112	-0.065859	0.698552	-0.161416	0.339864	0.232163
AMEX60DD000354	LOC102939850.2	grey	0.192096	0.254696	-0.128745	0.447605	-0.169164	0.316874	-0.159982	0.344229	-0.159982	0.344229	0.433528	0.00735118	0.454045	0.00476103	-0.337284	0.0412054	0.357793	0.0296887	0.404797	0.0129488	0.195101	0.247197	0.118208	0.485929	-0.00626048	0.970665	-0.2575	0.123895	0.182618	0.279331	-0.23936	0.153628	0.147285	0.384352	0.323831	0.0505566	-0.0251141	0.882704	0.203247	0.227621	-0.057398	0.73579	-0.120321	0.478108	-0.149226	0.378047	0.197216
AMEX60DD000355	AMEX60DD000355	darkgreen	-0.322913	0.0512519	0.144812	0.39247	0.0679742	0.689346	-0.167054	0.323036	-0.236721	0.158351	0.667265	6.46701e-06	0.703419	1.1993e-06	-0.510675	0.00123996	0.830596	2.01283e-10	0.626396	3.36486e-05	0.306777	0.0647735	0.346816	0.0354692	-0.319574	0.0538461	-0.135329	0.424521	0.114018	0.501624	-0.133443	0.431064	-0.172196	0.308148	0.334597	0.0429517	0.183992	0.275666	0.164911	0.329369	0.244538	0.144658	0.175323	0.299312	-0.00789859	0.962994	-0.20201
AMEX60DD000357	AMEX60DD000357	darkgreen	-0.389137	0.0172907	0.264686	0.113388	0.0250829	0.882848	0.0461084	0.786403	-0.254814	0.128003	0.555291	0.000360573	0.597669	9.38559e-05	-0.532001	0.000701802	0.855048	1.61528e-11	0.538459	0.000586282	0.11976	0.480177	0.200965	0.232996	-0.142869	0.398921	-0.123199	0.467565	0.124909	0.46136	-0.306315	0.0651984	-0.248343	0.138315	0.328384	0.0472186	0.26936	0.106924	-0.0340148	0.84159	0.27346	0.101488	0.297981	0.0732484	-0.105354	0.534875	-0.168755
AMEX60DD000358	BN2614_LOCUS2.2	darkgreen	-0.368917	0.0246444	0.0533336	0.753898	-0.0568796	0.738092	0.191645	0.255834	-0.291049	0.0805204	0.738936	1.76579e-07	0.788208	6.98223e-09	-0.718377	5.5437e-07	0.825648	3.19498e-10	0.484908	0.00235246	0.22224	0.186154	0.303405	0.0679263	-0.0457363	0.788087	-0.20888	0.214718	0.33702	0.0413742	-0.300984	0.0702627	-0.352281	0.0324862	0.408633	0.0120386	0.394954	0.0155536	-0.101855	0.548601	0.431376	0.0076825	0.441282	0.00625735	-0.326604	0.0485019	-0.0553374
AMEX60DD000359	AMEX60DD000359	darkgreen	-0.314856	0.0576892	0.410338	0.011652	0.176675	0.295541	-0.155903	0.35683	-0.243346	0.146688	0.231649	0.167725	0.349643	0.0338995	-0.196772	0.243092	0.734629	2.26346e-07	0.53378	0.000668123	0.090627	0.593728	-0.0190941	0.91069	-0.138425	0.413901	0.0919054	0.588509	-0.119477	0.481223	-0.024293	0.886513	-0.0346625	0.838613	0.128753	0.447575	-0.0266355	0.875652	-0.00150656	0.992939	0.136454	0.420642	0.0482475	0.776739	0.101195	0.551207	-0.11809
AMEX60DD000362	SLC2A11	brown	-0.10143	0.55028	0.208245	0.216146	0.17927	0.288391	0.00506153	0.976281	-0.0331106	0.84575	-0.312336	0.0598293	-0.357818	0.0296767	0.175907	0.29768	-0.208056	0.216573	-0.157263	0.352598	-0.114168	0.501057	-0.0186203	0.912898	0.199953	0.235405	0.470773	0.00327516	-0.293119	0.0782926	0.349867	0.0337777	0.0126173	0.940918	-0.258749	0.122019	-0.298876	0.072349	-0.346037	0.0359121	0.198879	0.237981	-0.0314607	0.85335	0.00932535	0.956315	0.0284155
AMEX60DD000363	SLC2A11.1	black	-0.633296	2.58971e-05	-0.0386709	0.820239	0.477273	0.00281772	0.43572	0.00702658	-0.185418	0.271897	-0.0942219	0.579103	-0.115886	0.494596	-0.294127	0.0772253	-0.0592386	0.727635	-0.18026	0.285693	-0.189254	0.261925	0.180301	0.28558	0.217437	0.196097	0.492162	0.00197421	-0.12506	0.460817	0.328896	0.0468546	-0.475239	0.00295441	0.0254486	0.881152	0.106769	0.529376	-0.682362	3.29299e-06	0.649845	1.34571e-05	0.57427	0.000201876	-0.105577	0.534007	-0.234095
AMEX60DD000370	LOC111772992	turquoise	0.231627	0.167767	0.336004	0.0420298	-0.00148723	0.99303	-0.0922967	0.586915	-0.255174	0.127446	-0.292239	0.0792336	-0.339665	0.0397065	0.346138	0.0358547	-0.188008	0.265139	0.227418	0.175844	-0.476	0.00290266	-0.13007	0.442904	-0.302964	0.0683472	0.337556	0.041032	-0.781135	1.16716e-08	0.48096	0.00258387	0.0301481	0.859406	0.216058	0.199018	-0.257695	0.1236	-0.00818385	0.961658	-0.546452	0.000466912	-0.493335	0.00191833	0.94542	1.27513e-18	-0.648658
AMEX60DD000375	AMEX60DD000375	tan	0.0649873	0.702358	-0.159947	0.344334	-0.227518	0.175648	-0.198755	0.238282	-0.130019	0.443084	0.774519	1.8561e-08	0.721443	4.70416e-07	-0.444576	0.00583692	0.372451	0.0231989	0.535873	0.000630331	0.413999	0.010857	0.239161	0.15398	-0.362292	0.0275552	-0.261863	0.117432	0.196158	0.244596	-0.299794	0.0714351	-0.134693	0.426722	0.264342	0.113875	0.107401	0.526926	0.307131	0.0644494	0.107303	0.527304	-0.0302717	0.858836	-0.0275499	0.871417	-0.169429
AMEX60DD000376	SLC2A9.1	red	-0.339537	0.0397861	-0.152227	0.368421	0.672207	5.20707e-06	-0.189161	0.262166	-0.189161	0.262166	-0.189161	0.262166	-0.199052	0.237565	-0.0801048	0.637431	-0.144783	0.392566	-0.124998	0.46104	0.193369	0.251501	0.092317	0.586833	0.468266	0.00346811	0.691066	2.19131e-06	-0.168985	0.317392	0.254838	0.127966	0.205832	0.221636	-0.235077	0.161347	-0.555178	0.000361777	-0.473969	0.00304271	0.635033	2.42204e-05	0.0942717	0.578902	-0.377299	0.0213312	0.428259
AMEX60DD000380	AMEX60DD000380	blue	0.136882	0.419174	-0.150741	0.373167	-0.239408	0.153543	-0.0176314	0.917507	0.360031	0.0286108	0.00442091	0.979282	0.0912057	0.591363	0.0613063	0.71851	0.143024	0.398405	-0.148387	0.380763	0.159146	0.34679	-0.305515	0.0659392	0.0627493	0.712163	-0.505503	0.00141574	0.525949	0.000827962	-0.432402	0.00752292	0.0903466	0.594875	-0.108909	0.521105	0.318264	0.0548919	0.256237	0.125814	-0.0661899	0.697109	0.151747	0.369949	-0.45838	0.00432873	0.390649
AMEX60DD000384	IGLV5.48.1	brown	-0.341687	0.0384692	0.166376	0.325032	0.277612	0.0961988	-0.218269	0.194349	-0.218269	0.194349	0.328929	0.0468312	0.388186	0.0175898	-0.376611	0.0215886	0.549504	0.000427398	0.430918	0.00775457	0.286533	0.0855506	-0.1693	0.316478	0.125841	0.457997	0.293768	0.0776035	-0.0214185	0.899869	-0.146085	0.388279	-0.0467167	0.783652	0.0585473	0.730695	-0.216062	0.199009	-0.218368	0.194142	0.446607	0.00559002	0.105017	0.536192	-0.255448	0.127024	0.158494
AMEX60DD000388	COMT.S	red	-0.188117	0.264856	-0.220155	0.190426	0.445563	0.00571575	-0.164318	0.331135	-0.313808	0.0585716	0.142708	0.399459	0.127705	0.451311	-0.302411	0.0688777	0.102064	0.547776	0.0819901	0.629506	0.268193	0.108511	0.192604	0.253419	0.474542	0.00300258	0.436415	0.00692613	0.0405825	0.81151	-0.00818065	0.961673	0.23176	0.167516	-0.0156804	0.926609	-0.39466	0.0156378	-0.352224	0.0325165	0.605883	7.07073e-05	0.0987341	0.56098	-0.523025	0.000895842	0.537991
AMEX60DD000389	SLC2A9.2	red	-0.138941	0.412144	-0.179011	0.289098	0.479438	0.00267824	-0.222444	0.185741	-0.0637575	0.707741	-0.222444	0.185741	-0.216958	0.197108	0.131209	0.438888	-0.177735	0.292607	-0.0845237	0.618919	0.163728	0.332898	-0.308936	0.0628163	0.176514	0.295989	0.363528	0.0269914	-0.09329	0.582879	0.0214409	0.899765	0.31134	0.0606923	-0.422887	0.00911667	-0.371829	0.0234482	-0.0699552	0.680764	0.274992	0.0995109	-0.0620912	0.715055	-0.132199	0.435411	0.299853
AMEX60DD000392	SLC2A9.3	red	-0.427865	0.00825029	-0.102165	0.547376	0.773112	2.04433e-08	-0.168571	0.318597	-0.219161	0.192485	-0.266613	0.110688	-0.241234	0.150335	-0.0839098	0.621477	-0.0953135	0.574695	-0.0674156	0.691773	0.0928478	0.584674	-0.015467	0.927605	0.44043	0.0063702	0.79267	4.99877e-09	-0.298084	0.0731446	0.39422	0.0157645	0.152316	0.368136	-0.202953	0.228307	-0.544618	0.000492205	-0.552576	0.000390665	0.623178	3.79369e-05	0.105218	0.535409	-0.238934	0.154383	0.295739
AMEX60DD000393	SLC2A11.6	red	-0.346353	0.0357323	-0.146035	0.388442	0.662624	7.8977e-06	-0.181467	0.282424	-0.181467	0.282424	-0.181467	0.282424	-0.187691	0.26596	-0.102613	0.545612	-0.129439	0.445138	-0.103032	0.543967	0.18568	0.271209	0.133664	0.430294	0.464388	0.00378614	0.690144	2.28941e-06	-0.173564	0.304263	0.409982	0.0117319	0.187923	0.265357	-0.180959	0.283797	-0.545267	0.000483115	-0.482534	0.00248935	0.627822	3.18918e-05	0.0976119	0.565463	-0.353801	0.0316939	0.413643
AMEX60DD000394	SLC2A9.4	red	-0.397983	0.0147087	0.0586835	0.730091	0.671263	5.42877e-06	-0.0686861	0.686258	-0.289964	0.0817076	-0.289964	0.0817076	-0.301282	0.0699723	-0.0711006	0.67582	-0.130177	0.442526	-0.0741574	0.662691	-0.0186805	0.912617	0.0176986	0.917194	0.506554	0.00137834	0.813881	9.06613e-10	-0.32326	0.050988	0.420405	0.00957684	0.128108	0.449873	-0.137044	0.418618	-0.517866	0.00102765	-0.632072	2.71411e-05	0.598537	9.11203e-05	0.120377	0.477904	-0.208561	0.215435	0.288581
AMEX60DD000395	AMEX60DD000395	red	-0.209664	0.212963	-0.260833	0.118935	0.329115	0.0466994	-0.152856	0.366421	-0.0309343	0.855778	0.128542	0.448327	0.132621	0.433934	-0.253077	0.130713	0.0735377	0.665345	-0.0639809	0.706762	0.400906	0.0139306	0.0703199	0.679188	0.391832	0.0164669	0.220395	0.189931	0.243867	0.145799	0.000853355	0.996001	0.145097	0.391529	-0.137821	0.41596	-0.281865	0.0910026	-0.223766	0.183073	0.540401	0.00055502	0.171726	0.309492	-0.6472	1.49807e-05	0.578217
AMEX60DD000398	URAD	blue	-0.143667	0.396264	-0.069219	0.683949	-0.39858	0.0145471	0.186746	0.268418	0.518167	0.00101954	0.305951	0.0655351	0.275074	0.0994056	-0.188723	0.263292	0.0640277	0.706557	-0.191782	0.255489	0.363849	0.0268467	0.000115975	0.999456	-0.197848	0.240473	-0.51146	0.00121504	0.581868	0.000158435	-0.187305	0.266962	-0.516783	0.00105742	0.0839864	0.621158	0.48961	0.0021007	0.151454	0.370885	0.135886	0.422597	0.412243	0.0112324	-0.419776	0.0096965	-0.0574152
AMEX60DD000399	AMEX60DD000399	blue	-0.140357	0.407349	-0.00837745	0.960752	-0.194694	0.248204	0.180747	0.28437	0.202218	0.230034	0.200051	0.235171	0.19323	0.251849	-0.0370606	0.82761	0.0464749	0.784745	-0.168803	0.317922	0.24079	0.15111	0.112467	0.507497	-0.131754	0.43697	-0.321216	0.0525572	0.42788	0.00824777	-0.295754	0.0755262	-0.211209	0.209532	-0.239398	0.15356	0.338688	0.0403161	0.161653	0.339146	0.15963	0.345304	0.297627	0.0736072	-0.27945	0.0939255	0.0402935
AMEX60DD000400	DDT	turquoise	-0.127958	0.450407	-0.25802	0.123111	-0.0674788	0.691498	0.120672	0.476817	0.411892	0.0113088	0.00550967	0.974182	0.0170726	0.920113	-0.118189	0.485999	-0.20105	0.232792	-0.48565	0.00231108	0.403753	0.0132062	0.152965	0.366075	0.393955	0.015841	-0.260927	0.118798	0.698044	1.56465e-06	-0.100153	0.555337	0.0284773	0.867127	-0.355133	0.0310132	0.0855448	0.614674	-0.0224276	0.895178	0.392825	0.0161717	0.366288	0.0257672	-0.876978	1.09798e-12	0.70333
AMEX60DD000401	AMEX60DD000401	blue	-0.315932	0.0567943	-0.19635	0.244125	-0.222868	0.184882	-0.0269527	0.874182	0.700992	1.35328e-06	0.392105	0.0163852	0.41847	0.00994926	-0.11969	0.480435	0.0509918	0.764391	-0.231459	0.168083	0.720067	5.06528e-07	0.245552	0.142947	-0.467701	0.00351296	-0.556375	0.000349148	0.686132	2.76513e-06	-0.227837	0.175027	-0.40212	0.0136176	-0.393322	0.0160254	0.399618	0.014269	0.47166	0.00320917	0.283301	0.0892971	0.371788	0.0234648	-0.422429	0.00920004	-0.0477483
AMEX60DD000402	AMEX60DD000402	cyan	-0.691725	2.12348e-06	-0.0468778	0.782924	0.179365	0.288131	-0.15596	0.356651	0.573273	0.000208305	0.381309	0.0198827	0.407868	0.0122157	-0.327138	0.0481136	0.225151	0.180306	-0.137934	0.415575	0.794706	4.28003e-09	0.281922	0.0909339	-0.285005	0.0873072	-0.120176	0.478642	0.52138	0.000936154	-0.105684	0.533592	-0.440385	0.00637627	-0.370907	0.0238215	0.161906	0.33838	0.134877	0.426083	0.707794	9.61703e-07	0.525066	0.000847959	-0.569726	0.000232697	0.0233496
AMEX60DD000404	CABIN1	green	-0.0748058	0.659918	0.100444	0.55418	0.519616	0.000981134	-0.565778	0.000262835	0.0403392	0.812619	-0.388876	0.0173725	-0.39	0.0170234	0.441874	0.00617991	-0.282814	0.0898726	-0.0473415	0.780829	0.207249	0.2184	-0.143706	0.396136	-0.0865742	0.610406	0.583311	0.000151204	-0.500192	0.00161868	0.20146	0.231823	0.442584	0.00608816	-0.542328	0.000525485	-0.738471	1.81423e-07	0.105682	0.533598	0.0479057	0.778282	-0.453004	0.00487025	0.274252	0.100462	0.0528827
AMEX60DD000406	AMEX60DD000406	brown	-0.0670035	0.693566	0.0639087	0.707078	0.558517	0.00032752	-0.331372	0.0451255	-0.361091	0.0281118	-0.274871	0.099666	-0.238403	0.155328	0.169797	0.31504	0.0494928	0.771129	0.240418	0.151763	-0.0420258	0.804933	-0.273296	0.101701	0.182322	0.280124	0.649554	1.36178e-05	-0.50104	0.00158465	0.24857	0.137943	0.352276	0.0324891	-0.00187911	0.991193	-0.544621	0.000492165	-0.244094	0.145411	0.137346	0.417582	-0.271547	0.103997	0.188561	0.263708	0.116876
AMEX60DD000407	AMEX60DD000407	red	-0.0822444	0.62844	0.00311559	0.985399	0.447052	0.00553704	-0.151935	0.369349	-0.268788	0.1077	-0.268788	0.1077	-0.249747	0.136027	-0.00446299	0.979085	0.00880757	0.958739	-0.0042113	0.980265	0.00678584	0.968204	-0.187685	0.265975	0.560073	0.000312565	0.560959	0.000304332	-0.186131	0.270025	0.221327	0.188018	0.353461	0.03187	-0.0533516	0.753817	-0.489331	0.00211498	-0.42484	0.00876791	0.348115	0.0347411	-0.0624947	0.713282	-0.321622	0.0522431	0.524459
AMEX60DD000412	CRKL	lightgreen	-0.496824	0.00176029	-0.0287873	0.865694	0.312404	0.0597708	0.124905	0.461376	-0.147302	0.384296	0.256789	0.124973	0.259359	0.12111	-0.539822	0.000564191	0.388348	0.0175386	0.20669	0.219672	0.154536	0.361115	0.257819	0.123414	0.247749	0.139292	0.335391	0.0424298	0.0244353	0.885853	0.125893	0.45781	-0.288246	0.0836151	0.178724	0.289885	-0.0371762	0.82708	-0.488488	0.00215856	0.631847	2.73748e-05	0.378417	0.0209191	-0.383583	0.0190986	0.0468961
AMEX60DD000414	KLHL22	blue	-0.358106	0.0295362	-0.0507182	0.765619	0.211189	0.209576	0.0534677	0.753298	0.100464	0.554102	0.0653815	0.700636	0.0444361	0.79398	-0.178027	0.291802	0.0575354	0.73518	-0.116636	0.491788	0.241972	0.149053	-0.0496349	0.770489	-0.0824023	0.627778	0.0191451	0.910452	0.24989	0.135796	-0.012627	0.940872	-0.06176	0.716512	-0.312785	0.0594435	0.146765	0.38605	0.0377963	0.82424	0.449968	0.0052012	0.333798	0.0434822	-0.224391	0.181822	0.0570273
AMEX60DD000415	MED15	turquoise	0.121268	0.474625	0.0295111	0.862348	-0.0809194	0.634002	-0.202219	0.230031	-0.105086	0.535922	0.239984	0.152525	0.157916	0.350575	-0.0556881	0.743392	0.0342156	0.840667	0.154583	0.360966	0.131056	0.439426	0.210462	0.211186	-0.312684	0.0595302	0.0180528	0.915542	-0.143571	0.396582	0.0469306	0.782685	0.122257	0.471005	0.0554702	0.744362	-0.0950189	0.575883	0.255855	0.126399	-0.0577232	0.734347	-0.222752	0.185116	0.260773	0.119022	-0.210703
AMEX60DD000416	CCDC74A	green	0.290362	0.0812701	0.192209	0.254412	0.0642885	0.705415	-0.49096	0.00203293	-0.255359	0.127161	0.0133219	0.937625	0.029738	0.8613	0.0771231	0.650047	0.125023	0.460948	0.44513	0.00576864	0.144724	0.39276	0.0240621	0.887585	0.192337	0.254089	0.239292	0.153747	-0.256471	0.125457	0.118098	0.486337	0.520523	0.000957776	0.18122	0.28309	-0.589815	0.000122168	0.0818054	0.63028	-0.1389	0.412282	-0.502444	0.00152968	0.0210459	0.901603	0.356995
AMEX60DD000417	SMPD4	brown	0.269994	0.106069	-0.190088	0.25979	-0.355787	0.0306831	0.0399204	0.814531	0.0604261	0.722389	0.28232	0.0904592	0.295233	0.0760676	-0.153087	0.365689	0.23696	0.15792	-0.00263439	0.987654	0.218447	0.193976	0.0948713	0.576479	0.100618	0.553493	-0.534457	0.000655681	0.546124	0.000471357	-0.430619	0.00780195	0.191701	0.255693	-0.105766	0.53327	0.24587	0.142414	0.295087	0.0762198	-0.0329441	0.846516	0.046651	0.783949	-0.488622	0.00215156	0.467054
AMEX60DD000418	AMEX60DD000418	brown	-0.111162	0.512469	-0.118707	0.484076	-0.125708	0.45848	0.0216239	0.898914	0.414673	0.0107158	0.0662762	0.696733	0.113089	0.505137	0.0952066	0.575126	-0.0511083	0.763868	-0.185112	0.272702	0.238907	0.154432	-0.034191	0.84078	-0.433612	0.00733858	-0.360604	0.0283404	0.323789	0.0505879	-0.113113	0.505047	-0.276068	0.0981405	-0.218371	0.194134	0.399349	0.0143407	0.358573	0.0293094	0.0109458	0.948734	0.231583	0.167848	0.0138555	0.935131	-0.208885
AMEX60DD000420	GGT5	yellow	-0.435309	0.00708645	0.144083	0.394882	0.123533	0.466353	0.186562	0.268897	-0.348842	0.0343387	0.501603	0.00156243	0.510154	0.00125676	-0.497591	0.00172711	0.520554	0.000956972	0.332509	0.0443492	0.0749292	0.659391	0.386138	0.0182482	-0.215851	0.199458	0.0247073	0.884591	0.0901915	0.595511	-0.0946587	0.577337	-0.352801	0.0322137	0.22982	0.171201	0.34326	0.037528	-0.12308	0.468	0.501545	0.00156472	0.436249	0.0069501	0.00216834	0.989838	-0.302992
AMEX60DD000422	AMEX60DD000422	blue	0.198193	0.239638	-0.253777	0.129615	-0.348561	0.0344935	0.397121	0.0149453	0.0311576	0.854748	0.106816	0.529191	0.144747	0.392687	-0.0860282	0.612668	-0.0543322	0.749436	-0.265979	0.111572	-0.00943798	0.955788	0.0372882	0.826567	0.289103	0.0826589	-0.460348	0.00414402	0.613187	5.46022e-05	-0.262963	0.115844	0.00734473	0.965587	-0.00589927	0.972357	0.450332	0.00516045	0.015186	0.928917	0.0590148	0.728625	0.291629	0.079891	-0.512261	0.00119008	0.469926
AMEX60DD000424	E1301_TTI003913.1	black	0.486257	0.0022777	-0.166789	0.323815	-0.380437	0.0201907	-0.141165	0.404627	0.416868	0.0102668	-0.207256	0.218384	-0.162778	0.335752	0.494429	0.00186749	-0.320259	0.0533057	-0.417212	0.0101979	0.235861	0.159913	-0.0889882	0.600448	0.0652101	0.701385	-0.53049	0.000731602	0.496589	0.00177056	-0.209239	0.213911	0.434648	0.00718377	-0.430332	0.00784762	0.0435319	0.798084	0.521372	0.000936354	-0.344055	0.0370596	-0.204012	0.225836	-0.341433	0.0386227	0.589806
AMEX60DD000426	AMEX60DD000426	grey	0.271155	0.104518	-0.423641	0.00898057	0.0853569	0.615454	0.162976	0.335153	-0.216817	0.197407	-0.177252	0.293941	-0.0967406	0.568955	0.152496	0.367563	-0.128487	0.448522	0.0680595	0.688976	-0.33928	0.0399459	-0.177514	0.293217	0.179073	0.28893	0.0595678	0.72618	-0.156992	0.353437	0.121569	0.473522	0.0205917	0.903716	0.373552	0.0227636	0.0506858	0.765765	-0.194947	0.24758	-0.197434	0.241478	-0.0514478	0.762344	0.152043	0.369006	-0.0341049
AMEX60DD000429	AMEX60DD000429	brown	-0.0530479	0.755175	-0.123411	0.466795	-0.256029	0.126132	0.101909	0.548389	0.502096	0.00154316	0.0490557	0.773097	0.0656221	0.699586	0.0324277	0.848894	-0.134128	0.428682	-0.298885	0.0723397	0.215587	0.200023	0.110144	0.516363	-0.297971	0.0732585	-0.454501	0.00471385	0.365208	0.0262408	-0.0753061	0.657782	-0.185661	0.271258	-0.0927836	0.584935	0.293259	0.0781435	0.36927	0.0244967	-0.120845	0.476179	0.143032	0.398376	-0.0518947	0.76034	-0.128507
AMEX60DD000431	GGT5.1	yellow	-0.615902	4.95196e-05	-0.0350995	0.836605	0.00947377	0.955621	0.345072	0.0364675	0.080139	0.637287	0.55465	0.000367477	0.598479	9.13014e-05	-0.615524	5.02007e-05	0.564124	0.000276471	-0.00372144	0.98256	0.362089	0.0276483	0.3694	0.0244425	-0.0155211	0.927353	-0.349242	0.0341184	0.700436	1.39106e-06	-0.306307	0.0652059	-0.452309	0.00494431	-0.0193272	0.909604	0.600603	8.49007e-05	-0.0806347	0.6352	0.702059	1.28349e-06	0.793013	4.87017e-09	-0.658569	9.37823e-06	0.112681
AMEX60DD000432	HCG_2010666	brown	-0.210031	0.212143	-0.0529364	0.755675	0.62928	3.01831e-05	0.0492853	0.772063	-0.454388	0.00472555	-0.369818	0.0242689	-0.395946	0.0152726	-0.0161679	0.924334	-0.205724	0.221883	0.0156446	0.926776	-0.315082	0.0575001	-0.136379	0.420901	0.488496	0.00215815	0.867034	3.94101e-12	-0.579582	0.000170525	0.536494	0.000619508	0.0816068	0.631114	0.0336773	0.843142	-0.527238	0.000799533	-0.721607	4.6627e-07	0.322634	0.0514649	-0.0342225	0.840635	0.108252	0.523639	0.0500808
AMEX60DD000435	AMEX60DD000435	turquoise	0.163087	0.33482	0.0934043	0.582415	0.083049	0.625072	-0.191663	0.25579	-0.102021	0.547947	-0.191663	0.25579	-0.173531	0.304356	0.324363	0.050157	-0.107997	0.524621	0.22968	0.171468	-0.260822	0.118951	-0.17377	0.303681	-0.464913	0.00374161	0.104463	0.538355	-0.524825	0.000853496	0.215974	0.199197	0.104789	0.537081	0.114958	0.498081	-0.110992	0.513119	0.271022	0.104695	-0.473443	0.00307996	-0.396483	0.0151222	0.841253	7.06278e-11	-0.570609
AMEX60DD000436	LRRC75B.2	blue	-0.314922	0.0576342	-0.0935678	0.581752	-0.29772	0.0735127	0.0774514	0.648653	0.597027	9.59245e-05	0.441592	0.00621665	0.437286	0.00680217	-0.221788	0.187076	0.172511	0.307252	-0.227767	0.175163	0.583518	0.000150195	0.288875	0.0829118	-0.402417	0.013542	-0.616504	4.84515e-05	0.74405	1.30674e-07	-0.336446	0.0417437	-0.450729	0.00511644	-0.189893	0.26029	0.570486	0.000227262	0.394541	0.015672	0.337296	0.0411979	0.517505	0.00103751	-0.48678	0.00224926	-0.0397896
AMEX60DD000439	SNRPD3	magenta	0.524583	0.000859095	0.118115	0.486272	0.166424	0.324889	-0.425272	0.00869235	-0.388735	0.0174165	-0.412233	0.0112345	-0.416054	0.0104314	0.401242	0.0138434	-0.143382	0.397212	0.168934	0.317542	-0.261663	0.117723	-0.266919	0.110264	0.451018	0.00508455	0.367817	0.0251091	-0.477616	0.00279523	0.190795	0.25799	0.853324	1.95805e-11	0.0685753	0.686738	-0.738723	1.78788e-07	-0.0236188	0.889643	-0.4463	0.00562668	-0.710018	8.58298e-07	0.200152	0.234929	0.50295
AMEX60DD000440	GUCD1	brown	-0.152761	0.366722	-0.0773956	0.64889	0.729159	3.08166e-07	-0.167679	0.321203	-0.429617	0.00796255	-0.429733	0.00794388	-0.422628	0.00916366	0.0953978	0.574355	-0.135862	0.422679	-0.0281292	0.868737	-0.159471	0.345791	-0.116371	0.492777	0.592209	0.000112817	0.87494	1.43929e-12	-0.504482	0.00145291	0.366731	0.0255752	0.395939	0.0152746	-0.090752	0.593217	-0.691385	2.15828e-06	-0.597901	9.31163e-05	0.36335	0.0270721	-0.141836	0.402375	-0.0884951	0.602476	0.374873
AMEX60DD000441	DPX16_9183	brown	-0.596873	9.64289e-05	0.0232929	0.891157	0.639584	2.02859e-05	-0.0769046	0.650975	-0.278256	0.0953974	0.106319	0.531119	0.123862	0.465157	-0.308161	0.0635134	0.259151	0.121418	0.189921	0.260217	0.11844	0.485064	0.294056	0.0772998	0.0443463	0.794387	0.511391	0.00121721	-0.187436	0.266621	0.242537	0.148077	-0.139123	0.411526	0.0294814	0.862486	-0.146475	0.386999	-0.360546	0.0283673	0.637742	2.18027e-05	0.307825	0.0638178	-0.0582601	0.731967	-0.0872695
AMEX60DD000442	LOC107385925	red	-0.372363	0.0232342	0.27278	0.102374	0.306738	0.0648094	-0.138998	0.411951	-0.143128	0.398057	0.0814099	0.631941	0.0516741	0.761329	-0.218148	0.194601	0.121288	0.474554	0.0482557	0.776703	0.184385	0.274625	0.184713	0.273755	0.118822	0.48365	0.437679	0.00674681	-0.113625	0.503108	0.0909439	0.592432	-0.0903268	0.594957	-0.0741218	0.662843	-0.217434	0.196102	-0.316768	0.0561062	0.544724	0.000490705	0.175273	0.299451	-0.209079	0.214271	0.0733642
AMEX60DD000443	AMEX60DD000443	brown	-0.503588	0.00148617	0.308707	0.0630221	0.603223	7.75661e-05	-0.266103	0.111399	-0.297277	0.0739626	-0.0021418	0.989962	-0.011215	0.947474	-0.112344	0.507965	0.245645	0.142791	0.233013	0.165166	0.0506851	0.765768	0.0976432	0.565338	-0.1676	0.321434	0.665045	7.11884e-06	-0.50693	0.00136517	0.232616	0.165908	-0.0525411	0.757444	-0.061762	0.716503	-0.317076	0.0558545	-0.246148	0.141948	0.433273	0.00738975	0.0368663	0.8285	0.308865	0.0628802	-0.328675
AMEX60DD000444	UPB1	yellow	-0.749981	9.1335e-08	-0.0257433	0.879786	0.200098	0.235058	0.604968	7.30015e-05	0.126983	0.453896	0.102876	0.54458	0.0826835	0.626601	-0.426013	0.0085639	0.106882	0.528936	-0.315118	0.0574705	-0.0356372	0.834137	0.134342	0.427937	0.0633035	0.709731	0.0964851	0.569981	0.259636	0.120699	0.115451	0.496225	-0.806108	1.7362e-09	0.0181391	0.91514	0.542119	0.000528624	-0.556984	0.000342873	0.678134	3.99377e-06	0.866915	3.99917e-12	-0.338344	0.0405329	-0.3057
AMEX60DD000445	AMEX60DD000445	green	-0.129674	0.444307	-0.248431	0.138171	-0.364322	0.0266344	0.643382	1.74578e-05	0.31858	0.0546381	0.112824	0.506145	0.126839	0.454412	-0.203249	0.227614	-0.13727	0.417845	-0.522723	0.000903118	0.0606743	0.721295	0.20124	0.232342	0.168981	0.317404	-0.558966	0.00032314	0.806656	1.66006e-09	-0.159024	0.347162	-0.391539	0.0165548	-0.135714	0.42319	0.719794	5.14001e-07	-0.0607834	0.720814	0.315142	0.0574502	0.686931	2.66366e-06	-0.65042	1.31451e-05	0.252119
AMEX60DD000447	AMEX60DD000447	blue	-0.410877	0.0115319	-0.299661	0.0715661	-0.182416	0.279871	0.386055	0.0182752	0.372774	0.0230706	0.468281	0.00346689	0.500621	0.00160142	-0.436097	0.00697195	0.251475	0.133251	-0.1927	0.253176	0.381776	0.0197196	0.148783	0.379479	-0.0983886	0.562359	-0.55466	0.000367372	0.815283	8.03802e-10	-0.442867	0.00605185	-0.567625	0.000248323	-0.0506363	0.765987	0.708419	9.31535e-07	0.0504843	0.76667	0.476566	0.00286458	0.749765	9.25507e-08	-0.655384	1.07144e-05	0.0542894
AMEX60DD000448	SPECC1L	yellow	-0.598691	9.06437e-05	0.121832	0.47256	0.226291	0.178053	0.315911	0.0568117	-0.0289545	0.864921	0.139997	0.408565	0.100184	0.555213	-0.244987	0.143899	0.106203	0.531572	-0.121218	0.474811	-0.0294645	0.862564	0.234603	0.162219	-0.340736	0.0390473	0.147562	0.383447	-0.0343678	0.839967	0.085681	0.614108	-0.556713	0.000345649	-0.0161639	0.924352	0.384433	0.0188121	-0.194964	0.247536	0.46607	0.00364521	0.517391	0.00104063	0.176643	0.29563	-0.578842
AMEX60DD000449	AMEX60DD000449	green	-0.00417289	0.980445	-0.0533387	0.753875	-0.317358	0.0556247	0.427098	0.00837895	0.107466	0.526674	0.0955959	0.573557	0.0801191	0.637371	-0.256325	0.12568	-0.0580531	0.732884	-0.0300115	0.860037	-0.217271	0.196447	0.168281	0.319443	0.00412037	0.980691	-0.274521	0.100114	0.182774	0.278914	0.163155	0.334616	-0.377422	0.0212855	0.365307	0.0261972	0.412376	0.0112037	-0.117646	0.488018	-0.0827839	0.626181	0.272488	0.102757	-0.000878054	0.995885	-0.226134
AMEX60DD000450	BCR	turquoise	0.21675	0.197549	0.249308	0.13674	0.103594	0.541759	-0.643569	1.73279e-05	-0.145473	0.39029	0.0526863	0.756794	0.0461391	0.786264	0.278402	0.0952163	0.0294275	0.862735	0.444024	0.00590564	0.119258	0.482035	-0.00852034	0.960083	-0.570978	0.000223808	0.232019	0.167029	-0.583531	0.000150129	0.0123449	0.942191	0.276168	0.0980139	-0.0599564	0.724463	-0.447927	0.00543436	0.445627	0.00570799	-0.321103	0.0526451	-0.625877	3.43088e-05	0.728505	3.19581e-07	-0.422964
AMEX60DD000452	AMEX60DD000452	greenyellow	0.319557	0.0538597	-0.130523	0.441303	-0.053221	0.754401	0.0273953	0.872133	-0.162191	0.337518	-0.162191	0.337518	-0.132961	0.432745	0.0955093	0.573906	0.0149062	0.930224	-0.151455	0.370881	-0.122899	0.468659	-0.0414789	0.807423	0.484946	0.00235032	-0.121823	0.472592	0.229635	0.171555	-0.310119	0.0617641	0.496395	0.00177907	-0.0362183	0.831471	-0.0678148	0.690038	-0.0180711	0.915457	-0.110334	0.515633	-0.0894765	0.598442	-0.382836	0.0193531	0.66653
AMEX60DD000453	RAB36	blue	-0.337795	0.0408802	-0.152016	0.369093	-0.254264	0.128857	0.278888	0.0946165	0.544818	0.000489382	0.297395	0.0738427	0.285839	0.0863451	-0.271088	0.104607	0.0370147	0.82782	-0.379586	0.0204948	0.311351	0.0606834	0.231523	0.167963	-0.326427	0.0486308	-0.584565	0.000145168	0.679953	3.67703e-06	-0.311907	0.0602004	-0.510746	0.00123769	-0.215779	0.199614	0.670501	5.61413e-06	0.242019	0.148972	0.305749	0.0657223	0.617748	4.63117e-05	-0.40506	0.0128845	-0.141454
AMEX60DD000454	AMEX60DD000454	red	0.071265	0.675112	0.158527	0.34869	-0.247987	0.1389	-0.0234574	0.890393	-0.135206	0.424944	0.368082	0.0249966	0.417418	0.0101568	-0.109297	0.519613	0.540157	0.000558869	0.525513	0.000837787	-0.0444645	0.793851	-0.196491	0.24378	-0.321616	0.0522472	-0.23769	0.156606	-0.0635103	0.708824	-0.267288	0.109754	-0.238173	0.15574	0.456591	0.0045028	0.278935	0.0945583	0.140301	0.407538	-0.2438	0.145913	-0.0402394	0.813074	0.253131	0.130629	-0.393331
AMEX60DD000455	AMEX60DD000455	turquoise	0.181403	0.282597	0.299985	0.071246	-0.00682119	0.968039	-0.304298	0.0670796	-0.233319	0.164595	0.016428	0.92312	0.0195409	0.908608	0.237493	0.156959	0.231696	0.167636	0.410688	0.0115739	-0.196605	0.243502	-0.108246	0.523661	-0.394793	0.0155997	0.128028	0.450159	-0.541523	0.000537653	-0.0635646	0.708586	0.117113	0.490006	0.137467	0.417169	-0.156084	0.356264	0.213097	0.205394	-0.433287	0.00738769	-0.444988	0.00578601	0.682035	3.34296e-06	-0.477785
AMEX60DD000456	AMEX60DD000456	turquoise	0.103304	0.542897	0.275691	0.0986188	-0.00892151	0.958205	-0.202702	0.228895	-0.19446	0.248785	0.0226889	0.893963	0.0502792	0.767592	0.271806	0.103654	0.214147	0.203118	0.248096	0.138721	-0.0736993	0.664652	-0.0298532	0.860768	-0.338831	0.0402268	0.0513588	0.762744	-0.345694	0.0361089	-0.115915	0.494486	0.0422272	0.804017	0.019724	0.907756	-0.089166	0.599717	0.204809	0.22399	-0.307666	0.0639618	-0.280018	0.0932312	0.469792	0.0033495	-0.359659
AMEX60DD000457	RAB36.1	turquoise	0.251464	0.133268	0.375272	0.0220964	-0.0565704	0.739466	-0.239361	0.153625	-0.384852	0.0186722	0.0213602	0.90014	0.0322895	0.849531	0.146247	0.387749	0.254545	0.12842	0.598223	9.21007e-05	-0.333845	0.0434505	-0.223765	0.183075	-0.341025	0.0388706	0.219995	0.190756	-0.694432	1.86485e-06	0.0640623	0.706405	0.0848953	0.617373	0.319076	0.0542415	-0.212984	0.205639	0.0945282	0.577865	-0.493758	0.00189853	-0.527441	0.000795122	0.817695	6.51875e-10	-0.5653
AMEX60DD000459	RSPH14	blue	-0.373479	0.022792	-0.192093	0.254704	-0.073267	0.666505	0.273022	0.102058	0.287378	0.0845913	0.319539	0.0538741	0.354562	0.0313035	-0.335287	0.0424977	0.167969	0.320353	-0.345319	0.0363244	0.458588	0.00430894	0.344697	0.0366849	0.157064	0.353215	-0.420441	0.00956997	0.868378	3.33619e-12	-0.23459	0.162243	-0.212342	0.207041	-0.258825	0.121905	0.473282	0.00309143	0.0297945	0.861039	0.60391	7.57391e-05	0.673354	4.94874e-06	-0.860792	8.35043e-12	0.479526
AMEX60DD000460	IDI1	red	0.11698	0.490501	-0.229744	0.171346	0.194257	0.249289	-0.13202	0.436036	0.0692967	0.683612	-0.285486	0.0867512	-0.349294	0.0340904	0.250769	0.134379	-0.459224	0.00424871	-0.364356	0.0266195	0.171201	0.310994	0.151649	0.370261	0.309548	0.0622704	0.212437	0.206833	0.0512283	0.763329	0.217351	0.196277	0.341402	0.0386417	-0.270953	0.104786	-0.372113	0.0233342	-0.0509308	0.764664	0.117007	0.490399	-0.125914	0.457736	-0.279787	0.0935133	0.479192
AMEX60DD000461	GNAZ	blue	0.196157	0.244597	-0.439813	0.00645307	-0.300305	0.0709294	0.0472723	0.781141	0.383562	0.0191054	0.173471	0.304524	0.169052	0.317198	0.0491744	0.772562	-0.175732	0.298167	-0.322314	0.0517094	0.311713	0.0603684	0.0917447	0.589164	-0.0126451	0.940788	-0.467305	0.00354464	0.523468	0.000885242	-0.230632	0.16965	-0.101032	0.551852	-0.0459988	0.786899	0.260006	0.120151	0.237447	0.157042	-0.0493517	0.771764	0.108377	0.523154	-0.42903	0.00805799	0.262386
AMEX60DD000462	SLC5A1	blue	0.16655	0.324519	0.137758	0.416173	-0.0362345	0.831396	-0.0666661	0.695034	-0.0512084	0.763418	-0.191877	0.255249	-0.134102	0.428771	0.296055	0.075215	0.0670708	0.693273	0.101091	0.551617	-0.240019	0.152464	-0.206238	0.220704	-0.0591913	0.727844	0.02146	0.899676	-0.309245	0.06254	-0.0404909	0.811927	0.118807	0.483703	0.0417852	0.806028	-0.107325	0.527221	0.0682397	0.688194	-0.442381	0.00611423	-0.314938	0.0576206	0.356263	0.0304447	-0.149044
AMEX60DD000464	YWHAH	blue	0.0493164	0.771923	-0.250612	0.134632	-0.189779	0.260582	0.014899	0.930257	0.180096	0.286136	0.281586	0.091336	0.290821	0.080768	-0.211082	0.209813	0.00446406	0.97908	-0.172572	0.307077	0.436058	0.00697763	0.298554	0.0726713	0.271964	0.103446	-0.399017	0.0144295	0.678811	3.8731e-06	-0.252104	0.132249	0.24099	0.150761	-0.196681	0.243316	0.0598145	0.72509	0.212512	0.20667	0.237635	0.156704	0.160107	0.343848	-0.720019	5.07832e-07	0.68545
AMEX60DD000465	DEPDC5	yellow	0.185091	0.272758	-0.121797	0.472688	-0.339258	0.03996	-0.246661	0.141093	0.376089	0.0217853	0.299938	0.0712917	0.220534	0.189646	0.015891	0.925626	-0.269623	0.106569	-0.0815653	0.631288	0.429899	0.00791711	0.0585893	0.730509	-0.537268	0.000606229	-0.293993	0.0773669	0.115933	0.49442	-0.134321	0.42801	-0.105338	0.534941	-0.146072	0.388322	-0.00867459	0.959361	0.529517	0.000751363	-0.162687	0.336023	-0.230392	0.170109	0.14586	0.389018	-0.259663
AMEX60DD000467	PRR14L	yellow	0.542388	0.000524581	0.242035	0.148944	-0.103456	0.542301	-0.566677	0.000255682	-0.178113	0.291564	-0.119364	0.48164	-0.128412	0.448789	0.446526	0.00559963	-0.138279	0.414397	0.345	0.0365091	-0.057758	0.734193	-0.0632683	0.709885	-0.380317	0.0202331	0.0903417	0.594895	-0.535904	0.000629787	-0.0297052	0.861452	0.535164	0.000642927	-0.0473287	0.780886	-0.480333	0.0026224	0.515267	0.00110036	-0.60699	6.80183e-05	-0.80348	2.14868e-09	0.718877	5.39796e-07	-0.191823
AMEX60DD000469	LOC340211	red	0.377754	0.0211627	-0.112704	0.506598	-0.321584	0.0522722	-0.0836563	0.622535	-0.00159012	0.992548	0.171984	0.308753	0.192239	0.254335	0.246059	0.142097	0.00268525	0.987415	0.13882	0.412557	0.0279945	0.86936	-0.0894549	0.598531	-0.327822	0.0476205	-0.403157	0.0133552	0.0931236	0.583554	-0.35397	0.0316071	0.0551814	0.745649	0.162563	0.336399	0.18954	0.261191	0.430395	0.00783768	-0.428704	0.00811144	-0.199796	0.235781	0.233301	0.164629	-0.167434
AMEX60DD000470	LOC100130764.1	yellow	-0.697996	1.5684e-06	-0.102752	0.545065	0.00870254	0.95923	0.53924	0.000573524	0.44616	0.0056435	0.180949	0.283822	0.199424	0.236672	-0.381482	0.0198222	0.130313	0.442045	-0.422419	0.00920187	0.19642	0.243953	0.207894	0.216939	-0.06603	0.697806	-0.301793	0.0694757	0.621959	3.96875e-05	-0.0695639	0.682456	-0.729963	2.94642e-07	-0.0987092	0.56108	0.706224	1.0415e-06	-0.207331	0.218213	0.608	6.56475e-05	0.910782	5.2373e-15	-0.53691	0.000612327	-0.15148
AMEX60DD000471	RTL1.1	yellow	-0.663861	7.49033e-06	0.103844	0.540778	0.158857	0.347676	0.219473	0.191838	0.37546	0.0220244	0.0724723	0.669916	0.0943571	0.578557	-0.102471	0.546173	0.16562	0.327266	-0.232689	0.165771	0.157755	0.351074	0.197461	0.241414	-0.461791	0.00401299	-0.119251	0.482061	0.181564	0.282162	-0.0237622	0.888977	-0.637334	2.21518e-05	-0.065186	0.70149	0.507554	0.00134358	0.0143449	0.932845	0.379636	0.0204767	0.596535	9.75385e-05	0.0175372	0.917946	-0.545462
AMEX60DD000472	LOC101950947	pink	-0.13247	0.434461	0.191587	0.25598	-0.0181767	0.914965	-0.0135777	0.936429	0.0133724	0.937389	0.0828947	0.625717	0.112664	0.506751	0.0559187	0.742365	0.170009	0.314425	0.180174	0.285926	-0.0351312	0.83646	0.00469059	0.978019	-0.556075	0.000352279	-0.0333096	0.844834	-0.248788	0.137587	0.0025634	0.987986	-0.282642	0.0900771	-0.031836	0.85162	0.175644	0.298413	0.21029	0.211567	-0.165137	0.328699	-0.0600441	0.724076	0.544306	0.000496629	-0.630385
AMEX60DD000473	PISD	magenta	0.262982	0.115817	-0.183175	0.277842	0.150189	0.37494	-0.535366	0.000639308	-0.438176	0.00667741	0.437723	0.00674067	0.465503	0.00369216	-0.193619	0.250876	0.409193	0.0119104	0.605	7.29203e-05	0.323898	0.0505059	0.106718	0.529573	0.0384705	0.821156	0.0958393	0.572577	-0.120349	0.478005	-0.167809	0.32082	0.543334	0.000510618	0.281021	0.0920158	-0.468372	0.00345973	0.241908	0.149164	-0.0371741	0.82709	-0.460184	0.00415918	-0.0212463	0.90067	0.330401
AMEX60DD000474	SFI1	midnightblue	0.171163	0.311102	0.0230389	0.892337	-0.338011	0.0407431	-0.22368	0.183246	0.245378	0.143239	0.3073	0.0642949	0.338545	0.040406	0.0525535	0.757388	0.131104	0.439254	0.190949	0.257597	0.34854	0.034505	0.154437	0.361424	-0.499371	0.00165228	-0.474887	0.00297867	0.269853	0.106259	-0.270093	0.105936	-0.0145324	0.931969	-0.147361	0.384104	0.192224	0.254375	0.591601	0.000115129	-0.193955	0.25004	-0.124232	0.463814	0.0843977	0.619444	-0.10649
AMEX60DD000475	EIF4ENIF1	green	0.214398	0.202575	0.128933	0.446934	-0.712578	7.51989e-07	0.532787	0.000686748	0.106542	0.530254	0.217851	0.195226	0.139901	0.408888	-0.137783	0.416089	-0.104533	0.538081	-0.062017	0.715381	-0.293097	0.0783157	-0.0829327	0.625559	-0.30611	0.0653882	-0.532571	0.000690861	0.198845	0.238064	-0.187917	0.265373	-0.49147	0.00200782	0.166272	0.325338	0.652532	1.20552e-05	0.118978	0.48307	-0.352464	0.03239	0.141054	0.404999	0.249582	0.136295	-0.491185
AMEX60DD000476	DRG1	turquoise	0.0468875	0.78288	0.348901	0.0343059	-0.175841	0.297863	0.436596	0.00690019	-0.134802	0.426341	-0.343487	0.0373935	-0.409325	0.0118805	0.138808	0.412597	-0.236271	0.159167	-0.100423	0.554263	-0.689878	2.31849e-06	-0.299367	0.0718585	-0.0239025	0.888326	0.194002	0.249923	-0.481909	0.0025265	0.330619	0.0456459	-0.353668	0.0317628	0.266242	0.111205	0.163236	0.334373	-0.366665	0.0256039	-0.383687	0.0190633	-0.0280431	0.869135	0.603832	7.59443e-05	-0.604273
AMEX60DD000477	PATZ1	brown	0.306306	0.0652065	-0.357136	0.0300112	-0.556286	0.000350074	0.204327	0.225107	0.283312	0.0892845	0.342398	0.0380413	0.356836	0.0301599	-0.23396	0.163405	-0.0300551	0.859836	-0.115585	0.495723	0.241699	0.149526	0.123177	0.467647	0.027159	0.873227	-0.740182	1.64197e-07	0.729905	2.95597e-07	-0.316079	0.0566725	-0.00647455	0.969662	-0.00475783	0.977704	0.418485	0.00994626	0.355536	0.030809	-0.072532	0.66966	0.156727	0.354262	-0.498786	0.00167653	0.362866
AMEX60DD000479	PIK3IP1	yellow	-0.546875	0.000461257	-0.1761	0.297141	-0.152439	0.367745	0.550981	0.000409369	0.427698	0.0082782	0.305103	0.0663234	0.327711	0.0477002	-0.447996	0.00542634	0.178936	0.289304	-0.390209	0.016959	0.236793	0.158221	0.257527	0.123854	-0.018983	0.911207	-0.4408	0.00632097	0.752498	7.82246e-08	-0.247517	0.139674	-0.713294	7.24471e-07	-0.0517983	0.760772	0.765961	3.30673e-08	-0.154369	0.361639	0.571159	0.00022255	0.892929	1.10195e-13	-0.668505	6.12696e-06	-0.0244886
AMEX60DD000482	LIMK2	brown	-0.0478849	0.778376	-0.00803572	0.962352	0.688613	2.46131e-06	-0.467094	0.00356164	-0.239357	0.153632	-0.468855	0.00342194	-0.474572	0.00300051	0.295627	0.0756581	-0.268131	0.108597	-0.0220742	0.89682	0.0262711	0.87734	-0.142491	0.400183	0.358465	0.0293616	0.849285	3.04535e-11	-0.585543	0.000140608	0.372998	0.0229817	0.494569	0.00186107	-0.254206	0.128947	-0.870373	2.59624e-12	-0.322085	0.0518857	0.197709	0.240812	-0.386469	0.0181403	0.0723838	0.670297	0.310956
AMEX60DD000484	RNF185	turquoise	0.357097	0.0300305	0.104363	0.538745	0.0360074	0.832438	-0.292368	0.0790946	0.0252369	0.882134	-0.446355	0.00562018	-0.518376	0.00101392	0.526808	0.00080891	-0.523273	0.000889896	-0.135924	0.422467	-0.178025	0.291807	-0.207796	0.21716	-0.0675605	0.691144	0.317583	0.0554426	-0.538504	0.000585542	0.190175	0.259569	0.379087	0.0206751	-0.324205	0.050275	-0.550774	0.00041186	0.134519	0.427322	-0.458817	0.00428714	-0.616105	4.91558e-05	0.504644	0.00144696	-0.101701
AMEX60DD000485	C12ORF43	turquoise	-0.20763	0.217535	-0.132975	0.432695	0.0138772	0.93503	0.271649	0.103862	-0.0204604	0.904328	0.159989	0.344206	0.118499	0.484845	-0.455592	0.00460264	0.0601959	0.723406	-0.152048	0.368991	0.0956038	0.573525	0.0620245	0.715349	0.470204	0.00331807	0.0209737	0.901939	0.340263	0.0393375	-0.0461412	0.786255	-0.159629	0.345308	-0.040921	0.809966	0.0656974	0.699257	-0.39411	0.0157963	0.4575	0.00441362	0.370655	0.0239246	-0.645288	1.61781e-05	0.401999
AMEX60DD000488	SPPL3	blue	-0.174897	0.300506	-0.287905	0.0839968	-0.422386	0.00920802	0.436101	0.00697135	0.430137	0.00787879	0.418339	0.00997481	0.378147	0.021018	-0.446805	0.0055664	-0.0591297	0.728117	-0.368914	0.0246459	0.337028	0.0413695	0.265314	0.112503	0.0263948	0.876767	-0.569417	0.000234935	0.792458	5.07954e-09	-0.300057	0.071174	-0.473117	0.00310322	-0.042192	0.804176	0.562318	0.000292076	0.0437859	0.796931	0.338827	0.0402293	0.5685	0.000241705	-0.690885	2.21024e-06	0.15659
AMEX60DD000489	ACADS	yellow	-0.277277	0.0966166	-0.0963537	0.570508	0.0670165	0.693509	0.761417	4.44965e-08	-0.471887	0.00319245	0.103764	0.541093	0.0895625	0.598089	-0.55956	0.000317432	0.163699	0.332987	-0.0519394	0.760139	-0.497095	0.00174851	0.0442937	0.794626	0.509605	0.00127467	0.128439	0.448695	0.119714	0.480347	-0.018916	0.911519	-0.405126	0.0128684	0.397706	0.0147843	0.43469	0.00717746	-0.737767	1.88982e-07	0.417723	0.0100963	0.61905	4.41632e-05	-0.283994	0.0884842	0.000233318
AMEX60DD000490	UNC119B	brown	0.0409501	0.809833	0.117385	0.48899	0.617357	4.69739e-05	-0.497572	0.00172792	-0.403074	0.013376	-0.388098	0.0176175	-0.391148	0.0166726	0.222281	0.186073	-0.0908952	0.592631	0.24688	0.140729	-0.13275	0.433483	-0.182264	0.28028	0.308059	0.0636061	0.885078	3.56423e-13	-0.783569	9.80153e-09	0.383396	0.0191619	0.484366	0.00238312	-0.0448337	0.792177	-0.893475	1.01216e-13	-0.346982	0.0353757	0.0359645	0.832635	-0.519407	0.000986588	0.293039	0.0783772	0.142617
AMEX60DD000492	MLEC	brown	0.00218897	0.989741	0.107695	0.525789	0.645196	1.62374e-05	-0.363694	0.0269164	-0.421444	0.00938178	-0.485481	0.00232047	-0.491167	0.0020227	0.285025	0.0872829	-0.170457	0.313133	0.127837	0.45084	-0.222631	0.185361	-0.208487	0.2156	0.394797	0.0155984	0.874488	1.52737e-12	-0.744232	1.29261e-07	0.410883	0.0115305	0.534649	0.000652205	-0.110516	0.514936	-0.852959	2.039e-11	-0.388078	0.017624	0.0229014	0.892976	-0.459568	0.00421639	0.275404	0.0989844	0.18545
AMEX60DD000496	HCFC1	blue	-0.248839	0.137503	-0.0321335	0.850249	-0.197767	0.24067	-0.00642445	0.969897	0.410947	0.0115165	0.374297	0.0224725	0.42158	0.00935659	-0.101088	0.55163	0.187119	0.267446	-0.198074	0.239926	0.606789	6.84996e-05	0.356587	0.0302835	-0.147582	0.383383	-0.561076	0.00030326	0.799977	2.84071e-09	-0.271354	0.104253	-0.102601	0.545661	-0.355202	0.0309783	0.369915	0.0242287	0.394964	0.0155507	0.327117	0.0481292	0.403839	0.013185	-0.612244	5.64753e-05	0.354765
AMEX60DD000497	CABP1	blue	-0.232279	0.166538	0.0345926	0.838934	-0.307133	0.0644473	0.390718	0.0168033	0.163226	0.334403	0.343244	0.0375374	0.41498	0.0106521	-0.318382	0.0547968	0.437928	0.00671198	0.0634969	0.708883	0.0868522	0.609256	0.188329	0.264308	-0.122697	0.469396	-0.51139	0.00121724	0.54701	0.000459459	-0.288426	0.0834131	-0.382984	0.0193025	0.0828349	0.625968	0.659038	9.19476e-06	0.0865962	0.610315	0.163965	0.33219	0.516396	0.00106824	-0.310947	0.061036	-0.0762956
AMEX60DD000498	POP5	magenta	0.523016	0.000896051	-0.211648	0.208564	0.210042	0.212119	-0.437421	0.00678317	-0.147169	0.384728	-0.445642	0.00570616	-0.433152	0.00740814	0.500216	0.00161772	-0.389326	0.0172319	-0.0896166	0.597867	-0.0242374	0.886771	-0.245177	0.143578	0.457383	0.004425	0.256257	0.125784	-0.226874	0.176907	0.167754	0.320984	0.817689	6.52194e-10	-0.148369	0.380823	-0.707899	9.56594e-07	0.0665931	0.695352	-0.342568	0.0379396	-0.621257	4.07289e-05	-0.0426532	0.802078	0.678087
AMEX60DD000499	RNF10	magenta	-0.3965	0.0151175	-0.011799	0.944743	-0.155857	0.356973	0.628756	3.07881e-05	0.208161	0.216335	0.0806358	0.635195	0.0370902	0.827474	-0.321475	0.0523563	-0.0541624	0.750194	-0.213006	0.205592	-0.224462	0.18168	-0.0285965	0.866575	-0.15009	0.375261	-0.0559028	0.742436	0.0750178	0.659013	0.129108	0.446314	-0.906529	1.14289e-14	0.214534	0.202281	0.581	0.000162931	-0.412854	0.0111006	0.21824	0.19441	0.578163	0.000178436	0.0394489	0.816683	-0.624042
AMEX60DD000500	COQ5	yellow	-0.241181	0.150428	-0.183603	0.2767	0.0932252	0.583142	0.825791	3.1531e-10	-0.31392	0.0584769	-0.150885	0.372705	-0.146281	0.387636	-0.357729	0.02972	-0.0237322	0.889117	-0.285984	0.0861779	-0.606695	6.87255e-05	-0.0614485	0.717883	0.593399	0.000108413	0.0712544	0.675157	0.151502	0.370731	-0.0365592	0.829908	-0.319643	0.0537913	0.290101	0.0815561	0.452704	0.0049021	-0.724957	3.88675e-07	0.296517	0.0747404	0.618953	4.43206e-05	-0.30418	0.0671908	0.0759151
AMEX60DD000501	LOC110406354	magenta	0.450982	0.00508856	0.03204	0.85068	0.238972	0.154316	-0.558257	0.00033008	-0.218278	0.194329	-0.395166	0.0154932	-0.357053	0.0300526	0.465983	0.00365241	-0.176954	0.294766	0.139587	0.409952	-0.0113375	0.946901	-0.218991	0.192839	0.452301	0.0049452	0.380997	0.0199925	-0.34966	0.0338901	0.148354	0.380871	0.803945	2.06967e-09	-0.104497	0.538223	-0.79913	3.03653e-09	0.00449137	0.978952	-0.287904	0.0839986	-0.658367	9.45817e-06	-0.00656601	0.969234	0.636177
AMEX60DD000503	AMEX60DD000503	magenta	0.307601	0.0640208	-0.177638	0.292875	0.219203	0.192399	-0.509814	0.00126783	-0.108394	0.523089	-0.118333	0.485463	-0.0799083	0.63826	0.20468	0.224289	0.0345032	0.839345	0.0656318	0.699543	0.273766	0.10109	-0.112159	0.508669	0.463136	0.00389407	0.137935	0.415571	0.0669109	0.693969	-0.10515	0.535672	0.76047	4.72969e-08	-0.180088	0.286159	-0.583786	0.000148891	0.102691	0.545307	-0.00687466	0.967789	-0.389391	0.0172118	-0.430901	0.00775716	0.855191
AMEX60DD000504	TRIAP1	brown	-0.0640455	0.706479	-0.0342028	0.840725	0.503523	0.00148861	-0.0412946	0.808263	-0.417934	0.0100545	-0.331073	0.0453317	-0.303073	0.0682428	-0.0668926	0.694048	-0.0211078	0.901315	0.0770464	0.650373	-0.3434	0.0374453	-0.148963	0.378896	0.66334	7.65968e-06	0.675113	4.57551e-06	-0.469857	0.00334456	0.295708	0.0755737	0.240645	0.151364	0.172047	0.308575	-0.536133	0.000625785	-0.660799	8.53525e-06	0.13586	0.422688	-0.137217	0.418027	-0.0645325	0.704347	0.304262
AMEX60DD000505	GATC	yellow	-0.367654	0.0251787	-0.010202	0.952213	-0.0558911	0.742488	0.581998	0.00015777	0.00440588	0.979353	0.101973	0.548136	0.0996093	0.557496	-0.378428	0.0209151	0.12037	0.477928	-0.175137	0.299832	-0.105268	0.535211	0.191286	0.256744	0.453319	0.00483697	-0.0390593	0.818464	0.381876	0.0196848	0.076131	0.654266	-0.483564	0.00242916	0.247005	0.140522	0.387814	0.0177079	-0.576667	0.000187138	0.446877	0.00555787	0.649802	1.34808e-05	-0.5702	0.000229295	0.157815
AMEX60DD000506	AMEX60DD000506	brown	0.343216	0.0375543	-0.282524	0.090217	-0.358178	0.0295009	-0.00303642	0.98577	0.246483	0.14139	0.105072	0.535976	0.120572	0.477184	0.195797	0.245481	-0.16404	0.331965	-0.110276	0.515855	0.168489	0.318835	-0.00638173	0.970097	-0.175475	0.298887	-0.436543	0.00690787	0.292478	0.0789767	-0.147897	0.382355	-0.0541532	0.750235	-0.00990065	0.953623	0.22617	0.17829	0.338644	0.0403443	-0.269346	0.106943	-0.088324	0.603181	-0.0786532	0.643561	0.0561575
AMEX60DD000507	COX6A1	turquoise	-0.284262	0.0881707	-0.293012	0.0784061	0.309858	0.0619951	0.40433	0.0130633	-0.23371	0.163869	-0.0467987	0.783281	-0.0178527	0.916475	-0.388142	0.0176037	0.100531	0.553836	-0.155683	0.357516	-0.116547	0.492117	0.0149497	0.93002	0.803689	2.11276e-09	0.277046	0.096907	0.239217	0.153881	0.0412636	0.808404	-0.0838953	0.621538	0.140486	0.406915	0.00925863	0.956628	-0.730411	2.87337e-07	0.578372	0.000177252	0.484358	0.00238359	-0.730007	2.93907e-07	0.557488
AMEX60DD000508	AMEX60DD000508	black	0.520231	0.000965232	-0.070505	0.678389	-0.271924	0.103498	-0.0876113	0.606119	-0.0876113	0.606119	-0.0876113	0.606119	-0.0478736	0.778426	0.337395	0.0411346	-0.0970456	0.567731	-0.0725724	0.669486	-0.0068947	0.967695	-0.0417964	0.805978	0.232462	0.166197	-0.383876	0.0189992	0.304753	0.066652	-0.313445	0.0588796	0.569207	0.000236471	-0.162989	0.335115	-0.0152154	0.92878	0.342357	0.0380657	-0.336029	0.0420136	-0.257959	0.123203	-0.22049	0.189735	0.595049
AMEX60DD000509	MSI1	black	0.739497	1.70903e-07	-0.306103	0.0653942	-0.512977	0.00116813	-0.0437715	0.796996	0.121544	0.473615	-0.0499759	0.768956	-0.0570264	0.73744	0.255341	0.12719	-0.335873	0.0421153	-0.171291	0.310737	0.0432293	0.799459	-0.0361159	0.831941	0.163512	0.333546	-0.511369	0.00121792	0.362453	0.027481	-0.177901	0.292149	0.508167	0.00132263	-0.146067	0.388336	-0.0223001	0.89577	0.445554	0.00571687	-0.498831	0.00167468	-0.385005	0.0186211	-0.19462	0.248388	0.556489
AMEX60DD000510	AMEX60DD000510	yellow	-0.758407	5.39728e-08	0.127335	0.452634	0.0731059	0.667196	0.108744	0.521739	0.458512	0.00431617	0.385857	0.0183402	0.422844	0.00912449	-0.462247	0.00397225	0.421705	0.00933334	-0.100317	0.554685	0.497237	0.00174237	0.279359	0.0940367	-0.225611	0.179394	-0.23102	0.168914	0.535534	0.00063633	-0.201897	0.230789	-0.597635	9.39655e-05	-0.199062	0.237542	0.447026	0.00554013	-0.0126129	0.940938	0.654215	1.12467e-05	0.706599	1.02192e-06	-0.529338	0.000755059	-0.106392
AMEX60DD000512	PLA2G1B.1	green	-0.414841	0.0106809	-0.188619	0.263561	-0.254909	0.127857	0.656345	1.02941e-05	0.285852	0.0863296	0.331507	0.0450328	0.306667	0.0648742	-0.490474	0.0020571	0.130045	0.442994	-0.302898	0.0684102	0.0384908	0.821063	0.180822	0.284166	-0.0468515	0.783043	-0.467576	0.00352294	0.625469	3.48361e-05	-0.178159	0.291438	-0.720636	4.9129e-07	0.129797	0.44387	0.799582	2.93053e-09	-0.159891	0.344507	0.355318	0.0309195	0.790879	5.72169e-09	-0.426173	0.00853654	-0.203773
AMEX60DD000513	AMEX60DD000513	turquoise	-0.223171	0.184271	-0.392334	0.0163171	0.0250768	0.882877	0.163439	0.333765	0.246103	0.142024	0.220472	0.189772	0.222196	0.186246	-0.262019	0.117206	-0.0128721	0.939727	-0.315432	0.0572087	0.383406	0.0191587	0.210096	0.211999	0.217568	0.19582	-0.20066	0.23372	0.603457	7.69389e-05	-0.241797	0.149356	-0.177186	0.294125	-0.184011	0.275615	0.230642	0.169633	-0.0892426	0.599402	0.494811	0.00185004	0.471063	0.00325341	-0.757836	5.59699e-08	0.399525
AMEX60DD000514	LOC107985532	turquoise	-0.276902	0.0970874	-0.306121	0.065378	0.324776	0.0498484	-0.23863	0.154925	0.21373	0.204019	0.120775	0.476436	0.175001	0.300214	-0.178062	0.291704	0.0317548	0.851995	-0.130649	0.440858	0.560084	0.000312468	0.162796	0.335697	0.150782	0.373035	0.0837416	0.622179	0.377901	0.0211086	-0.0680062	0.689207	0.041638	0.806699	-0.301429	0.0698283	-0.131832	0.436696	-0.0169703	0.92059	0.622068	3.95279e-05	0.264569	0.113554	-0.639608	2.02668e-05	0.484798
AMEX60DD000517	AMEX60DD000517	yellow	-0.201313	0.23217	0.21338	0.204779	-0.278871	0.0946369	0.492382	0.00196362	0.183476	0.277038	-0.0270533	0.873716	0.0226621	0.894088	-0.147346	0.384153	0.0546202	0.748151	-0.228918	0.172934	-0.146656	0.386407	0.0267955	0.87491	0.195342	0.246602	-0.196357	0.244108	0.338424	0.0404825	-0.157703	0.351234	-0.357007	0.0300751	-0.160717	0.341987	0.426442	0.00849035	-0.254446	0.128574	0.192934	0.25259	0.436149	0.00696448	-0.343747	0.0372405	0.045678
AMEX60DD000518	UNKNOWN	yellow	-0.223642	0.183322	-0.102311	0.546803	-0.105677	0.533617	0.6449	1.64311e-05	-0.0590764	0.728353	0.0433946	0.798708	-0.0214771	0.899597	-0.208207	0.216232	-0.0534535	0.753362	-0.313427	0.0588951	-0.259258	0.121259	0.022644	0.894172	0.131276	0.438649	-0.0650027	0.702291	0.235342	0.160862	-0.047095	0.781942	-0.488969	0.00213359	0.050872	0.764929	0.53944	0.000570299	-0.39375	0.0159007	0.286227	0.0859006	0.558935	0.00032344	-0.206117	0.220982	-0.168703
AMEX60DD000519	SIRT4	midnightblue	-0.201676	0.23131	0.0927981	0.584876	0.221868	0.186912	0.325285	0.0494708	-0.529429	0.000753162	0.0391922	0.817856	0.0118339	0.94458	-0.428064	0.00821713	0.151728	0.37001	0.197825	0.240528	-0.386548	0.0181148	0.025242	0.88211	0.383592	0.0190954	0.41754	0.0101325	-0.243745	0.146006	0.107249	0.527512	-0.152204	0.368492	0.265314	0.112504	-0.0278697	0.869938	-0.616813	4.79122e-05	0.340109	0.0394321	0.236847	0.158124	-0.0287767	0.865742	-0.0447323
AMEX60DD000520	EEF1A1	red	-0.447889	0.0054388	-0.237184	0.157515	0.240647	0.151362	0.168645	0.318383	0.142478	0.400227	0.150003	0.37554	0.132783	0.433365	-0.331216	0.0452329	-0.051461	0.762285	-0.275522	0.0988339	0.386924	0.0179931	0.259677	0.120638	0.293652	0.0777263	0.168384	0.319143	0.373847	0.0226479	0.0910611	0.591953	-0.196891	0.242803	-0.233636	0.164007	-0.025548	0.880691	-0.312749	0.0594747	0.703971	1.1666e-06	0.454969	0.0046659	-0.650109	1.33129e-05	0.341062
AMEX60DD000521	EEF1A1.1	black	-0.276286	0.0978634	-0.300837	0.0704064	0.0776399	0.647853	0.277583	0.0962342	0.190258	0.259358	0.0738977	0.663803	0.0402257	0.813137	-0.245577	0.142905	-0.257413	0.124027	-0.290391	0.0812388	0.155021	0.359591	0.285533	0.0866967	0.0387984	0.819657	0.10435	0.538798	0.16016	0.343684	0.410326	0.0116547	-0.419228	0.00980186	-0.0928102	0.584827	0.115043	0.497759	-0.267947	0.108849	0.378516	0.0208827	0.31892	0.0543663	-0.223285	0.18404	-0.0688893
AMEX60DD000522	EEF1A1.2	turquoise	0.145814	0.38917	0.132764	0.433433	0.0769094	0.650955	-0.0835846	0.622835	-0.129927	0.44341	-0.266081	0.11143	-0.335602	0.0422915	0.296906	0.0743416	-0.3382	0.0406234	0.0135353	0.936627	-0.29162	0.0799003	0.0280204	0.86924	-0.254506	0.128481	0.30848	0.0632256	-0.596074	9.90725e-05	0.485172	0.00233766	0.0142095	0.933477	0.143737	0.396033	-0.260854	0.118904	-0.00462065	0.978347	-0.388554	0.0174735	-0.380653	0.0201138	0.726868	3.49923e-07	-0.497043
AMEX60DD000523	SIRT4.1	turquoise	0.0737782	0.664314	0.380539	0.0201545	0.0255613	0.88063	-0.159293	0.346338	-0.159293	0.346338	-0.159293	0.346338	-0.101833	0.548687	0.361399	0.0279682	0.090572	0.593953	0.312897	0.0593477	-0.196465	0.243844	-0.0477149	0.779143	-0.362464	0.0274759	0.187606	0.266179	-0.491892	0.00198726	0.171884	0.30904	-0.00439479	0.979405	-0.0103476	0.951532	-0.111765	0.510169	0.111695	0.510437	-0.334437	0.0430574	-0.325049	0.0496452	0.675178	4.56222e-06	-0.474901
AMEX60DD000524	SIRT4.2	turquoise	0.0999344	0.556204	0.173787	0.303633	0.0754122	0.65733	-0.146243	0.38776	-0.146243	0.38776	-0.146243	0.38776	-0.0775427	0.648266	0.335988	0.0420405	0.0632948	0.709769	0.294065	0.0772905	-0.173046	0.305731	-0.0413837	0.807857	-0.318728	0.0545196	0.169323	0.316412	-0.452339	0.00494112	0.195504	0.246203	0.00416798	0.980468	0.00726761	0.965948	-0.115094	0.497569	0.101133	0.551454	-0.322419	0.0516293	-0.319935	0.0535604	0.622002	3.96251e-05	-0.420129
AMEX60DD000525	PXN	yellow	-0.545277	0.000482982	0.0277072	0.87069	-0.102086	0.547689	0.632226	2.69811e-05	-0.0692213	0.683939	0.457497	0.00441393	0.479202	0.00269314	-0.657522	9.79981e-06	0.506835	0.00136849	0.0484393	0.775875	-0.0641023	0.70623	0.278061	0.0956392	-0.0497249	0.770085	-0.268564	0.108005	0.418266	0.00998909	-0.222288	0.186058	-0.705372	1.0873e-06	0.256358	0.125629	0.754237	7.02079e-08	-0.29884	0.0723848	0.505884	0.00140206	0.797976	3.32368e-09	-0.303507	0.0678286	-0.29556
AMEX60DD000526	RPLP0	yellow	-0.257559	0.123806	-0.097492	0.565943	-0.0489603	0.773527	0.381791	0.0197144	0.260806	0.118975	-0.0676104	0.690926	-0.0724689	0.669931	-0.151639	0.370294	-0.12464	0.462337	-0.297607	0.0736275	0.0271617	0.873215	0.065129	0.701739	0.347999	0.0348053	-0.0136973	0.93587	0.310239	0.0616582	0.180343	0.285466	-0.447921	0.00543506	0.0309658	0.855633	0.203307	0.227479	-0.438193	0.00667504	0.317879	0.0552029	0.463547	0.00385833	-0.510202	0.0012552	0.159249
AMEX60DD000527	DR999_PMT12737	darkred	0.0737485	0.664441	0.337387	0.0411395	-0.321189	0.0525787	0.387446	0.0178255	-0.0747338	0.660226	-0.12172	0.472968	-0.137909	0.415659	0.141132	0.404737	0.00554134	0.974033	0.0137551	0.9356	-0.553558	0.000379528	-0.150618	0.373563	-0.366988	0.0254644	-0.1825	0.279647	-0.251713	0.13287	0.0112444	0.947337	-0.35615	0.030501	0.197285	0.241841	0.461451	0.00404352	0.0244267	0.885892	-0.445044	0.00577917	0.0374681	0.825743	0.648589	1.4162e-05	-0.712898
AMEX60DD000529	LOC111559199.1	blue	0.319812	0.0536578	-0.296381	0.0748797	-0.29405	0.0773058	-0.227909	0.174887	0.287839	0.0840715	0.219773	0.191215	0.256178	0.125904	0.105463	0.534452	0.0815247	0.631459	-0.0575184	0.735256	0.459951	0.00418069	0.0385536	0.820776	0.0930348	0.583915	-0.56814	0.000244413	0.609435	6.24048e-05	-0.390679	0.0168153	0.282913	0.0897558	-0.0697206	0.681778	0.0639257	0.707004	0.447333	0.00550398	-0.129008	0.44667	-0.0707736	0.67723	-0.566916	0.000253805	0.61162
AMEX60DD000530	RAB35	brown	0.0545698	0.748376	-0.0702978	0.679284	0.386942	0.0179872	-0.00221197	0.989633	-0.409388	0.0118661	-0.322394	0.0516485	-0.337193	0.0412638	-0.0451405	0.790786	-0.22399	0.182623	0.116337	0.492905	-0.372221	0.023291	-0.216007	0.199126	0.487816	0.00219383	0.692499	2.04637e-06	-0.581402	0.000160836	0.413765	0.0109065	0.114679	0.499133	0.220511	0.189692	-0.536065	0.000626973	-0.611191	5.86352e-05	0.0385366	0.820853	-0.227807	0.175085	0.172895	0.306158	0.0665895
AMEX60DD000531	AMEX60DD000531	brown	-0.270803	0.104986	0.22909	0.172603	0.759445	5.05108e-08	-0.338959	0.0401467	-0.390317	0.0169258	-0.421405	0.00938899	-0.368399	0.0248624	0.244869	0.144097	0.0868014	0.609466	0.201391	0.231984	-0.164405	0.330878	-0.147019	0.38522	0.121121	0.475167	0.815503	7.88655e-10	-0.686625	2.70217e-06	0.313611	0.058739	0.330303	0.0458655	-0.130187	0.442491	-0.5831	0.000152244	-0.309889	0.0619677	0.191397	0.256462	-0.215971	0.199204	0.362107	0.0276403	-0.0522418
AMEX60DD000532	BICDL1	brown	-0.147152	0.384784	0.205444	0.222527	0.723407	4.22947e-07	-0.354978	0.0310915	-0.380202	0.0202741	-0.524473	0.000861648	-0.493649	0.00190365	0.385752	0.0183747	-0.053674	0.752376	0.146064	0.388348	-0.243453	0.146504	-0.196262	0.244341	0.117954	0.486873	0.858688	1.06688e-11	-0.806287	1.71096e-09	0.40034	0.0140784	0.349871	0.0337753	-0.132412	0.434663	-0.665593	6.95244e-06	-0.317804	0.0552636	0.0351505	0.836371	-0.345579	0.0361747	0.482545	0.0024887	-0.107532
AMEX60DD000533	VMP1	turquoise	-0.320786	0.0528928	-0.129368	0.44539	0.0544409	0.748951	0.0990194	0.559843	0.190625	0.258421	0.222346	0.185941	0.277173	0.0967479	-0.264363	0.113845	0.200253	0.23469	-0.176143	0.297021	0.444203	0.00588324	0.23013	0.170607	0.319391	0.0539916	-0.199239	0.237117	0.644729	1.65442e-05	-0.226935	0.176788	-0.0658661	0.698521	-0.240524	0.151576	0.16772	0.321083	-0.0954059	0.574323	0.562903	0.000286931	0.459888	0.00418654	-0.86143	7.74639e-12	0.58122
AMEX60DD000535	CIT	yellow	0.273919	0.100892	0.204658	0.224339	0.289726	0.0819695	-0.667382	6.43419e-06	-0.227853	0.174997	-0.233821	0.163663	-0.239646	0.153122	0.511556	0.00121204	-0.0317235	0.852139	0.337672	0.0409583	-0.027203	0.873023	-0.0651508	0.701644	-0.354411	0.0313809	0.355647	0.0307534	-0.693986	1.90538e-06	0.206666	0.219726	0.580985	0.000163008	-0.0808997	0.634085	-0.62184	3.98623e-05	0.377787	0.0211507	-0.453962	0.00476969	-0.745638	1.18836e-07	0.751045	8.55647e-08	-0.220093
AMEX60DD000538	AMEX60DD000538	black	0.457714	0.00439286	-0.126192	0.456734	-0.396692	0.0150641	-0.15681	0.354004	0.279681	0.0936432	-0.0135137	0.936728	0.0208045	0.902726	0.25056	0.134716	-0.141822	0.402422	-0.198861	0.238025	0.200123	0.234999	0.045325	0.78995	-0.0673707	0.691968	-0.508627	0.00130711	0.418397	0.00996347	-0.356548	0.0303026	0.336034	0.0420102	-0.239633	0.153144	0.130923	0.439892	0.514696	0.00111694	-0.248766	0.137622	-0.164845	0.329565	-0.236598	0.158574	0.406941
AMEX60DD000539	PRKAB1	brown	-0.106396	0.530824	-0.196914	0.242747	0.513934	0.00113938	0.0358248	0.833276	-0.459252	0.00424603	-0.184524	0.274257	-0.216083	0.198965	-0.181466	0.282427	-0.0756054	0.656506	0.128521	0.448403	-0.27672	0.0973165	-0.199715	0.235975	0.494133	0.00188113	0.739183	1.74058e-07	-0.506793	0.00136993	0.319322	0.0540462	0.122756	0.469181	0.114742	0.498895	-0.484872	0.00235449	-0.646706	1.52819e-05	0.248462	0.13812	-0.103328	0.542801	0.0366492	0.829495	0.0909901
AMEX60DD000540	AMEX60DD000540	turquoise	0.373436	0.0228092	0.0807057	0.634901	0.129361	0.445416	-0.318951	0.0543412	-0.252104	0.132249	-0.318951	0.0543412	-0.368411	0.0248573	0.403413	0.013291	-0.332516	0.0443445	0.0911652	0.591528	-0.252203	0.132093	-0.243817	0.145884	-0.140868	0.405627	0.353051	0.0320827	-0.643867	1.71238e-05	0.342985	0.0376912	0.379534	0.0205134	0.142866	0.398931	-0.482371	0.00249897	0.112001	0.509272	-0.444132	0.00589211	-0.597501	9.43935e-05	0.670539	5.60461e-06	-0.228501
AMEX60DD000541	AMEX60DD000541	turquoise	-0.369641	0.0243423	-0.197496	0.241328	-0.0271179	0.873417	0.262594	0.116376	0.553231	0.000383209	-0.021699	0.898565	-0.0557589	0.743076	-0.135322	0.424543	-0.274463	0.10019	-0.56538	0.000266057	0.310406	0.0615109	0.00120166	0.994368	0.110268	0.515887	-0.200342	0.234476	0.55215	0.00039558	0.0733444	0.666173	-0.369011	0.0246051	-0.347551	0.0350559	0.281593	0.0913276	-0.109061	0.52052	0.421784	0.00931875	0.514328	0.00112773	-0.602814	7.86723e-05	0.205881
AMEX60DD000544	TMEM233	yellow	-0.350758	0.033296	-0.298292	0.0729349	-0.0760591	0.654573	0.74305	1.38668e-07	0.0393749	0.817022	0.154875	0.360049	0.128357	0.448986	-0.487304	0.00222105	0.00172576	0.991912	-0.305414	0.0660333	-0.173136	0.305475	0.149974	0.375633	0.314752	0.0577762	-0.133301	0.431559	0.418247	0.00999299	0.0568697	0.738136	-0.659792	8.90709e-06	0.247302	0.140029	0.589915	0.000121765	-0.55294	0.000386504	0.46445	0.00378081	0.764028	3.75466e-08	-0.493128	0.00192811	-0.0469277
AMEX60DD000545	NCOR2	turquoise	0.333456	0.0437112	0.232124	0.16683	-0.0269312	0.874282	-0.40369	0.013222	-0.112894	0.505877	-0.150671	0.373393	-0.200858	0.233248	0.379276	0.0206067	-0.21156	0.208758	0.277022	0.0969372	-0.160642	0.342216	-0.0715218	0.674005	-0.512207	0.00119174	0.24735	0.13995	-0.705828	1.06255e-06	0.190706	0.258215	0.149944	0.375731	0.0722097	0.671045	-0.372714	0.0230942	0.296131	0.075137	-0.52008	0.000969118	-0.645797	1.58511e-05	0.894201	9.03304e-14	-0.586828
AMEX60DD000546	AMEX60DD000546	turquoise	-0.0145681	0.931802	-0.169748	0.315179	-0.190226	0.259437	0.288997	0.0827762	0.171797	0.309287	0.0500304	0.768711	0.0738399	0.66405	-0.130153	0.442612	-0.0488562	0.773996	-0.200879	0.233199	0.0219675	0.897316	-0.0453033	0.790049	0.168946	0.317507	-0.351027	0.0331517	0.460293	0.0041491	-0.376543	0.0216143	-0.134159	0.428571	-0.0970675	0.567644	0.372534	0.0231659	-0.0105767	0.95046	0.0960985	0.571534	0.313403	0.0589154	-0.423883	0.00893723	0.219829
AMEX60DD000547	NCOR2.1	turquoise	0.297916	0.0733146	0.231533	0.167944	-0.078156	0.645666	-0.34771	0.0349668	-0.221995	0.186654	0.0523242	0.758415	-0.0229198	0.89289	0.130602	0.441026	-0.100842	0.552603	0.332354	0.0444547	-0.0869434	0.608878	0.0329045	0.846698	-0.341364	0.0386647	0.222384	0.185863	-0.543299	0.000511142	0.0535092	0.753113	0.18237	0.279995	0.159121	0.346865	-0.354852	0.0311558	0.210144	0.211892	-0.328853	0.0468851	-0.527771	0.000788028	0.63011	2.92479e-05	-0.411079
AMEX60DD000548	NCOR2.2	red	0.191567	0.256031	0.292595	0.0788519	-0.474365	0.00301496	0.0649005	0.702738	0.223266	0.184078	0.0344029	0.839806	-0.0110515	0.948239	0.173232	0.305202	-0.131088	0.439311	-0.00428063	0.97994	-0.182877	0.278638	-0.0686224	0.686534	-0.668719	6.07001e-06	-0.368968	0.0246229	-0.141943	0.402017	-0.0868574	0.609234	-0.261275	0.118288	0.0040752	0.980902	0.344223	0.036961	0.442755	0.0060662	-0.514911	0.00111068	-0.170928	0.311779	0.661624	8.24144e-06	-0.712288
AMEX60DD000551	AMEX60DD000551	green	-0.0520634	0.759584	0.0250275	0.883105	-0.575982	0.000191249	0.50214	0.00154144	0.397407	0.0148663	0.213146	0.205287	0.249289	0.13677	-0.193535	0.251086	0.176247	0.296732	-0.175948	0.297565	-0.0197135	0.907805	0.0968119	0.568668	-0.140741	0.406053	-0.757662	5.6592e-08	0.650161	1.32847e-05	-0.322097	0.0518763	-0.460236	0.0041543	0.0541136	0.750412	0.810588	1.19827e-09	0.173411	0.304695	-0.0785414	0.644034	0.476785	0.00285002	-0.298935	0.07229	-0.0887183
AMEX60DD000552	RFLNA	yellow	0.239176	0.153953	0.0389774	0.818838	-0.0159802	0.92521	-0.756916	5.93298e-08	0.327889	0.0475722	0.0499725	0.768971	0.0225505	0.894606	0.333087	0.0439589	-0.15542	0.358339	0.262936	0.115883	0.418825	0.00988003	-0.096774	0.568821	-0.617757	4.62969e-05	0.0777802	0.647258	-0.393343	0.0160193	0.063058	0.710808	0.165287	0.328253	-0.0995717	0.557645	-0.497447	0.0017333	0.567339	0.00025052	-0.374442	0.0224162	-0.650498	1.31038e-05	0.513143	0.00116312	-0.351159
AMEX60DD000556	AMEX60DD000556	blue	-0.188604	0.263599	-0.296369	0.0748916	-0.278279	0.0953692	0.288669	0.0831415	0.395867	0.015295	0.365496	0.0261138	0.392436	0.0162868	-0.3215	0.0523375	0.0883941	0.602892	-0.314099	0.058326	0.451021	0.00508424	0.266993	0.110162	0.0239903	0.887918	-0.584172	0.000147036	0.874517	1.52148e-12	-0.205408	0.222609	-0.273364	0.101612	-0.223576	0.183456	0.519262	0.000990397	0.181514	0.282298	0.355984	0.0305839	0.537288	0.00060589	-0.725943	3.68198e-07	0.364948
AMEX60DD000557	AMEX60DD000557	red	-0.344489	0.0368059	-0.266363	0.111036	0.399712	0.0142443	-0.0493711	0.771677	0.104297	0.539006	-0.0225651	0.894538	-0.040857	0.810258	-0.12823	0.449439	-0.25391	0.129408	-0.335429	0.0424044	0.366334	0.0257476	0.240363	0.151858	0.295132	0.0761721	0.342378	0.0380534	0.175881	0.297751	0.180156	0.285975	-0.0544912	0.748727	-0.369909	0.0242312	-0.250733	0.134438	-0.300489	0.0707481	0.628645	3.09175e-05	0.258943	0.121729	-0.524312	0.000865385	0.388332
AMEX60DD000558	DPX16_23792	purple	-0.171991	0.308735	-0.109792	0.51771	-0.276854	0.0971485	-0.136431	0.420723	0.913322	3.22524e-15	0.0898623	0.59686	0.116542	0.492139	0.207509	0.21781	-0.206762	0.219507	-0.414652	0.0107201	0.61494	5.12695e-05	0.0912753	0.591078	-0.563144	0.000284844	-0.562665	0.000289012	0.564295	0.00027503	-0.178654	0.290078	-0.320152	0.05339	-0.50237	0.00153254	0.329613	0.0463485	0.598724	9.05418e-05	0.0283351	0.867785	0.208371	0.215861	-0.220886	0.18892	-0.120765
AMEX60DD000559	CCDC92	magenta	-0.148826	0.379339	-0.0634671	0.709013	-0.100174	0.555253	0.0339495	0.84189	0.350688	0.0333337	0.0847578	0.617945	0.0394219	0.816807	0.0903423	0.594893	-0.0782106	0.645435	-0.237346	0.157223	0.341898	0.0383417	0.16595	0.32629	-0.212739	0.206174	-0.16434	0.33107	0.292736	0.0787012	0.0201476	0.905783	-0.336563	0.0416681	-0.0892638	0.599316	0.221373	0.187924	0.0894088	0.59872	0.214144	0.203123	0.261038	0.118634	-0.240002	0.152493	-0.0713169
AMEX60DD000561	DNAH10.2	royalblue	-0.191778	0.255499	-0.0710462	0.676054	0.522001	0.00092074	-0.266759	0.110486	-0.135614	0.423535	-0.190372	0.259065	-0.151014	0.372293	0.222468	0.185693	-0.00194394	0.990889	0.0220941	0.896727	0.127496	0.452059	0.277917	0.0958186	0.0545132	0.748629	0.404668	0.0129802	-0.246538	0.141299	0.445247	0.00575428	0.255996	0.126183	-0.142491	0.400183	-0.369871	0.0242472	-0.0865685	0.610429	0.215891	0.199374	-0.0943316	0.57866	0.0644978	0.704499	0.110763
AMEX60DD000562	DNAH10.3	green	-0.0502653	0.767654	0.207217	0.218472	0.219461	0.191862	-0.279749	0.0935601	-0.0536857	0.752324	-0.1599	0.34448	-0.146411	0.387208	0.235412	0.160733	-0.110831	0.513731	-0.048241	0.776769	0.107019	0.528404	0.349311	0.0340811	-0.0299252	0.860436	0.291706	0.0798077	-0.248032	0.138826	0.375099	0.0221627	0.325356	0.0494177	-0.329808	0.0462115	-0.414532	0.0107453	0.0891061	0.599963	0.0100322	0.953008	-0.278252	0.0954024	0.178297	0.291058	0.0880835
AMEX60DD000563	AMEX60DD000563	turquoise	0.165527	0.327541	0.481391	0.00255768	-0.0564449	0.740024	-0.185305	0.272194	-0.185305	0.272194	-0.185305	0.272194	-0.1945	0.248686	0.321304	0.0524893	0.0675455	0.691208	0.329714	0.0462772	-0.316847	0.0560421	-0.16647	0.324754	-0.35466	0.0312532	0.183192	0.277795	-0.601653	8.189e-05	0.168234	0.319579	0.11398	0.501769	0.0974576	0.566081	-0.162847	0.335543	0.155081	0.359403	-0.481513	0.00255033	-0.448031	0.0054223	0.791284	5.55044e-09	-0.519699
AMEX60DD000564	OJAV_G00236990.1	turquoise	0.113378	0.504043	0.279863	0.0934206	0.0429073	0.800923	0.0626547	0.712579	-0.118047	0.486525	-0.432998	0.00743167	-0.478899	0.00271243	0.339322	0.0399202	-0.324924	0.0497381	-0.00544671	0.974477	-0.479304	0.00268674	-0.124595	0.462497	-0.107974	0.524711	0.372848	0.0230413	-0.623857	3.69929e-05	0.779824	1.28112e-08	-0.0253928	0.881411	0.0692048	0.68401	-0.193888	0.250206	-0.177483	0.293303	-0.366117	0.0258417	-0.300825	0.0704187	0.716446	6.14109e-07	-0.464735
AMEX60DD000565	ATP6V0A2	green	0.0525524	0.757393	-0.0997372	0.556987	0.506343	0.00138575	-0.656527	1.02158e-05	-0.144834	0.392399	-0.12307	0.468038	-0.102879	0.544569	0.21139	0.209132	-0.0809427	0.633904	0.244129	0.145351	0.259133	0.121445	-0.0699117	0.680952	0.0126665	0.940687	0.551586	0.000402177	-0.501557	0.00156424	0.203373	0.227325	0.530684	0.000727715	-0.151284	0.37143	-0.82103	4.85453e-10	0.0917576	0.589111	-0.0246008	0.885085	-0.569097	0.000237283	0.231775	0.167488	0.147881
AMEX60DD000566	TCTN2	blue	-0.106817	0.529186	-0.268481	0.108117	-0.355868	0.0306423	0.135849	0.422727	0.563809	0.000279138	0.340377	0.0392671	0.376794	0.0215198	-0.251907	0.132562	0.0207061	0.903184	-0.332724	0.0442034	0.550386	0.000416551	0.231375	0.168242	-0.0410259	0.809488	-0.687756	2.56261e-06	0.901945	2.54473e-14	-0.366723	0.0255787	-0.198553	0.238767	-0.182094	0.280735	0.460789	0.00410354	0.33362	0.043601	0.270547	0.105328	0.433245	0.00739406	-0.75535	6.5483e-08	0.394681
AMEX60DD000568	LOC108716549	red	-0.145218	0.391132	-0.262865	0.115985	0.29864	0.0725853	0.0158467	0.925833	-0.19964	0.236155	0.0845699	0.618727	0.0836215	0.62268	-0.201922	0.230731	-0.0549321	0.74676	-0.119702	0.480394	0.138038	0.41522	-0.121327	0.474411	0.205407	0.222612	0.167127	0.32282	0.124245	0.463765	-0.0866112	0.610253	0.126222	0.456627	-0.0730455	0.667456	-0.0738238	0.664119	-0.134694	0.426715	0.352078	0.0325933	0.157223	0.352722	-0.248421	0.138187	0.276878
AMEX60DD000569	GTF2H3	turquoise	-0.0133118	0.937672	0.00167756	0.992138	-0.164289	0.331221	0.28259	0.0901389	-0.0197991	0.907406	0.0566932	0.738921	0.0661599	0.69724	-0.300909	0.0703362	0.184716	0.273749	-0.0520767	0.759524	-0.170857	0.311981	-0.0470726	0.782044	0.334586	0.0429591	-0.245703	0.142694	0.31557	0.0570944	-0.268352	0.108294	-0.0293512	0.863087	0.226357	0.177922	0.319462	0.0539346	-0.176644	0.295628	0.121006	0.475589	0.29648	0.074778	-0.401545	0.0137652	0.277868
AMEX60DD000570	EIF2B1	turquoise	-0.297429	0.0738086	-0.0823781	0.62788	-0.186404	0.269312	0.382567	0.0194458	0.338831	0.0402268	0.154673	0.360683	0.203363	0.227349	-0.275324	0.099086	0.185879	0.270686	-0.344615	0.0367323	0.219444	0.191898	0.0449777	0.791524	0.26033	0.119673	-0.462338	0.00396422	0.774001	1.92346e-08	-0.427148	0.00837047	-0.260035	0.120108	-0.132491	0.434389	0.51826	0.00101703	-0.0724133	0.67017	0.393721	0.0159091	0.633066	2.61265e-05	-0.81839	6.13353e-10	0.410783
AMEX60DD000571	DDX55	magenta	0.556207	0.0003509	-0.268099	0.108641	-0.0263148	0.877137	-0.0910111	0.592158	-0.261656	0.117734	-0.251443	0.133301	-0.23989	0.152691	0.3764	0.0216679	-0.277417	0.0964423	-0.0533172	0.753971	-0.31123	0.0607882	-0.0746118	0.660748	0.103128	0.54359	-0.0770012	0.650565	-0.203058	0.228061	0.0121318	0.943187	0.569077	0.000237426	0.0429092	0.800914	-0.206095	0.221031	0.243223	0.146899	-0.584269	0.000146571	-0.497086	0.00174892	0.350031	0.0336886	0.179671
AMEX60DD000572	TMED2	blue	0.32489	0.049764	0.0212676	0.900571	0.267452	0.109528	-0.537813	0.000597032	-0.0885617	0.602202	-0.390208	0.0169594	-0.382127	0.0195977	0.449134	0.00529535	-0.264692	0.11338	0.175476	0.298883	-0.10185	0.548619	-0.254048	0.129193	0.0433756	0.798794	0.480932	0.00258559	-0.698213	1.55178e-06	0.346424	0.0356917	0.448208	0.00540179	0.0556191	0.743699	-0.761906	4.31094e-08	0.0285322	0.866873	-0.464576	0.00377009	-0.740554	1.6066e-07	0.500901	0.0015902	-0.0206786
AMEX60DD000573	RILPL1	turquoise	0.279163	0.0942785	0.212075	0.207626	-0.164887	0.329442	-0.00276316	0.98705	-0.148515	0.38035	-0.162159	0.337617	-0.216514	0.198048	0.292573	0.0788755	-0.200507	0.234084	0.152366	0.367978	-0.441021	0.00629173	-0.0849294	0.617231	-0.429274	0.0080182	0.055765	0.743049	-0.566877	0.000254109	0.218398	0.194077	-0.0472504	0.78124	0.204196	0.22541	-0.019234	0.910038	0.169798	0.315035	-0.602445	7.96825e-05	-0.39666	0.015073	0.904107	1.75348e-14	-0.696759
AMEX60DD000575	SNRNP35	green	0.262245	0.11688	0.131207	0.438892	0.205809	0.221686	-0.454318	0.00473278	-0.127866	0.450735	-0.314464	0.0580182	-0.334431	0.0430613	0.271186	0.104477	-0.198706	0.238398	-0.00926857	0.956581	-0.0927535	0.585057	-0.294064	0.0772919	0.163423	0.333814	0.297505	0.0737315	-0.381362	0.0198642	-0.0663841	0.696263	0.538608	0.000583832	-0.0641257	0.706128	-0.568389	0.000242536	0.0726951	0.66896	-0.287056	0.0849555	-0.511161	0.00122448	0.210588	0.210906	0.243804
AMEX60DD000576	RILPL2	turquoise	0.095701	0.573134	0.255822	0.12645	0.455899	0.00457183	-0.549759	0.000424241	-0.463036	0.00390275	-0.181909	0.281233	-0.182454	0.279769	0.23033	0.170226	0.0755652	0.656677	0.503752	0.00148003	-0.160751	0.341883	-0.0901433	0.595708	-0.158166	0.349804	0.685939	2.79012e-06	-0.895046	7.90579e-14	0.27346	0.101488	0.39259	0.016241	0.0977392	0.564953	-0.714136	6.9336e-07	-0.0263619	0.876919	-0.195618	0.245922	-0.632609	2.65887e-05	0.729705	2.98912e-07	-0.305446
AMEX60DD000579	KMT5A	yellow	0.7008	1.36622e-06	0.0973876	0.566361	-0.0399405	0.814439	-0.297629	0.0736056	-0.313019	0.0592436	-0.498634	0.0016829	-0.473331	0.00308796	0.631198	2.80621e-05	-0.251622	0.133016	0.187208	0.267215	-0.480929	0.00258576	-0.416843	0.0102717	0.089308	0.599134	0.14902	0.378712	-0.578826	0.000174697	0.113847	0.502269	0.675735	4.44977e-06	0.125358	0.459742	-0.455223	0.00463998	0.188667	0.263436	-0.812354	1.03246e-09	-0.787046	7.60724e-09	0.64093	1.92388e-05	0.0637756
AMEX60DD000582	SBNO1	yellow	0.454628	0.00470081	0.214092	0.203235	0.0953221	0.57466	-0.40179	0.0137023	-0.392813	0.0161752	-0.271378	0.104222	-0.278144	0.0955361	0.381733	0.0197347	-0.0727979	0.668518	0.377089	0.0214098	-0.367362	0.0253037	-0.313236	0.0590576	-0.167602	0.321428	0.319242	0.05411	-0.74968	9.30366e-08	0.134983	0.425717	0.496628	0.00176886	0.210654	0.21076	-0.49367	0.00190265	0.186474	0.269127	-0.610938	5.91663e-05	-0.737295	1.94214e-07	0.819292	5.66495e-10	-0.25577
AMEX60DD000583	FLJ10833	yellow	0.431861	0.00760673	0.400871	0.0139398	-0.0970621	0.567665	-0.262388	0.116672	-0.334722	0.0428694	-0.236571	0.158623	-0.220145	0.190448	0.430703	0.00778862	0.070949	0.676474	0.360057	0.0285985	-0.425855	0.00859111	-0.219212	0.19238	-0.220299	0.190129	0.102538	0.54591	-0.607728	6.62783e-05	0.0244703	0.885691	0.427727	0.00827329	0.102843	0.544708	-0.267293	0.109747	0.260831	0.118938	-0.724527	3.97917e-07	-0.653956	1.13675e-05	0.80187	2.44443e-09	-0.29786
AMEX60DD000584	AMEX60DD000584	brown	0.00275535	0.987087	-0.152	0.369142	-0.586236	0.000137456	0.0260988	0.878138	0.64117	1.90574e-05	0.524635	0.000857886	0.526272	0.000820754	-0.247599	0.139539	0.0314294	0.853495	-0.0962754	0.570823	0.550513	0.000415006	0.26761	0.109311	-0.481104	0.00257512	-0.760616	4.68547e-08	0.720164	5.03892e-07	-0.353579	0.0318087	-0.384993	0.0186251	-0.189325	0.261744	0.530796	0.000725464	0.556381	0.000349087	0.0584119	0.731294	0.263139	0.115592	-0.343221	0.0375508	-0.0813561
AMEX60DD000585	CDK2AP1	green	0.152024	0.369066	-0.263014	0.11577	0.197868	0.240426	-0.620525	4.18406e-05	0.171284	0.310756	0.0669174	0.69394	0.0563561	0.740419	0.176236	0.296762	-0.18794	0.265314	0.0374905	0.825641	0.577814	0.000180432	0.156264	0.355703	-0.037879	0.823862	0.109154	0.520164	-0.00202646	0.990503	0.131427	0.438119	0.469045	0.00340708	-0.277319	0.0965643	-0.622836	3.84213e-05	0.364092	0.0267375	-0.0197952	0.907425	-0.44585	0.00568097	-0.127632	0.451573	0.390446
AMEX60DD000586	C12ORF65	brown	0.106021	0.532278	-0.0551275	0.745889	0.373828	0.0226552	-0.0968733	0.568422	-0.241761	0.14942	-0.464857	0.00374635	-0.4397	0.00646837	0.173568	0.304251	-0.221343	0.187983	0.00206795	0.990308	-0.222926	0.184764	-0.196203	0.244486	0.643761	1.71958e-05	0.557861	0.000334009	-0.349088	0.0342033	0.290469	0.0811533	0.348003	0.034803	0.103867	0.540691	-0.56756	0.000248827	-0.489127	0.00212541	0.0352597	0.83587	-0.227468	0.175746	-0.129621	0.444495	0.434074
AMEX60DD000587	MPHOSPH9	black	0.320837	0.0528531	-0.338423	0.0404827	-0.512277	0.00118959	-0.0353561	0.835427	0.408579	0.0120512	0.338124	0.0406716	0.372411	0.023215	-0.0477812	0.778843	0.0067835	0.968215	-0.166803	0.323775	0.458619	0.00430597	0.178199	0.291328	-0.100632	0.553437	-0.821807	4.52837e-10	0.802858	2.25878e-09	-0.451489	0.00503304	0.139045	0.41179	-0.146921	0.38554	0.347178	0.0352651	0.603191	7.76521e-05	-0.124798	0.461763	0.0661795	0.697154	-0.537805	0.000597154	0.461548
AMEX60DD000588	AMEX60DD000588	yellow	-0.155106	0.359325	-0.0267426	0.875155	-0.064328	0.705242	0.351561	0.0328673	0.0944267	0.578275	-0.0625905	0.712861	-0.0260724	0.87826	-0.131755	0.436968	0.0473581	0.780753	-0.28168	0.0912242	-0.096036	0.571785	-0.110842	0.513693	0.184275	0.274916	-0.223103	0.184407	0.395563	0.0153806	-0.15018	0.374971	-0.115917	0.494477	-0.124067	0.46441	0.393402	0.0160022	-0.102078	0.547722	0.195409	0.246438	0.425949	0.00857491	-0.359844	0.0286998	0.218546
AMEX60DD000589	AMEX60DD000589	blue	-0.229216	0.172359	0.1804	0.285311	0.37025	0.0240907	-0.168903	0.31763	-0.376787	0.0215225	0.0805479	0.635565	0.0840866	0.62074	-0.0896819	0.597599	0.253106	0.130668	0.360661	0.0283132	-0.0262603	0.87739	0.225727	0.179165	-0.136158	0.421663	0.487087	0.00223271	-0.472056	0.00318004	0.191707	0.255678	-0.0583084	0.731753	0.237776	0.15645	-0.233154	0.164902	-0.198759	0.238272	0.210614	0.210848	-0.0781277	0.645786	0.332003	0.0446936	-0.314956
AMEX60DD000590	AMEX60DD000590	brown	-0.230888	0.169164	0.488467	0.00215966	0.346503	0.035647	-0.224789	0.181027	-0.224789	0.181027	-0.224789	0.181027	-0.208663	0.215205	0.16267	0.336076	0.0506602	0.76588	0.193066	0.252259	-0.0773059	0.649271	-0.0664599	0.695932	0.04647	0.784768	0.562131	0.000293735	-0.474109	0.00303288	0.192495	0.253692	0.0803489	0.636403	-0.107999	0.524612	-0.399602	0.0142733	-0.249238	0.136854	0.123921	0.464941	-0.15622	0.355839	0.282515	0.0902273	-0.103785
AMEX60DD000591	PITPNM2	black	-0.529206	0.000757769	0.161502	0.339605	0.254206	0.128947	0.023623	0.889624	-0.143248	0.397657	0.353532	0.0318331	0.31858	0.0546387	-0.440673	0.00633783	0.279334	0.094068	0.351407	0.032949	0.0595574	0.726226	0.126723	0.454829	-0.438219	0.0066714	0.357887	0.0296426	-0.36562	0.0260594	0.115193	0.497195	-0.558835	0.000324409	0.165426	0.327839	0.0562891	0.740717	-0.204655	0.224346	0.361111	0.0281027	0.19486	0.247793	0.39962	0.0142687	-0.765752
AMEX60DD000592	ARL6IP4	brown	0.409374	0.0118694	-0.145056	0.391665	-0.561662	0.000297931	-0.0388297	0.819513	0.27052	0.105364	0.27047	0.105432	0.235775	0.160071	-0.0330489	0.846033	-0.144683	0.392898	-0.163318	0.334128	0.272071	0.103305	0.159509	0.345676	-0.179893	0.28669	-0.661653	8.23124e-06	0.522086	0.000918659	-0.347282	0.0352069	0.159583	0.345449	-0.0954059	0.574322	0.223	0.184615	0.564003	0.000277493	-0.228884	0.173	-0.0819743	0.629572	-0.24576	0.142598	0.247641
AMEX60DD000593	OGFOD2	yellow	-0.74135	1.5332e-07	0.0124187	0.941846	0.174407	0.301882	0.341631	0.0385031	0.218716	0.193414	0.276204	0.0979671	0.290149	0.0815035	-0.454474	0.00471662	0.326221	0.0487811	-0.0687165	0.686126	0.175923	0.297635	0.0876235	0.606069	-0.126364	0.456118	0.00794141	0.962793	0.265839	0.111767	-0.0956669	0.573271	-0.795531	4.01717e-09	0.0575502	0.735115	0.478146	0.00276077	-0.346987	0.0353728	0.615687	4.99045e-05	0.7521	8.0174e-08	-0.315835	0.0568741	-0.357451
AMEX60DD000594	GIN1	brown	-0.166442	0.324836	0.239988	0.152518	0.21358	0.204344	-0.138526	0.413554	-0.0778695	0.64688	-0.110741	0.514076	-0.0874398	0.606827	-0.134178	0.428507	0.0195773	0.908439	0.0358786	0.833029	-0.0379716	0.823438	-0.0375376	0.825425	0.124717	0.462055	0.338405	0.040494	-0.233135	0.164939	-0.0308518	0.856159	0.0519571	0.76006	-0.25102	0.133977	-0.277036	0.0969191	-0.206104	0.221012	0.20542	0.222581	-0.0524122	0.758021	-0.0144604	0.932305	0.0568164
AMEX60DD000595	CIRBP	turquoise	-0.0746386	0.660633	-0.192836	0.252836	0.220864	0.188966	-0.290123	0.0815327	0.100927	0.55227	0.0630214	0.710969	0.0971536	0.567298	-0.0590042	0.728672	0.0262899	0.877252	-0.0977829	0.564779	0.453841	0.00478225	0.175382	0.299146	0.329778	0.0462324	0.00765362	0.964141	0.378301	0.0209615	-0.118135	0.486197	0.350036	0.0336859	-0.312904	0.0593415	-0.246641	0.141126	0.05103	0.764219	0.383868	0.019002	0.06699	0.693624	-0.665178	7.07795e-06	0.732869
AMEX60DD000596	ABCB9	blue	0.09087	0.592734	0.22054	0.189632	0.418435	0.00995612	-0.562412	0.000291245	-0.295322	0.0759744	-0.231749	0.167536	-0.226843	0.176969	0.266796	0.110434	0.0120256	0.943684	0.374956	0.0222179	-0.090698	0.593437	-0.0698465	0.681234	-0.111914	0.5096	0.653151	1.17518e-05	-0.847641	3.63167e-11	0.356392	0.0303802	0.383532	0.0191157	0.0854577	0.615035	-0.774205	1.89667e-08	-0.0212185	0.9008	-0.254179	0.12899	-0.659849	8.8857e-06	0.65034	1.31881e-05	-0.237579
AMEX60DD000597	VPS37B	blue	0.124124	0.464204	0.171595	0.309866	0.340243	0.0393496	-0.166277	0.325324	-0.336144	0.041939	-0.456028	0.0045589	-0.487625	0.00220394	0.288508	0.0833216	-0.206965	0.219045	0.180429	0.285234	-0.484017	0.00240303	-0.351105	0.03311	0.103262	0.543062	0.701489	1.32035e-06	-0.906197	1.21273e-14	0.40074	0.0139739	0.163363	0.333993	0.172809	0.306403	-0.564957	0.000269523	-0.360219	0.0285218	-0.325839	0.0490616	-0.500807	0.00159397	0.680168	3.64128e-06	-0.350198
AMEX60DD000598	HIP1R	blue	-0.383893	0.0189934	0.126914	0.454142	0.563767	0.000279492	0.0541196	0.750386	-0.144002	0.395151	-0.44114	0.00627605	-0.460242	0.00415378	0.143238	0.397692	-0.20945	0.21344	-0.112529	0.507264	-0.343951	0.0371208	-0.156339	0.355469	-0.0227476	0.89369	0.737652	1.90244e-07	-0.7038	1.17667e-06	0.437361	0.00679158	-0.187213	0.2672	-0.0762521	0.653751	-0.303157	0.0681627	-0.473928	0.0030456	0.132851	0.433129	-0.0122221	0.942765	0.506529	0.00137921	-0.513657
AMEX60DD000599	CCDC62	black	0.299038	0.0721873	-0.12304	0.468147	-0.396144	0.015217	-0.119057	0.482777	0.314911	0.0576433	0.159301	0.346313	0.154837	0.360169	0.218724	0.193396	-0.0903061	0.595041	-0.219353	0.192088	0.324186	0.0502894	0.19169	0.255721	-0.238418	0.155302	-0.605929	7.05945e-05	0.529096	0.00076005	-0.199074	0.237512	0.194796	0.247953	-0.258758	0.122005	0.244531	0.14467	0.59319	0.000109174	-0.208716	0.215085	-0.0453035	0.790047	-0.197397	0.241569	0.270916
AMEX60DD000601	DENR	cyan	0.518119	0.00102083	0.123487	0.466517	-0.257773	0.123484	0.437338	0.00679481	-0.383691	0.0190617	-0.499704	0.00163858	-0.525573	0.000836427	0.264369	0.113837	-0.322262	0.0517497	-0.129524	0.444837	-0.839205	8.68787e-11	-0.35247	0.0323866	0.575908	0.000191697	0.0698162	0.681365	-0.294776	0.0765441	0.152382	0.367927	0.248984	0.137268	0.31064	0.0613051	-0.0308637	0.856104	-0.388543	0.017477	-0.581745	0.000159064	-0.251424	0.133331	0.234477	0.162451	0.158207
AMEX60DD000603	OGFOD2.1	darkorange	-0.616947	4.76797e-05	0.0540727	0.750595	0.317483	0.0555233	0.184797	0.273534	0.0318004	0.851784	0.128689	0.447803	0.121819	0.472607	-0.295233	0.0760671	0.14744	0.383845	-0.17042	0.313239	0.200113	0.235024	0.026388	0.876798	0.145763	0.389337	0.230196	0.170482	0.193316	0.251634	-0.0633177	0.709668	-0.381608	0.0197783	-0.168207	0.319657	0.150657	0.373438	-0.384095	0.0189255	0.649662	1.35576e-05	0.538559	0.000584637	-0.408982	0.0119586	0.039275
AMEX60DD000604	PITPNM2.1	grey	0.174082	0.302798	-0.241704	0.149519	-0.108987	0.520806	-0.0440027	0.795947	0.126907	0.454168	0.042684	0.801938	0.0308068	0.856367	0.0741336	0.662793	-0.161948	0.338252	-0.065172	0.701551	0.137536	0.416932	-0.0136016	0.936318	-0.0909798	0.592286	-0.00645743	0.969743	-0.0306136	0.857258	0.0974589	0.566075	-0.045726	0.788134	-0.131874	0.43655	-0.124743	0.461961	0.0796973	0.63915	-0.121421	0.474065	-0.181139	0.28331	0.0351241	0.836492	-0.048423
AMEX60DD000605	CIRBP.1	darkred	-0.0147611	0.930901	-0.118258	0.485741	0.175149	0.299799	-0.390172	0.0169702	0.123913	0.464972	0.0676517	0.690747	0.103858	0.540723	0.0255937	0.880479	0.0573787	0.735876	-0.0262375	0.877495	0.44996	0.005202	0.144377	0.393911	0.209693	0.212896	-0.0314105	0.853582	0.307519	0.0640957	-0.137337	0.417614	0.388355	0.0175363	-0.318538	0.0546721	-0.26688	0.110318	0.168267	0.319483	0.242976	0.147322	-0.047473	0.780235	-0.527724	0.000789042	0.646397
AMEX60DD000607	RPS2	yellow	-0.162373	0.336971	-0.283141	0.089486	0.097572	0.565622	0.352014	0.032627	0.311461	0.0605872	-0.351838	0.0327199	-0.372874	0.0230309	-0.0469583	0.78256	-0.491901	0.00198683	-0.58929	0.000124311	-0.144081	0.394892	-0.122611	0.469711	0.330163	0.045963	0.153826	0.363352	0.123187	0.467611	0.255383	0.127125	-0.212455	0.206794	-0.258922	0.121761	0.0879212	0.604841	-0.390821	0.016772	0.269507	0.106726	0.314562	0.0579357	-0.322352	0.0516808	0.133398
AMEX60DD000608	KNTC1	magenta	0.151774	0.369864	0.0461934	0.786019	0.110287	0.515813	-0.0829471	0.625498	-0.0767346	0.651698	-0.318502	0.0547012	-0.379535	0.0205133	0.355755	0.0306991	-0.17733	0.293725	-0.248012	0.138858	-0.127598	0.451695	-0.120528	0.477348	0.0602457	0.723186	0.0777715	0.647295	-0.104341	0.538833	0.0960951	0.571548	0.382964	0.0193092	-0.288885	0.0829015	-0.150528	0.373853	0.110281	0.515839	-0.178957	0.289245	-0.183988	0.275676	0.108904	0.521124	0.183081
AMEX60DD000609	XELAEV_18000201MG	blue	-0.341631	0.0385029	-0.162976	0.335155	-0.120616	0.477022	0.0412805	0.808327	0.40066	0.0139948	0.450265	0.00516799	0.457138	0.00444897	-0.203495	0.227041	0.188625	0.263543	-0.172597	0.307007	0.561927	0.000295553	0.30023	0.0710038	-0.405694	0.012731	-0.523415	0.000886501	0.655145	1.08209e-05	-0.338688	0.0403164	-0.299363	0.0718627	-0.151265	0.371488	0.498029	0.00170843	0.409372	0.0118699	0.326655	0.0484647	0.44221	0.00613628	-0.368487	0.0248251	-0.031911
AMEX60DD000610	RSRC2	turquoise	0.472342	0.00315917	0.249392	0.136603	-0.466316	0.00362499	0.0715337	0.673954	-0.0755161	0.656886	-0.0936781	0.581305	-0.158623	0.348397	0.172463	0.307387	-0.109328	0.519492	0.135919	0.422485	-0.43248	0.00751102	-0.184411	0.274556	-0.238674	0.154846	-0.239128	0.154039	-0.282226	0.0905716	0.0750597	0.658834	0.111188	0.51237	0.230613	0.169687	0.0734331	0.665793	0.271111	0.104576	-0.736233	2.06466e-07	-0.424102	0.00889822	0.638929	2.08137e-05	-0.369047
AMEX60DD000611	LOC115100635	turquoise	0.0784308	0.644502	-0.260523	0.119389	-0.345685	0.0361137	0.266463	0.110897	0.404752	0.0129598	0.0524613	0.757801	0.060296	0.722964	-0.00143964	0.993253	-0.0842427	0.62009	-0.313986	0.0584209	0.219043	0.192732	0.0632894	0.709793	0.1591	0.346931	-0.450243	0.00517042	0.608004	6.56382e-05	-0.0681656	0.688516	-0.246608	0.141181	-0.0137318	0.935709	0.370279	0.0240788	0.018816	0.911985	0.0912293	0.591267	0.335391	0.0424298	-0.599896	8.69847e-05	0.313518
AMEX60DD000612	ZCCHC8	yellow	0.556192	0.000351056	0.390137	0.016981	-0.147744	0.382855	-0.528223	0.00077839	-0.121089	0.475283	-0.278371	0.0952553	-0.266979	0.110182	0.57298	0.000210225	0.0241156	0.887337	0.301123	0.070127	-0.191913	0.255157	-0.344971	0.036526	-0.211926	0.207955	0.0322469	0.849727	-0.507136	0.00135799	-0.0233997	0.890661	0.582823	0.000153614	-0.00204999	0.990392	-0.416099	0.0104223	0.428372	0.00816616	-0.770273	2.47942e-08	-0.794159	4.46317e-09	0.627497	3.22846e-05	-0.0595965
AMEX60DD000614	CLIP1	greenyellow	-0.293971	0.0773897	0.316622	0.0562258	0.00226614	0.989379	0.308886	0.0628611	0.00484568	0.977292	-0.118098	0.486337	-0.176281	0.296638	-0.00307381	0.985595	-0.107506	0.526521	-0.0483853	0.776118	-0.393984	0.0158327	-0.0563371	0.740503	-0.392662	0.0162197	0.215134	0.200993	-0.436114	0.00696944	0.307381	0.0642216	-0.595949	9.94933e-05	0.110497	0.515009	0.251898	0.132577	-0.233752	0.163791	-0.0793522	0.640607	0.160901	0.341429	0.64335	1.74799e-05	-0.885452
AMEX60DD000615	VPS33A	black	0.489907	0.00208566	-0.443842	0.00592839	-0.254441	0.128582	0.304012	0.06735	-0.117198	0.489686	-0.124624	0.462393	-0.125084	0.460729	0.019451	0.909027	-0.273773	0.101081	-0.205197	0.223094	-0.296303	0.0749602	-0.229158	0.172471	0.299498	0.0717286	-0.310943	0.0610394	0.179297	0.288316	-0.150224	0.374829	0.24444	0.144824	0.130557	0.441186	0.12055	0.477265	0.0453281	0.789936	-0.367587	0.0252072	-0.130056	0.442956	-0.0897982	0.597122	0.303357
AMEX60DD000616	PARPI_0014259	blue	-0.118805	0.48371	-0.250731	0.134441	-0.200062	0.235145	-0.0107705	0.949554	0.38096	0.0200054	0.389521	0.0171713	0.385749	0.0183755	-0.290859	0.0807267	0.0763745	0.65323	-0.0813773	0.632078	0.532987	0.000682965	0.0883334	0.603142	-0.200046	0.235182	-0.409462	0.0118494	0.587686	0.000131065	-0.0842698	0.619977	-0.172505	0.307268	-0.211148	0.209667	0.302016	0.0692597	0.297703	0.0735299	0.305846	0.0656325	0.272569	0.10265	-0.455838	0.0045779	0.167688
AMEX60DD000618	DIABLO	lightcyan	0.208195	0.216258	-0.263719	0.114762	0.365251	0.0262216	0.260232	0.119817	-0.58051	0.000165517	-0.455351	0.004627	-0.454297	0.00473489	0.0316194	0.852619	-0.189489	0.261324	-0.109208	0.519954	-0.559637	0.000316693	-0.304785	0.0666212	0.923726	3.74433e-16	0.515155	0.00110358	-0.265198	0.112666	0.178161	0.291432	0.387742	0.0177309	0.244078	0.145439	-0.329144	0.0466789	-0.722707	4.39343e-07	0.0602013	0.723382	-0.0482732	0.776624	-0.232108	0.16686	0.566294
AMEX60DD000619	B3GNT4	magenta	0.505997	0.00139802	-0.276919	0.0970661	-0.0845421	0.618843	-0.190645	0.258372	-0.400832	0.0139498	0.179901	0.286668	0.194459	0.248786	-0.0188952	0.911617	0.0789457	0.642324	0.261059	0.118604	0.0531866	0.754555	-0.0108618	0.949126	0.281564	0.0913632	-0.106339	0.531042	0.100825	0.552672	-0.114036	0.501556	0.528789	0.00076646	0.154468	0.361328	-0.230911	0.16912	0.149094	0.378474	-0.160146	0.343729	-0.332656	0.0442495	-0.158566	0.348572	0.545867
AMEX60DD000620	LRRC43	yellow	-0.667175	6.49214e-06	0.00762942	0.964254	0.010635	0.950187	0.646914	1.51548e-05	0.164312	0.331153	0.21171	0.208428	0.22974	0.171354	-0.473334	0.0030877	0.262257	0.116862	-0.306553	0.0649791	-0.0479804	0.777945	0.211857	0.208106	-0.0374814	0.825682	-0.301316	0.0699392	0.536915	0.000612238	-0.110806	0.513826	-0.658457	9.42258e-06	0.0115632	0.945846	0.793477	4.7014e-09	-0.246697	0.141033	0.528771	0.000766831	0.912951	3.46507e-15	-0.367384	0.0252943	-0.20473
AMEX60DD000622	AMEX60DD000622	magenta	0.252507	0.131611	-0.378151	0.0210165	0.310985	0.0610022	-0.478799	0.00271876	0.122846	0.468852	-0.295453	0.0758381	-0.232498	0.166129	0.360694	0.028298	-0.210036	0.212132	-0.159883	0.344531	0.263802	0.114643	-0.157798	0.35094	0.330389	0.0458055	0.0867302	0.60976	0.0803693	0.636317	-0.0476918	0.779247	0.654521	1.11049e-05	-0.163109	0.334756	-0.485755	0.00230525	0.166156	0.325679	-0.0474883	0.780166	-0.31304	0.059225	-0.347247	0.0352265	0.706603
AMEX60DD000624	BCL7A	yellow	0.575559	0.000193822	0.110777	0.51394	0.218547	0.193767	-0.481836	0.00253088	-0.507636	0.00134074	-0.405977	0.0126628	-0.3871	0.0179365	0.498911	0.00167133	-0.0954933	0.57397	0.309205	0.0625762	-0.336157	0.041931	-0.313237	0.059057	0.248744	0.137658	0.448369	0.00538307	-0.682146	3.32594e-06	0.115729	0.495185	0.835345	1.27387e-10	0.0386676	0.820254	-0.733454	2.42014e-07	0.0420797	0.804688	-0.543341	0.000510523	-0.830853	1.96432e-10	0.483573	0.00242864	0.257794
AMEX60DD000625	WDR66	turquoise	-0.0702747	0.679383	-0.36098	0.0281635	0.237136	0.157603	-0.0415755	0.806984	0.169866	0.31484	-0.151738	0.369979	-0.116652	0.491728	0.128022	0.450181	-0.255263	0.12731	-0.372835	0.0230464	0.276348	0.097786	0.189271	0.261882	0.321225	0.0525509	0.0721559	0.671277	0.309779	0.0620647	0.106068	0.532098	0.112356	0.50792	-0.123073	0.468027	-0.117683	0.487881	-0.121727	0.472944	0.379232	0.0206226	0.21685	0.197337	-0.555441	0.000358971	0.508084
AMEX60DD000626	CYRIA	turquoise	0.0184998	0.913459	-0.0809186	0.634006	-0.0749717	0.65921	0.263392	0.115229	0.136626	0.420053	-0.225183	0.180244	-0.21519	0.200872	0.139239	0.411131	-0.145163	0.391314	-0.467508	0.00352834	-0.0274942	0.871675	-0.027894	0.869825	0.414071	0.0108419	-0.166924	0.323416	0.416202	0.0104014	0.0100605	0.952875	0.151404	0.371045	-0.316454	0.0563642	0.140858	0.405659	-0.110446	0.515206	0.119193	0.482275	0.24684	0.140796	-0.528406	0.00077452	0.547745
AMEX60DD000627	WDR66.1	green	0.1789	0.289404	0.060494	0.72209	0.0288649	0.865335	-0.233815	0.163674	0.0216683	0.898708	-0.171864	0.309097	-0.184577	0.274116	0.297932	0.073298	-0.306912	0.0646499	-0.159345	0.34618	0.073139	0.667054	0.338185	0.0406333	0.067627	0.690854	0.171728	0.309484	-0.122046	0.471776	0.265573	0.11214	0.260813	0.118965	-0.173734	0.303781	-0.308955	0.0627996	0.0555407	0.744048	-0.0404402	0.812158	-0.243449	0.146512	0.0202028	0.905527	0.189039
AMEX60DD000628	PSMD9	yellow	-0.161898	0.338405	-0.0781018	0.645895	-0.335952	0.0420637	0.720067	5.0652e-07	0.125317	0.459887	0.0871509	0.60802	0.0394558	0.816652	-0.385771	0.0183683	-0.0415304	0.807189	-0.191058	0.257322	-0.332099	0.0446281	-0.0724346	0.670078	0.208452	0.215679	-0.210648	0.210773	0.26169	0.117685	-0.0540299	0.750786	-0.721543	4.67873e-07	0.388055	0.0176312	0.606041	7.03188e-05	-0.487946	0.00218695	0.136194	0.421539	0.563437	0.000282311	-0.248569	0.137946	-0.248341
AMEX60DD000629	AMEX60DD000629	turquoise	-0.240666	0.151327	-0.25313	0.130629	-0.222165	0.186309	0.322365	0.0516707	0.345265	0.0363556	0.325964	0.0489696	0.307299	0.0642962	-0.353046	0.0320855	0.0413986	0.807789	-0.399703	0.0142465	0.432	0.00758513	0.287806	0.0841087	0.212791	0.20606	-0.437715	0.00674184	0.852991	2.03163e-11	-0.238647	0.154894	-0.242116	0.148804	-0.246558	0.141264	0.421347	0.00939984	-0.00929319	0.956466	0.505683	0.00140925	0.590889	0.000117891	-0.891157	1.44738e-13	0.481117
AMEX60DD000630	HPD	magenta	0.271633	0.103883	-0.00587701	0.972461	0.257916	0.123267	-0.325692	0.0491697	-0.307811	0.0638301	-0.259472	0.120942	-0.196095	0.244751	0.3179	0.0551855	-0.010871	0.949084	0.0235229	0.890088	0.0195676	0.908484	-0.0455264	0.789038	0.402051	0.0136354	0.180325	0.285516	-0.0206863	0.903276	-0.0345725	0.839026	0.757595	5.68298e-08	-0.350788	0.0332799	-0.435863	0.00700576	0.0739996	0.663366	-0.0216554	0.898768	-0.304368	0.0670137	-0.196906	0.242766	0.706928
AMEX60DD000631	SETD1B	green	-0.0866282	0.610183	0.183772	0.27625	-0.509488	0.00127851	0.379461	0.0205397	0.309246	0.0625395	0.225409	0.179794	0.266953	0.110217	-0.0856006	0.614442	0.264366	0.113842	-0.0655484	0.699907	-0.0599938	0.724298	0.018491	0.9135	-0.359766	0.0287368	-0.664826	7.18609e-06	0.44624	0.00563394	-0.397022	0.0149726	-0.47775	0.00278642	-0.00150106	0.992965	0.767426	3.00049e-08	0.25064	0.134586	-0.156839	0.353915	0.38801	0.0176454	-0.0364656	0.830337	-0.334494
AMEX60DD000632	SETD1B.1	turquoise	0.269307	0.106996	0.248154	0.138625	0.161925	0.338322	-0.654031	1.13324e-05	-0.172306	0.307834	-0.0981705	0.56323	-0.0889932	0.600427	0.38239	0.0195068	0.0187879	0.912116	0.474872	0.00297975	-0.00620157	0.970941	-0.095338	0.574596	-0.502755	0.00151777	0.324099	0.050355	-0.718135	5.61542e-07	0.071799	0.672812	0.316053	0.0566941	0.022086	0.896766	-0.522155	0.000916955	0.364312	0.0266387	-0.426288	0.00851678	-0.697175	1.63255e-06	0.820011	5.31544e-10	-0.444347
AMEX60DD000633	D4764_17G0006420	red	-0.33563	0.0422735	-0.301392	0.0698651	0.518125	0.00102067	-0.00064496	0.996977	-0.0494701	0.771231	-0.118622	0.484389	-0.118237	0.485818	-0.151138	0.371897	-0.138989	0.41198	-0.175977	0.297484	0.0814656	0.631707	-0.286627	0.0854436	0.223566	0.183476	0.359294	0.0289623	-0.0248786	0.883796	0.135149	0.425141	-0.0393283	0.817234	0.000269077	0.998739	-0.126068	0.457181	-0.333955	0.0433777	0.454289	0.00473578	0.238061	0.15594	-0.210999	0.209997	0.15243
AMEX60DD000634	HARBI1.1	green	0.155148	0.35919	0.0793982	0.640412	-0.530127	0.000738906	0.53121	0.000717261	-0.0783902	0.644674	0.205417	0.222588	0.224988	0.180631	-0.106715	0.529585	0.235709	0.16019	0.0117424	0.945008	-0.324174	0.0502989	0.0955793	0.573624	-0.0158647	0.925749	-0.613624	5.37538e-05	0.401682	0.01373	-0.28282	0.089866	-0.242039	0.148937	0.361995	0.0276916	0.715089	6.59573e-07	0.0665159	0.695688	-0.259438	0.120993	0.314213	0.0582291	-0.0448575	0.792069	-0.103409
AMEX60DD000638	RHOF	brown	-0.549207	0.000431106	0.0647881	0.703229	0.647129	1.50234e-05	0.105851	0.532939	-0.514913	0.00111062	0.0371484	0.827208	0.0354662	0.834922	-0.477813	0.00278235	0.306916	0.0646463	0.256463	0.125469	-0.172626	0.306923	0.0136815	0.935944	0.392548	0.0162533	0.74371	1.3334e-07	-0.372057	0.0233567	0.322522	0.0515506	-0.138204	0.414654	0.221329	0.188013	-0.251105	0.133841	-0.74582	1.17544e-07	0.6274	3.24026e-05	0.282625	0.0900968	-0.0713947	0.674553	-0.0221152
AMEX60DD000640	TMEM120B	cyan	0.0136052	0.936301	-0.163329	0.334095	0.176749	0.295336	0.614298	5.2467e-05	-0.356217	0.0304676	-0.46686	0.00358065	-0.482304	0.002503	0.0141287	0.933855	-0.219377	0.192037	-0.272961	0.102138	-0.739507	1.70803e-07	-0.181075	0.283483	0.651571	1.25405e-05	0.331816	0.0448212	-0.236297	0.15912	0.269123	0.107245	-0.0562402	0.740935	0.353178	0.0320169	0.085673	0.614142	-0.743411	1.35729e-07	-0.0116351	0.94551	0.218321	0.194238	-0.0235597	0.889918	0.0649884
AMEX60DD000641	MORN3	brown	-0.150057	0.375366	-0.306721	0.0648251	0.633058	2.61347e-05	-0.203902	0.226094	-0.302097	0.0691811	-0.159848	0.344637	-0.13214	0.435617	0.047962	0.778027	-0.0996577	0.557303	0.0220482	0.896941	0.0693442	0.683407	0.246982	0.14056	0.345714	0.0360972	0.579054	0.000173431	-0.262676	0.116257	0.367914	0.0250681	0.285423	0.0868238	0.0868879	0.609108	-0.480202	0.00263051	-0.340382	0.0392643	0.370005	0.0241916	-0.0573213	0.73613	-0.115427	0.496317	0.294959
AMEX60DD000642	ORAI1	yellow	-0.595618	0.000100611	-0.306807	0.0647463	0.17856	0.290335	0.495533	0.00181739	0.0186224	0.912888	0.350203	0.0335955	0.364183	0.0266965	-0.60285	7.85743e-05	0.22599	0.178645	-0.228555	0.173635	0.225265	0.18008	0.328577	0.0470806	0.301425	0.0698325	-0.0730369	0.667492	0.612033	5.69019e-05	-0.106591	0.530063	-0.463935	0.00382481	-0.00979838	0.954102	0.456228	0.00453891	-0.41846	0.00995109	0.826065	3.07462e-10	0.845142	4.7275e-11	-0.77331	2.01681e-08	0.242857
AMEX60DD000643	KDM2B	midnightblue	0.179463	0.287862	0.184042	0.275535	-0.387739	0.0177318	-0.388959	0.0173465	0.254559	0.128398	0.407765	0.0122396	0.434998	0.00713211	-0.0477186	0.779126	0.293184	0.0782237	0.218932	0.192963	0.536612	0.000617461	0.0908531	0.592803	-0.374832	0.0222653	-0.461646	0.00402592	0.343693	0.037272	-0.312993	0.0592655	0.224631	0.181342	-0.261561	0.117872	-0.0153591	0.928109	0.674588	4.68412e-06	-0.159135	0.346824	-0.244985	0.143902	-0.111192	0.512354	0.166909
AMEX60DD000646	RNF34	red	0.160045	0.344035	0.370138	0.024137	-0.446564	0.0055951	0.0781458	0.645709	-0.0812784	0.632493	0.260254	0.119785	0.255715	0.126614	-0.0224644	0.895006	0.330098	0.0460087	0.29577	0.0755095	-0.191697	0.255703	-0.0528586	0.756023	-0.441251	0.00626144	-0.361215	0.0280537	-0.0540763	0.750579	-0.25547	0.12699	-0.231394	0.168206	0.256077	0.126059	0.407068	0.0124032	0.268456	0.108152	-0.397692	0.0147884	-0.0771996	0.649722	0.429585	0.00796774	-0.491591
AMEX60DD000647	ANAPC5	yellow	-0.394935	0.015559	-0.0633395	0.709573	0.105517	0.534242	0.215201	0.200849	0.277105	0.0968332	-0.0117172	0.945126	0.0727925	0.668541	-0.0445797	0.793329	0.237651	0.156675	-0.306504	0.0650242	0.184309	0.274826	-0.0426107	0.802272	0.00370468	0.982638	-0.3181	0.0550239	0.534791	0.000649635	-0.343118	0.0376121	-0.159949	0.344328	-0.251603	0.133046	0.461587	0.00403126	0.0741746	0.662617	0.322885	0.0512729	0.536221	0.000624236	-0.463108	0.00389644	0.193711
AMEX60DD000648	AMEX60DD000648	brown	0.0111467	0.947794	-0.160216	0.343515	-0.0340088	0.841618	-0.00688709	0.96773	0.0999849	0.556003	0.0841981	0.620276	0.161982	0.338149	0.019676	0.90798	0.162907	0.335362	0.0383224	0.821833	0.101483	0.550068	-0.0122744	0.942521	-0.170674	0.312508	-0.374114	0.0225437	0.253219	0.130489	-0.194132	0.249599	0.0345166	0.839283	0.0647472	0.703408	0.232762	0.165635	0.313744	0.0586257	-0.146623	0.386516	0.0609884	0.71991	-0.013661	0.93604	0.0237659
AMEX60DD000650	CAMKK2	yellow	-0.592777	0.000110696	0.10183	0.548698	-0.0329335	0.846565	0.441777	0.0061926	0.227914	0.174878	0.237813	0.156385	0.281773	0.0911126	-0.339735	0.0396636	0.289605	0.0821031	-0.254392	0.128658	0.175305	0.299363	0.269569	0.106642	-0.0896085	0.597901	-0.353849	0.0316694	0.639444	2.03981e-05	-0.220452	0.189814	-0.433482	0.00735811	-0.274154	0.100588	0.677045	4.19519e-06	-0.0215998	0.899026	0.555121	0.000362395	0.789821	6.19357e-09	-0.469807	0.00334835	-0.00175499
AMEX60DD000652	P2RX4	black	-0.688697	2.45161e-06	0.164213	0.33145	0.0177732	0.916846	-0.0058175	0.97274	0.328383	0.0472194	0.591449	0.000115712	0.600651	8.47603e-05	-0.557286	0.000339799	0.464819	0.00374955	0.140631	0.406425	0.555661	0.000356636	0.289944	0.0817287	-0.391277	0.0166337	-0.128878	0.44713	0.336589	0.0416517	-0.182329	0.280105	-0.682804	3.22672e-06	-0.0268963	0.874443	0.326249	0.0487608	0.00729751	0.965808	0.614149	5.27487e-05	0.539671	0.000566606	-0.315766	0.0569316	-0.333505
AMEX60DD000653	P2RX7	salmon	0.030505	0.857759	0.00978304	0.954173	-0.192997	0.252433	-0.0252555	0.882048	-0.33606	0.0419935	0.657626	9.75712e-06	0.663443	7.62595e-06	-0.427212	0.00835967	0.589296	0.000124288	0.689854	2.32112e-06	0.157338	0.352365	0.0848121	0.617719	-0.278884	0.0946215	-0.223875	0.182854	0.0953692	0.57447	-0.229932	0.170986	-0.181886	0.281294	0.403269	0.013327	0.233605	0.164064	0.144925	0.392097	0.0631015	0.710617	0.0419348	0.805347	0.0693723	0.683285	-0.228163
AMEX60DD000655	IFT81	brown	0.212394	0.206929	0.0112607	0.947261	-0.563464	0.000282079	0.266596	0.110712	0.347835	0.0348968	0.0711378	0.67566	0.0784736	0.644321	0.120287	0.478233	0.0146498	0.931421	-0.212364	0.206994	-0.0514683	0.762252	0.0520504	0.759642	-0.312749	0.0594742	-0.741694	1.5024e-07	0.428136	0.0082051	-0.174323	0.302119	-0.187301	0.266973	0.0227062	0.893883	0.587615	0.000131373	0.430951	0.00774938	-0.414774	0.0106949	0.113051	0.505282	0.0311624	0.854726	-0.141093
AMEX60DD000658	ATP2A2	yellow	-0.306567	0.0649663	0.0538744	0.751481	-0.0530775	0.755043	0.847597	3.64863e-11	-0.0977282	0.564998	-0.215728	0.199721	-0.24509	0.143724	-0.238059	0.155943	-0.101683	0.54928	-0.372366	0.0232331	-0.640468	1.95926e-05	-0.119196	0.482263	0.260969	0.118735	-0.0181424	0.915125	0.0987453	0.560935	0.0587382	0.72985	-0.516269	0.00107182	0.140541	0.406727	0.628547	3.10316e-05	-0.573236	0.000208543	0.193181	0.251971	0.642318	1.82112e-05	-0.0433304	0.799	-0.265847
AMEX60DD000659	ANAPC7	red	-0.233237	0.164749	0.158334	0.349288	-0.137509	0.417024	0.0808131	0.634449	0.221642	0.187373	0.184039	0.275541	0.173425	0.304656	-0.102386	0.546506	0.210544	0.211004	-0.0587026	0.730007	0.00810411	0.962032	-0.121298	0.474516	-0.502203	0.00153902	-0.3598	0.0287206	0.132055	0.435916	-0.30989	0.0619671	-0.318685	0.0545545	-0.0859993	0.612788	0.469448	0.00337595	0.305634	0.0658293	-0.0958292	0.572618	0.217956	0.195005	0.210842	0.210344	-0.466565
AMEX60DD000661	UBE2G1	lightcyan	0.0259794	0.878691	-0.186604	0.268789	0.223559	0.183489	0.379069	0.0206817	-0.335703	0.0422261	-0.337776	0.0408923	-0.306113	0.0653848	-0.145488	0.390243	-0.106602	0.530022	-0.202667	0.228979	-0.38623	0.0182182	-0.185632	0.271334	0.916408	1.75371e-15	0.285511	0.0867221	0.0611457	0.719217	0.0493905	0.77159	0.224801	0.181004	0.154936	0.359856	-0.129533	0.444805	-0.667561	6.38419e-06	0.235562	0.160459	0.193585	0.250962	-0.520207	0.000965852	0.653618
AMEX60DD000662	ARPC3	green	0.0184799	0.913552	0.256832	0.124907	0.403137	0.0133603	-0.601258	8.30116e-05	-0.325853	0.0490512	-0.0507235	0.765596	-0.0101381	0.952512	0.113947	0.501893	0.276855	0.0971468	0.518621	0.00100736	0.124829	0.46165	-0.145824	0.389136	0.188001	0.265157	0.573228	0.000208596	-0.532869	0.000685185	0.150837	0.372862	0.415175	0.0106117	0.0620481	0.715245	-0.772315	2.15878e-08	-0.132822	0.43323	-0.022164	0.896403	-0.496784	0.00176202	0.139829	0.409134	0.198956
AMEX60DD000663	AMEX60DD000663	green	-0.221127	0.188426	-0.14948	0.377226	-0.423075	0.00908262	0.550652	0.00041333	0.413941	0.0108693	0.279234	0.0941902	0.307571	0.0640485	-0.254825	0.127987	0.135962	0.422337	-0.352146	0.0325575	0.10039	0.554394	0.0939007	0.580404	-0.156683	0.354397	-0.742888	1.40008e-07	0.793961	4.53098e-09	-0.346049	0.0359054	-0.540458	0.00055414	-0.0211551	0.901095	0.909081	7.18815e-15	0.14304	0.398351	0.148073	0.381785	0.681642	3.40383e-06	-0.442737	0.00606849	-0.0521468
AMEX60DD000664	AMEX60DD000664	green	-0.159436	0.345899	-0.159247	0.346478	-0.390984	0.0167224	0.369117	0.0245609	0.40762	0.0122735	0.319626	0.053805	0.32979	0.0462239	-0.344539	0.0367769	0.160656	0.342173	-0.212345	0.207036	0.195544	0.246105	-0.050776	0.76536	-0.0623749	0.713808	-0.658324	9.47547e-06	0.722667	4.40297e-07	-0.324376	0.0501474	-0.443538	0.00596673	0.0633093	0.709705	0.688283	2.49988e-06	0.112134	0.508766	0.141871	0.402257	0.538462	0.000586239	-0.51606	0.0010777	0.0611387
AMEX60DD000665	GPN3	blue	0.508047	0.0013267	-0.139022	0.41187	-0.561738	0.000297253	0.381731	0.0197353	-0.00244491	0.988542	-0.0370841	0.827502	-0.0629539	0.711265	-0.0404573	0.812081	-0.256324	0.125682	-0.26356	0.114989	-0.25096	0.134074	-0.0925651	0.585823	0.454174	0.00474766	-0.417801	0.0100808	0.392855	0.0161628	-0.166742	0.323953	0.17414	0.302635	0.0698505	0.681217	0.21607	0.198992	-0.0223293	0.895634	-0.306033	0.0654588	-0.034392	0.839856	-0.350094	0.0336543	0.492716
AMEX60DD000667	VPS29	green	-0.0928298	0.584747	-0.0104355	0.951121	0.391386	0.0166008	-0.263309	0.115348	-0.105277	0.535178	-0.191429	0.256382	-0.144444	0.39369	-0.00486894	0.977183	-0.0127762	0.940175	0.142325	0.400738	0.105358	0.534863	-0.0692902	0.683641	0.45555	0.00460695	0.477593	0.00279669	-0.205451	0.222509	0.297609	0.0736257	0.246849	0.140781	0.0404977	0.811896	-0.561528	0.00029914	-0.336315	0.0418287	0.212889	0.205848	-0.150661	0.373424	-0.225804	0.179013	0.415088
AMEX60DD000669	PPTC7	yellow	-0.36333	0.0270811	0.0683954	0.687518	-0.11897	0.483099	0.757855	5.58996e-08	-0.172691	0.306738	0.146471	0.387014	0.163457	0.33371	-0.430682	0.007792	0.316434	0.0563803	-0.0328852	0.846787	-0.480449	0.00261523	0.0750186	0.65901	0.00376111	0.982374	-0.181869	0.281341	0.128643	0.447968	-0.061556	0.71741	-0.633289	2.59044e-05	0.374327	0.022461	0.739688	1.69009e-07	-0.4003	0.0140891	0.15746	0.351987	0.632278	2.69274e-05	0.048607	0.775119	-0.475541
AMEX60DD000670	TCTN1	blue	0.0190355	0.910963	-0.164648	0.330152	-0.411655	0.0113605	0.0756857	0.656164	0.486264	0.00227728	0.296103	0.0751665	0.306491	0.0650366	-0.0505662	0.766302	0.0192738	0.909853	-0.355462	0.0308466	0.526909	0.000806714	0.223874	0.182855	-0.0909106	0.592568	-0.716875	6.00353e-07	0.874394	1.54632e-12	-0.423198	0.0090603	-0.0284525	0.867242	-0.363891	0.0268278	0.419114	0.00982392	0.4696	0.00336423	0.137923	0.41561	0.309854	0.0619988	-0.666727	6.61955e-06	0.44287
AMEX60DD000671	AMEX60DD000671	brown	-0.331221	0.04523	-0.123823	0.465299	0.359476	0.0288751	-0.0642756	0.705471	0.169667	0.315416	-0.138509	0.413613	-0.1856	0.27142	0.0222456	0.896023	-0.224944	0.180718	-0.34096	0.0389104	0.180964	0.283782	-0.0722455	0.670891	-0.0449721	0.79155	0.224393	0.181817	0.030969	0.855618	0.0730533	0.667422	-0.0299789	0.860188	-0.19977	0.235843	-0.0519423	0.760127	-0.0596943	0.725621	0.356459	0.030347	0.201125	0.232614	-0.0916521	0.589541	0.00377072
AMEX60DD000672	HVCN1	blue	-0.212473	0.206755	-0.161571	0.339393	-0.37362	0.0227365	0.132168	0.435517	0.478963	0.00270836	0.538819	0.00058037	0.581218	0.000161788	-0.411563	0.0113806	0.315079	0.0575028	-0.0683948	0.687521	0.521601	0.000930625	0.228304	0.17412	-0.163415	0.333835	-0.727199	3.43581e-07	0.876252	1.20976e-12	-0.454397	0.00472463	-0.331762	0.0448583	-0.0122409	0.942677	0.59187	0.000114103	0.327866	0.0475892	0.296778	0.074472	0.520347	0.000962266	-0.67035	5.65137e-06	0.203937
AMEX60DD000673	PPP1CC	black	0.671459	5.38202e-06	-0.133209	0.431878	-0.320873	0.0528244	0.147961	0.382149	-0.342375	0.038055	-0.164808	0.329677	-0.152916	0.366232	0.176815	0.295154	-0.123968	0.464772	-0.0228649	0.893145	-0.286125	0.0860172	-0.0323988	0.849027	0.63797	2.16097e-05	-0.153971	0.362894	0.13277	0.433414	-0.0829565	0.625459	0.566694	0.000255549	0.189013	0.262545	-0.1486	0.380073	-0.0819452	0.629694	-0.36533	0.0261871	-0.308705	0.0630236	-0.284045	0.0884237	0.702457
AMEX60DD000675	CCDC63	blue	0.01674	0.921665	0.408681	0.0120277	0.0669062	0.693989	-0.160337	0.343144	-0.210754	0.210538	-0.115932	0.494421	-0.129838	0.443726	0.166901	0.323485	0.220963	0.188763	0.364604	0.0265085	-0.293591	0.0777916	-0.276769	0.0972548	-0.249036	0.137183	0.286023	0.0861341	-0.62146	4.04244e-05	0.0364151	0.830569	-0.0396512	0.81576	0.177846	0.292299	-0.169214	0.316728	-0.0471408	0.781735	-0.354811	0.0311764	-0.334442	0.0430543	0.638554	2.11221e-05	-0.535224
AMEX60DD000676	MYL2	yellow	-0.921616	5.93371e-16	0.0116486	0.945447	0.554328	0.000371	0.288771	0.0830285	0.127727	0.451232	0.0103985	0.951294	0.0274557	0.871854	-0.338167	0.0406443	0.137173	0.418176	-0.299244	0.0719814	0.157877	0.350697	0.154705	0.360582	0.0421308	0.804455	0.287901	0.0840018	0.195401	0.246458	0.104594	0.537842	-0.509143	0.00128989	-0.268194	0.10851	0.263584	0.114954	-0.439221	0.00653348	0.854224	1.77144e-11	0.793505	4.69149e-09	-0.362735	0.0273518	-0.132286
AMEX60DD000678	CUX2	green	0.166292	0.325279	-0.0798619	0.638456	-0.492379	0.00196375	0.691039	2.19408e-06	0.124406	0.463181	-0.111708	0.510386	-0.14862	0.380009	0.0387149	0.820038	-0.242018	0.148974	-0.323507	0.0508013	-0.481425	0.00255563	-0.0302082	0.859129	-0.0756512	0.65631	-0.421473	0.00937641	0.175144	0.299814	-0.128653	0.447932	-0.468854	0.00342196	0.198266	0.239461	0.671866	5.28618e-06	-0.0952177	0.575081	-0.294382	0.0769572	0.283596	0.0889509	0.140995	0.405197	-0.378294
AMEX60DD000680	PHETA1	blue	-0.200409	0.234318	-0.207008	0.218947	-0.13173	0.437056	0.182726	0.27904	0.00954776	0.955274	0.534724	0.000650842	0.52616	0.000823249	-0.396342	0.0151616	0.357968	0.0296034	-0.0205059	0.904116	0.314564	0.0579339	0.249686	0.136126	-0.0959786	0.572017	-0.370118	0.0241451	0.516225	0.00107305	-0.45866	0.00430203	-0.286081	0.0860673	0.0135479	0.936568	0.418409	0.00996121	0.0979765	0.564005	0.319182	0.0541577	0.400304	0.014088	-0.427333	0.00833931	0.0848097
AMEX60DD000681	ATXN2	green	-0.212579	0.206523	-0.100503	0.553947	-0.21612	0.198885	0.445281	0.00575018	0.249637	0.136206	0.117055	0.490219	0.0798629	0.638451	-0.265683	0.111986	-0.147457	0.38379	-0.2023	0.229839	0.030151	0.859393	0.0520344	0.759714	-0.1251	0.460673	-0.264812	0.113211	0.338399	0.0404979	-0.0218444	0.897889	-0.420587	0.00954243	0.0098771	0.953733	0.450531	0.00513835	-0.0199619	0.906648	0.197306	0.241791	0.422817	0.00912938	-0.144683	0.392897	-0.229202
AMEX60DD000683	ATXN2.1	turquoise	0.100794	0.552796	0.244104	0.145395	-0.0142798	0.933149	0.0422558	0.803886	-0.170472	0.313092	-0.206361	0.220423	-0.2552	0.127407	0.245433	0.143148	-0.245728	0.142652	0.080059	0.637624	-0.379273	0.0206078	-0.104892	0.536678	-0.394951	0.0155545	0.240674	0.151314	-0.583721	0.000149208	0.270662	0.105174	-0.0938874	0.580457	0.00704903	0.966972	-0.0560366	0.74184	0.0453801	0.7897	-0.351949	0.0326614	-0.291343	0.080201	0.83062	2.00836e-10	-0.678111
AMEX60DD000684	BRAP	brown	-0.584117	0.000147299	-0.0761891	0.654019	0.580968	0.000163096	-0.0493868	0.771606	-0.0229946	0.892542	-0.0070792	0.966831	-0.0206719	0.903343	-0.277327	0.0965551	0.023701	0.889262	0.0337912	0.842618	0.107686	0.525824	-0.0280682	0.869019	-0.128608	0.448091	0.609211	6.29017e-05	-0.379731	0.0204427	0.29472	0.0766023	-0.394277	0.015748	0.0168572	0.921118	-0.20153	0.231656	-0.399108	0.0144052	0.525471	0.000838735	0.221754	0.187144	0.136776	0.419536	-0.418825
AMEX60DD000686	ACAD10	yellow	-0.663937	7.46596e-06	-0.172836	0.306326	0.20571	0.221914	0.669361	5.90202e-06	0.169314	0.316437	-0.0274849	0.871718	-0.0417873	0.806019	-0.318282	0.054878	-0.0350896	0.836651	-0.484133	0.00239642	-0.0346311	0.838757	0.179178	0.28864	0.199901	0.23553	0.0389453	0.818985	0.384971	0.0186325	0.0784264	0.644521	-0.638284	2.13457e-05	-0.116443	0.492507	0.523473	0.000885118	-0.518979	0.00099787	0.666172	6.78081e-06	0.863406	6.12475e-12	-0.479841	0.00265301	-0.0864915
AMEX60DD000687	UBE2I	turquoise	0.126364	0.456116	-0.0789081	0.642483	-0.116917	0.490735	0.160956	0.341261	-0.0682934	0.687961	-0.0124535	0.941683	-0.000748421	0.996492	-0.0736071	0.665047	-0.025706	0.879959	-0.170342	0.313464	0.0928847	0.584524	0.102512	0.546012	0.511395	0.0012171	-0.166985	0.323238	0.443856	0.0059266	-0.0742953	0.662101	0.289049	0.0827184	-0.175923	0.297634	-0.013235	0.93803	-0.0786119	0.643735	0.145328	0.390769	0.116283	0.493105	-0.616062	4.92331e-05	0.726362
AMEX60DD000689	ALDH2	black	-0.632102	2.71093e-05	-0.100703	0.553155	0.180961	0.28379	0.645716	1.59028e-05	-0.0277568	0.87046	0.128622	0.448043	0.0786875	0.643416	-0.577626	0.000181517	0.0201796	0.905634	-0.258574	0.12228	-0.0961377	0.571377	0.0989778	0.560009	0.283937	0.0885509	0.204959	0.223644	0.202873	0.228495	0.104097	0.539788	-0.653048	1.18018e-05	0.0723948	0.670249	0.356105	0.0305235	-0.669407	5.89016e-06	0.684027	3.04936e-06	0.745684	1.18507e-07	-0.406279	0.0125906	-0.141225
AMEX60DD000690	AMEX60DD000690	blue	0.176831	0.295107	0.229389	0.172027	0.359736	0.0287513	-0.584165	0.000147069	-0.391179	0.0166634	-0.149416	0.377433	-0.115957	0.49433	0.36917	0.0245384	0.145039	0.391722	0.36063	0.0283281	0.0396183	0.81591	-0.0019988	0.990632	-0.0193874	0.909324	0.437546	0.00676551	-0.561458	0.000299782	0.0981773	0.563202	0.555996	0.0003531	0.00257181	0.987947	-0.684438	2.99192e-06	0.122791	0.469053	-0.233862	0.163587	-0.59988	8.70337e-05	0.389837	0.0170736	0.0923732
AMEX60DD000691	MAPKAPK5	turquoise	0.464321	0.00379178	0.330638	0.0456328	-0.317067	0.0558617	-0.0579247	0.733454	-0.133673	0.430262	-0.23325	0.164724	-0.229319	0.172161	0.348128	0.0347337	-0.0595492	0.726262	0.207129	0.218673	-0.476246	0.00288603	-0.270323	0.105627	-0.268626	0.107921	-0.136439	0.420693	-0.416221	0.0103974	-0.0210978	0.901361	0.20135	0.232082	0.188626	0.263543	0.0155188	0.927364	0.283955	0.0885293	-0.751479	8.33061e-08	-0.484298	0.00238698	0.733108	2.46811e-07	-0.387262
AMEX60DD000694	TMEM116	brown	-0.390971	0.0167263	-0.0489629	0.773515	0.508235	0.00132033	-0.328142	0.0473909	0.0746381	0.660635	-0.0193069	0.909698	-0.00700907	0.967159	-0.00329313	0.984567	-0.00761913	0.964302	-0.0707823	0.677193	0.363483	0.0270116	0.0345043	0.83934	-0.0609874	0.719914	0.332372	0.0444422	-0.0249139	0.883632	-0.0564972	0.739792	0.0167626	0.921559	-0.277018	0.096942	-0.223772	0.18306	-0.0359774	0.832576	0.475344	0.00294725	0.134606	0.427023	-0.167937	0.320448	0.0966846
AMEX60DD000696	ERP29	blue	-0.0179903	0.915834	0.104761	0.537191	0.486435	0.00226795	-0.699523	1.45513e-06	-0.309933	0.0619283	0.0628422	0.711755	0.0559561	0.742198	0.0815128	0.631509	0.129008	0.446669	0.557236	0.00034031	0.217291	0.196403	0.0104671	0.950973	-0.151805	0.369764	0.636322	2.30416e-05	-0.681101	3.48916e-06	0.248465	0.138115	0.327348	0.047962	0.109397	0.519228	-0.798654	3.15201e-09	0.0270251	0.873847	-0.0128443	0.939857	-0.569957	0.000231032	0.442505	0.00609825	-0.145437
AMEX60DD000697	AMEX60DD000697	red	-0.219909	0.190934	-0.216053	0.19903	0.403591	0.0132466	-0.194344	0.249074	-0.268472	0.10813	0.2506	0.134651	0.304002	0.0673594	-0.359287	0.0289657	0.392684	0.0162132	0.301986	0.0692884	0.293335	0.0780629	-0.0903357	0.59492	0.421446	0.00938144	0.283851	0.0886512	0.119375	0.481601	-0.0364301	0.830499	0.160304	0.343246	0.147135	0.384841	-0.27357	0.101344	-0.302649	0.0686488	0.518245	0.00101744	0.14446	0.393635	-0.534446	0.000655883	0.505948
AMEX60DD000700	NAA25	magenta	0.375239	0.022109	0.198701	0.238411	0.188861	0.262936	-0.0660365	0.697778	-0.559404	0.000318921	-0.473784	0.0030558	-0.433021	0.00742813	0.368385	0.0248684	0.00533422	0.975004	0.138266	0.414442	-0.618984	4.42699e-05	-0.265588	0.112119	0.427275	0.00834903	0.322916	0.0512495	-0.50207	0.00154417	0.0687219	0.686103	0.675483	4.50035e-06	0.141237	0.404385	-0.369724	0.024308	-0.169684	0.315365	-0.42804	0.00822104	-0.446724	0.00557609	0.34878	0.0343728	0.252837
AMEX60DD000702	AMEX60DD000702	red	-0.174182	0.302518	0.257916	0.123268	-0.095833	0.572603	-0.0583385	0.73162	0.240319	0.151937	0.0531047	0.754922	0.0708366	0.676958	0.114895	0.498317	0.184558	0.274166	-0.0604079	0.72247	-0.0155661	0.927142	0.00879974	0.958775	-0.488037	0.00218215	-0.239943	0.152598	-0.0198729	0.907062	-0.112016	0.509213	-0.298648	0.072577	-0.0128747	0.939714	0.328926	0.0468331	0.25019	0.135311	-0.187261	0.267075	0.10038	0.554437	0.309392	0.0624091	-0.48463
AMEX60DD000703	TRAFD1	yellow	0.185517	0.271638	0.360724	0.0282837	0.195014	0.247412	-0.442961	0.00603995	-0.144173	0.394584	-0.359339	0.0289407	-0.40831	0.0121133	0.40141	0.0138	-0.238362	0.155402	0.187042	0.267646	-0.194373	0.249002	-0.339574	0.0397629	-0.0971916	0.567146	0.573008	0.000210044	-0.795285	4.09401e-09	0.303936	0.0674222	0.298026	0.0732037	-0.0381874	0.822451	-0.651818	1.24142e-05	-0.0317437	0.852046	-0.367313	0.0253247	-0.650244	1.32398e-05	0.658681	9.33406e-06	-0.266031
AMEX60DD000704	KIAA0614	greenyellow	-0.24545	0.143119	0.284777	0.0875711	-0.107256	0.527485	0.288474	0.0833594	-0.00521589	0.975558	0.0624504	0.713476	0.0289816	0.864795	-0.101536	0.54986	0.046644	0.78398	0.0978231	0.564618	-0.311205	0.0608104	0.0327171	0.847561	-0.485428	0.0023234	0.0177159	0.917113	-0.296111	0.0751575	0.0805862	0.635404	-0.590674	0.000118737	0.179265	0.288403	0.386215	0.0182231	-0.0840041	0.621084	-0.0842644	0.619999	0.182438	0.279813	0.587401	0.000132301	-0.879545
AMEX60DD000705	HECTD4	turquoise	0.241922	0.14914	0.218155	0.194588	0.206868	0.219266	-0.430343	0.00784596	-0.222072	0.186498	-0.286252	0.0858713	-0.312882	0.0593604	0.431959	0.00759148	-0.221415	0.187837	0.262951	0.115862	-0.234537	0.16234	-0.166761	0.323896	-0.368047	0.0250116	0.457786	0.0043859	-0.821305	4.73659e-10	0.267594	0.109333	0.236315	0.159087	-0.00710786	0.966696	-0.505815	0.00140454	0.138339	0.414192	-0.431535	0.00765748	-0.636968	2.247e-05	0.890099	1.69964e-13	-0.510858
AMEX60DD000706	HECTD4.1	turquoise	0.257355	0.124115	0.266666	0.110615	0.153005	0.365948	-0.427203	0.00836127	-0.223344	0.183922	-0.254225	0.128917	-0.282635	0.0900846	0.404933	0.0129155	-0.170374	0.313372	0.309863	0.0619908	-0.255742	0.126573	-0.142606	0.3998	-0.416494	0.0103422	0.39744	0.0148573	-0.819532	5.54596e-10	0.26731	0.109724	0.230741	0.169444	0.0635505	0.708648	-0.461487	0.00404029	0.189783	0.260571	-0.490632	0.00204922	-0.645283	1.61811e-05	0.940783	5.11968e-18	-0.559823
AMEX60DD000708	RPL6	turquoise	-0.293471	0.0779188	-0.231023	0.168909	-0.215447	0.200323	0.308854	0.0628898	0.488091	0.00217932	0.249068	0.13713	0.253637	0.129835	-0.335436	0.0424001	0.0192182	0.910112	-0.410608	0.0115918	0.414621	0.0107266	0.193622	0.250869	0.205417	0.222588	-0.443972	0.00591216	0.831333	1.87666e-10	-0.200151	0.234932	-0.367256	0.0253492	-0.20053	0.234028	0.440476	0.00636407	-0.053654	0.752465	0.472396	0.00315523	0.623429	3.75851e-05	-0.887945	2.34517e-13	0.419275
AMEX60DD000709	PTPN11	midnightblue	0.520646	0.000954654	0.074218	0.662432	-0.31443	0.0580464	-0.492956	0.00193623	0.186244	0.269729	0.000941419	0.995588	0.00932418	0.956321	0.433767	0.00731526	-0.156222	0.355835	0.0486038	0.775133	0.224754	0.181097	0.0124022	0.941923	-0.364062	0.0267509	-0.370774	0.0238758	0.0257839	0.879598	-0.141845	0.402344	0.560642	0.000307254	-0.254295	0.128809	-0.230683	0.169554	0.788519	6.82334e-09	-0.592709	0.000110946	-0.610889	5.92701e-05	0.30382	0.0675322	0.134114
AMEX60DD000711	RPH3A	blue	0.216263	0.198582	-0.173266	0.305105	-0.37031	0.024066	-0.165268	0.328308	0.224427	0.181749	0.420545	0.00955039	0.479231	0.00269131	-0.148869	0.379201	0.211457	0.208984	0.0723421	0.670476	0.488219	0.0021726	0.215086	0.201095	-0.00747998	0.964954	-0.614515	5.20591e-05	0.653492	1.1588e-05	-0.380051	0.0203283	0.217197	0.196603	-0.137119	0.418361	0.129154	0.446152	0.490569	0.00205236	-0.0342278	0.840611	-0.0136204	0.93623	-0.51026	0.00125332	0.519924
AMEX60DD000712	PSMB6	turquoise	-0.0276381	0.871009	-0.174807	0.30076	0.224795	0.181016	0.212276	0.207187	-0.217219	0.196556	-0.217219	0.196556	-0.214732	0.201856	-0.0904495	0.594454	-0.184811	0.273497	-0.31314	0.0591404	-0.0780418	0.64615	0.107709	0.525733	0.620722	4.15385e-05	0.237915	0.156201	0.165199	0.328513	0.304216	0.0671571	0.249596	0.136271	-0.123757	0.465539	-0.148699	0.379752	-0.395135	0.0155021	0.347702	0.0349712	0.182464	0.279743	-0.477894	0.00277706	0.617794
AMEX60DD000713	LOC111606693	turquoise	0.1116	0.510798	0.0320723	0.850531	0.0320915	0.850443	0.103512	0.542082	-0.107829	0.52527	-0.256257	0.125784	-0.309966	0.0618992	0.172286	0.307891	-0.368798	0.0246942	-0.0992676	0.558855	-0.304699	0.0667021	0.0620806	0.715102	0.0238281	0.888671	0.272158	0.103191	-0.371861	0.0234355	0.774695	1.83368e-08	-0.0483475	0.776289	0.112436	0.507616	-0.165449	0.327772	-0.202673	0.228963	-0.218672	0.193505	-0.171443	0.310302	0.417917	0.0100578	-0.248667
AMEX60DD000714	AMEX60DD000714	turquoise	0.229749	0.171335	0.254807	0.128014	0.0810989	0.633247	-0.210449	0.211215	-0.234245	0.162879	-0.275581	0.0987584	-0.288879	0.0829084	0.358884	0.0291591	-0.0517773	0.760866	0.292888	0.0785388	-0.363104	0.0271836	-0.0662593	0.696806	-0.230088	0.170689	0.316281	0.0565065	-0.678777	3.87904e-06	0.564312	0.000274886	0.194356	0.249043	0.171287	0.310749	-0.304288	0.0670893	0.0486128	0.775093	-0.476994	0.0028361	-0.494259	0.00187533	0.798757	3.12668e-09	-0.434071
AMEX60DD000716	WSCD2	yellow	-0.579952	0.000168509	0.194805	0.247929	-0.0812315	0.63269	0.185143	0.272621	0.585943	0.000138781	0.127417	0.452342	0.134969	0.425764	-0.0944156	0.57832	0.103421	0.542439	-0.341115	0.0388159	0.269859	0.10625	0.104579	0.537902	-0.525039	0.000848597	-0.396999	0.0149788	0.429929	0.00791225	-0.147012	0.385242	-0.535547	0.000636089	-0.328954	0.0468133	0.585567	0.000140498	0.279216	0.0942121	0.255737	0.126581	0.572192	0.000215484	-0.078755	0.64313	-0.408317
AMEX60DD000718	CMKLR1	turquoise	0.0553073	0.745088	-0.123846	0.465214	-0.0953342	0.574612	0.0580817	0.732758	0.0580466	0.732913	0.0735909	0.665117	0.158858	0.347672	-0.138193	0.414691	0.240322	0.151931	0.168553	0.31865	0.0705625	0.678141	-0.0849279	0.617237	0.258928	0.121752	-0.162202	0.337487	0.2864	0.0857021	-0.245365	0.143261	-0.022701	0.893907	0.191629	0.255876	0.157877	0.350697	-0.0991658	0.55926	0.141162	0.404636	0.169547	0.315763	-0.437965	0.00670686	0.310308
AMEX60DD000722	PTPN11.1	greenyellow	0.291051	0.0805181	-0.263581	0.114959	0.0808853	0.634146	-0.0991037	0.559507	0.00115951	0.994566	-0.288853	0.0829365	-0.242634	0.147911	0.127223	0.453036	-0.20664	0.219786	-0.10038	0.554436	-0.00659704	0.969089	-0.20834	0.215933	0.461509	0.00403824	0.0718918	0.672413	0.0706889	0.677596	0.0597506	0.725372	0.459413	0.00423096	-0.168048	0.320122	-0.2958	0.0754787	-0.0693943	0.68319	-0.0582214	0.732139	-0.217004	0.19701	-0.305374	0.0660706	0.608803
AMEX60DD000723	AMEX60DD000723	tan	0.112225	0.508418	-0.176443	0.296187	-0.0119232	0.944162	-0.219252	0.192297	-0.219252	0.192297	0.430044	0.00789374	0.450142	0.00518169	-0.273829	0.101009	0.329049	0.0467458	0.42584	0.00859378	0.301422	0.0698357	0.334171	0.0432336	-0.0832227	0.624346	-0.0645292	0.704361	0.118465	0.484973	-0.0480022	0.777846	0.156183	0.355957	0.174849	0.30064	-0.0792337	0.641107	0.206237	0.220707	0.147549	0.38349	-0.094039	0.579843	-0.102271	0.546961	0.146445
AMEX60DD000724	USP30	yellow	-0.0509423	0.764613	-0.125719	0.458439	0.0404296	0.812207	0.325122	0.0495915	-0.13036	0.441879	-0.0843563	0.619616	-0.0894986	0.598351	-0.117277	0.489391	0.0324638	0.848728	-0.172204	0.308127	-0.296502	0.0747559	-0.410956	0.0115144	0.193392	0.251443	-0.0280628	0.869044	0.0602059	0.723361	-0.234896	0.16168	-0.0885454	0.602269	0.206724	0.219594	0.261737	0.117616	-0.229933	0.170984	0.0604449	0.722307	0.246809	0.140847	-0.0933511	0.582631	0.00226104
AMEX60DD000725	USP30.1	pink	0.0953246	0.57465	0.0613306	0.718402	-0.150031	0.375451	0.165529	0.327535	-0.194447	0.248816	0.102196	0.547255	0.138321	0.414255	-0.292464	0.0789919	0.136911	0.419075	0.21419	0.203025	-0.195748	0.245603	-0.0111663	0.947702	0.0943756	0.578482	-0.0884124	0.602817	0.0285028	0.867009	0.0540836	0.750546	0.0787441	0.643176	0.137143	0.418279	0.108889	0.521184	-0.0276774	0.870827	-0.0194986	0.908806	0.011647	0.945454	0.0188692	0.911737	0.0410899
AMEX60DD000726	AMEX60DD000726	blue	0.265907	0.111672	-0.30535	0.0660937	-0.344639	0.0367183	-0.315055	0.0575227	0.286465	0.0856287	0.492814	0.00194297	0.514565	0.00112076	-0.0859107	0.613155	0.114365	0.500314	0.0930705	0.58377	0.627043	3.28407e-05	0.162413	0.336849	-0.217822	0.195287	-0.629564	2.98597e-05	0.596497	9.76635e-05	-0.300378	0.0708576	0.225344	0.179924	-0.065017	0.702229	0.0748059	0.659918	0.661528	8.27522e-06	-0.109305	0.519583	-0.130565	0.441156	-0.36959	0.0243635	0.390104
AMEX60DD000727	AMEX60DD000727	black	0.316021	0.0567203	-0.290248	0.0813956	-0.439468	0.00649978	-0.277907	0.0958305	0.356285	0.0304337	0.467698	0.00351315	0.502885	0.00151279	-0.101612	0.549561	0.0677194	0.690453	0.0807143	0.634865	0.582313	0.000156172	0.185651	0.271285	-0.221646	0.187366	-0.701432	1.32408e-06	0.641972	1.84628e-05	-0.339648	0.0397172	0.187356	0.26683	-0.0835156	0.623123	0.141276	0.404255	0.678366	3.95206e-06	-0.139774	0.409318	-0.106492	0.530449	-0.376314	0.0217002	0.375932
AMEX60DD000728	SART3	greenyellow	0.0560539	0.741764	-0.231337	0.168314	0.22313	0.184352	-0.133864	0.429599	0.0435462	0.79802	-0.213523	0.204467	-0.230019	0.17082	0.135295	0.424636	-0.277097	0.0968424	-0.326771	0.0483801	0.102869	0.544606	-0.152281	0.368246	0.187831	0.265595	0.0933191	0.582761	0.0831648	0.624588	-0.0913567	0.590746	0.33478	0.0428307	-0.434063	0.00727083	-0.223073	0.184469	0.0505258	0.766484	0.0873671	0.607128	-0.0637753	0.707662	-0.228167	0.174387	0.381496
AMEX60DD000729	FICD	green	0.171427	0.310347	-0.0117401	0.945019	0.406188	0.0126123	-0.609188	6.29527e-05	-0.108428	0.522958	-0.283703	0.088825	-0.267423	0.109568	0.344254	0.0369431	-0.1962	0.244492	0.0931095	0.583612	0.141871	0.402258	-0.0299811	0.860177	0.205268	0.222931	0.506758	0.00137119	-0.441172	0.00627179	0.319473	0.053926	0.640805	1.93341e-05	-0.21223	0.207288	-0.841632	6.79483e-11	0.0394175	0.816827	-0.10858	0.522372	-0.591238	0.000116528	0.129797	0.443869	0.363049
AMEX60DD000730	SART3.1	yellow	0.583844	0.00014861	0.181845	0.281405	-0.0640051	0.706656	-0.441909	0.00617536	-0.264631	0.113466	-0.244939	0.143979	-0.241317	0.150191	0.500806	0.00159398	-0.0959156	0.57227	0.173691	0.303904	-0.178255	0.291173	-0.138991	0.411974	-0.0613415	0.718354	-0.00661742	0.968993	-0.338777	0.0402602	-0.0792248	0.641144	0.809371	1.32655e-09	-0.122523	0.470031	-0.421897	0.00929782	0.461102	0.00407509	-0.630212	2.91347e-05	-0.725038	3.86937e-07	0.466099	0.00364277	0.196892
AMEX60DD000731	SART3.2	magenta	0.555803	0.000355138	0.18282	0.278791	-0.0319148	0.851257	-0.425679	0.00862168	-0.282314	0.0904664	-0.258806	0.121933	-0.276014	0.098209	0.491448	0.00200891	-0.177517	0.293207	0.234286	0.162804	-0.244824	0.144173	-0.137325	0.417656	-0.202282	0.229883	0.162394	0.336905	-0.565712	0.000263366	0.117087	0.490101	0.617051	4.74989e-05	-0.0437088	0.797281	-0.466364	0.00362104	0.372448	0.0232003	-0.628452	3.11437e-05	-0.765189	3.47937e-08	0.708916	9.0821e-07	-0.105795
AMEX60DD000732	TMEM119	black	0.449891	0.00520981	-0.335974	0.0420492	-0.389715	0.0171113	-0.354964	0.0310986	0.251926	0.132532	0.38574	0.0183784	0.408288	0.0121182	-0.0467034	0.783712	-0.0244631	0.885724	0.146415	0.387195	0.50991	0.0012647	0.179081	0.288908	-0.208834	0.214819	-0.561444	0.000299902	0.453431	0.00482515	-0.2389	0.154443	0.312604	0.0595988	-0.0609904	0.719901	-0.0344087	0.839779	0.671182	5.44834e-06	-0.209423	0.213501	-0.282053	0.0907781	-0.226932	0.176792	0.356729
AMEX60DD000735	ISCU	yellow	-0.396796	0.0150352	-0.136325	0.421086	-0.028281	0.868035	0.702374	1.26353e-06	0.0243849	0.886087	0.0614968	0.71767	0.0869577	0.608819	-0.43516	0.00710825	0.149183	0.378184	-0.377522	0.0212486	-0.120287	0.478233	0.130573	0.441127	0.508328	0.0013172	-0.204935	0.223699	0.632746	2.64492e-05	-0.13379	0.429856	-0.387361	0.0178525	0.0237871	0.888861	0.599369	8.85697e-05	-0.499708	0.00163842	0.566152	0.000259838	0.832352	1.70245e-10	-0.770895	2.37733e-08	0.358803
AMEX60DD000736	SELPLG	blue	0.0106181	0.950266	0.299066	0.0721591	0.503459	0.00149102	-0.352029	0.0326192	-0.635522	2.37674e-05	-0.196076	0.244796	-0.18676	0.26838	0.152368	0.367971	0.24609	0.142046	0.558804	0.000324719	-0.330535	0.045704	-0.162695	0.336	0.0449853	0.791489	0.745791	1.17753e-07	-0.878323	9.15995e-13	0.318546	0.0546653	0.29543	0.0758626	0.302885	0.0684232	-0.58691	0.000134452	-0.296902	0.0743453	-0.112002	0.509265	-0.44611	0.00564954	0.630822	2.84665e-05	-0.262863
AMEX60DD000737	AMEX60DD000737	saddlebrown	0.0354011	0.835221	-0.0612358	0.71882	0.00447322	0.979037	0.0693908	0.683205	0.0269371	0.874254	-0.10941	0.519179	-0.0607862	0.720801	0.133232	0.431798	-0.125228	0.460208	-0.0566368	0.739171	-0.0638446	0.707359	0.424331	0.00885768	-0.0469849	0.782439	0.0444869	0.79375	-0.0556293	0.743654	0.218877	0.193078	-0.0452359	0.790354	0.0856725	0.614143	0.0476969	0.779224	-0.0406548	0.81118	0.0203271	0.904948	0.0162604	0.923902	0.0848372	0.617614	-0.0882886
AMEX60DD000738	AMEX60DD000738	brown	0.136644	0.419991	-0.0910493	0.592001	-0.531719	0.000707276	0.239868	0.152731	0.179249	0.288446	0.412314	0.011217	0.464964	0.00373729	-0.170305	0.313572	0.316655	0.0561993	0.0108194	0.949325	0.182638	0.279276	0.178958	0.289245	-0.126426	0.455894	-0.793977	4.52546e-09	0.721966	4.57307e-07	-0.507723	0.00133775	-0.0705873	0.678034	0.0919265	0.588423	0.63649	2.28919e-05	0.407672	0.0122614	-0.0621686	0.714715	0.287933	0.0839663	-0.377713	0.0211779	0.189576
AMEX60DD000739	CORO1C	yellow	0.447626	0.00546947	0.212323	0.207083	-0.140368	0.407311	-0.571169	0.000222482	-0.233977	0.163374	0.181946	0.281135	0.208363	0.21588	0.23828	0.155548	0.188976	0.262641	0.530309	0.000735228	0.0890662	0.600127	0.0124458	0.941719	-0.446549	0.00559695	-0.116492	0.492327	-0.295043	0.0762652	-0.253963	0.129326	0.490465	0.00205759	0.0821637	0.628778	-0.273621	0.101278	0.618042	4.5818e-05	-0.46679	0.00358631	-0.628653	3.09072e-05	0.545962	0.000473556	-0.137972
AMEX60DD000740	AMEX60DD000740	brown	-0.13747	0.417158	0.174966	0.300311	0.44423	0.00587992	-0.347855	0.0348856	-0.184411	0.274555	-0.20765	0.21749	-0.243314	0.146742	0.190396	0.259004	-0.178918	0.289352	0.114594	0.49945	0.0198701	0.907076	-0.0620009	0.715452	-0.00184302	0.991362	0.711629	7.89895e-07	-0.610541	6.00072e-05	0.374072	0.02256	0.0810066	0.633635	-0.185493	0.271701	-0.599089	8.94193e-05	-0.253132	0.130627	0.122108	0.471547	-0.296779	0.0744715	0.325366	0.0494105	-0.164039
AMEX60DD000744	SSH1.2	turquoise	0.398032	0.0146954	0.317959	0.0551376	-0.0747467	0.660171	-0.423255	0.00904999	-0.131681	0.437227	-0.19763	0.241003	-0.177129	0.294282	0.421969	0.00928453	-0.0486198	0.775061	0.299678	0.07155	-0.158952	0.347383	-0.141503	0.403491	-0.366509	0.0256712	0.05054	0.76642	-0.499656	0.00164054	0.08852	0.602374	0.412963	0.0110773	0.0621165	0.714944	-0.318267	0.0548898	0.418727	0.00989895	-0.573344	0.000207839	-0.629209	3.0265e-05	0.718466	5.51748e-07	-0.269274
AMEX60DD000745	DAO	brown	0.0223967	0.895321	-0.363458	0.027023	-0.434844	0.00715476	0.455721	0.00458968	0.402435	0.0135375	0.201649	0.231375	0.199996	0.235302	-0.107036	0.528337	-0.158679	0.348224	-0.425304	0.00868668	0.102022	0.547942	0.071936	0.672222	-0.179721	0.287157	-0.723428	4.22476e-07	0.706327	1.03607e-06	-0.30948	0.0623308	-0.368275	0.0249147	-0.0322582	0.849675	0.731424	2.71443e-07	0.269342	0.106949	0.00161074	0.992451	0.476627	0.00286052	-0.325464	0.0493384	-0.0256146
AMEX60DD000748	SVOP	turquoise	-0.0681047	0.68878	-0.284911	0.0874152	-0.133771	0.42992	0.350147	0.0336259	0.241243	0.150319	-0.00408496	0.980857	0.0546282	0.748115	-0.0743663	0.661797	-0.0253036	0.881824	-0.319826	0.0536471	0.10895	0.520948	0.111724	0.510323	0.213088	0.205414	-0.299913	0.0713163	0.536263	0.000623513	-0.145671	0.389641	-0.168286	0.319428	-0.152643	0.367098	0.395268	0.0154642	-0.0791732	0.641363	0.257958	0.123204	0.408725	0.0120176	-0.565684	0.000263589	0.316677
AMEX60DD000750	AMEX60DD000750	green	-0.140986	0.405228	0.118716	0.48404	-0.369328	0.0244725	0.458241	0.00434208	0.216219	0.198675	0.123095	0.467947	0.125098	0.460679	-0.0779559	0.646514	0.263864	0.114555	-0.14285	0.398984	-0.16688	0.323546	-0.0457989	0.787804	-0.191424	0.256393	-0.49083	0.00203936	0.326552	0.0485398	-0.164554	0.330431	-0.515013	0.00110771	0.140166	0.407994	0.709593	8.77237e-07	0.014827	0.930593	-0.125061	0.460812	0.412753	0.0111223	-0.0495618	0.770818	-0.318568
AMEX60DD000751	USP30.2	brown	0.215068	0.201135	-0.460074	0.00416931	-0.108042	0.524447	0.317233	0.0557268	0.00433415	0.979689	-0.0812224	0.632728	-0.0199278	0.906807	0.051505	0.762087	-0.0816339	0.631	-0.0929289	0.584345	-0.209206	0.213985	-0.190355	0.259109	0.10752	0.526464	-0.31607	0.0566799	0.212752	0.206146	-0.10943	0.519102	-0.0844472	0.619238	0.217789	0.195356	0.351957	0.0326571	-0.011525	0.946024	-0.23169	0.167648	0.118203	0.485946	-0.0676607	0.690708	0.0348867
AMEX60DD000752	AMEX60DD000752	brown	0.349691	0.0338735	0.161191	0.340546	-0.472457	0.00315078	0.197338	0.241713	0.099746	0.556952	-0.11768	0.487892	-0.14648	0.386981	0.128189	0.449584	-0.164147	0.331646	-0.16881	0.317901	-0.305506	0.0659483	-0.305291	0.0661485	0.0729077	0.668047	-0.371852	0.0234388	0.145275	0.390943	-0.14301	0.398452	0.0578291	0.733877	0.183504	0.276964	0.254669	0.128228	0.10741	0.526892	-0.420702	0.00952078	-0.0642442	0.705609	0.0399919	0.814204	0.0689553
AMEX60DD000753	ALKBH2	magenta	-0.564506	0.00027326	0.0465105	0.784584	-0.127563	0.451821	0.517043	0.00105022	0.442575	0.00608931	0.122046	0.471776	0.107519	0.52647	-0.362696	0.0273696	0.146251	0.387735	-0.324648	0.0499441	-0.000232456	0.998911	-0.043879	0.796508	-0.12688	0.454266	-0.2887	0.0831073	0.408724	0.0120179	-0.0972569	0.566884	-0.787375	7.4255e-09	0.0436413	0.797587	0.699013	1.49207e-06	-0.228222	0.174279	0.342479	0.0379929	0.743565	1.34493e-07	-0.300837	0.0704073	-0.349601
AMEX60DD000754	UNG	red	-0.0949806	0.576038	0.104633	0.537693	0.343346	0.0374769	-0.310445	0.0614767	-0.0498298	0.769613	-0.203975	0.225924	-0.232771	0.165618	0.128713	0.447717	-0.102439	0.5463	-0.171827	0.309201	0.248945	0.137331	0.108093	0.52425	0.404366	0.0130545	0.348005	0.0348023	0.0590025	0.72868	0.0394631	0.816619	0.470823	0.00327137	-0.413182	0.0110303	-0.459032	0.00426673	-0.116468	0.492417	0.359081	0.0290644	-0.0422274	0.804015	-0.441555	0.00622156	0.64355
AMEX60DD000755	ACACB	darkred	-0.105694	0.533554	0.33572	0.0422147	-0.138593	0.413327	0.188582	0.263655	-0.142181	0.401218	0.0946483	0.57738	0.13214	0.435616	-0.0403442	0.812597	0.315186	0.0574137	0.227128	0.17641	-0.306217	0.0652886	-0.0937076	0.581186	-0.400574	0.0140171	-0.220705	0.189293	-0.0884732	0.602566	-0.204797	0.224018	-0.228237	0.174251	0.203645	0.226692	0.45181	0.0049981	0.150366	0.374372	-0.180526	0.284969	0.148562	0.380195	0.469058	0.00340609	-0.541265
AMEX60DD000756	ACACB.1	darkred	-0.0555943	0.743809	0.247387	0.139888	-0.178417	0.290728	0.34606	0.0358989	-0.12607	0.457176	-0.0118037	0.944721	0.00727726	0.965903	-0.0177385	0.917008	0.19084	0.257875	0.0877594	0.605508	-0.456677	0.00449434	-0.0972935	0.566738	-0.346392	0.0357097	-0.207052	0.218848	-0.120761	0.476488	-0.0567493	0.738671	-0.309858	0.061995	0.209605	0.213094	0.529582	0.000750024	0.0461974	0.786	-0.240178	0.152184	0.181304	0.282862	0.502257	0.00153693	-0.596895
AMEX60DD000757	ACACB.2	green	-0.221776	0.187099	0.0991378	0.559371	-0.286355	0.0857543	0.641344	1.89271e-05	0.0429175	0.800876	0.105011	0.536215	0.11634	0.492892	-0.146581	0.386652	0.168727	0.318145	-0.142311	0.400784	-0.351692	0.0327975	0.000105113	0.999507	-0.251131	0.1338	-0.417886	0.010064	0.25002	0.135587	-0.154837	0.360168	-0.598177	9.22453e-05	0.181278	0.282933	0.822924	4.09495e-10	-0.0654921	0.700153	-0.0387915	0.819688	0.54587	0.000474815	0.136809	0.419424	-0.518844
AMEX60DD000758	FOXN4	turquoise	0.0999094	0.556303	-0.215363	0.200502	0.0749224	0.659421	-0.158729	0.348071	0.191641	0.255846	-0.148329	0.380951	-0.0858462	0.613423	0.245858	0.142433	-0.193126	0.252109	-0.362927	0.0272644	0.339356	0.0398987	0.230163	0.170544	0.242731	0.147743	-0.107366	0.52706	0.393173	0.0160693	-0.14764	0.383192	0.415701	0.0105036	-0.490915	0.00203519	-0.161341	0.340092	0.196657	0.243373	0.178914	0.289364	-0.00611045	0.971368	-0.506499	0.00138026	0.675171
AMEX60DD000759	FOXN4.1	black	0.289793	0.0818951	-0.130025	0.443062	-0.222585	0.185454	0.0160921	0.924688	0.204079	0.225681	-0.161573	0.339388	-0.141517	0.403446	0.297981	0.0732493	-0.19578	0.245523	-0.397228	0.0149157	0.155499	0.358092	0.269369	0.106912	0.201376	0.23202	-0.365784	0.0259875	0.443137	0.00601747	-0.00507258	0.976229	0.420921	0.00947951	-0.372804	0.0230587	0.0218401	0.897909	0.306862	0.0646958	-0.146412	0.387206	-0.0711055	0.675799	-0.384135	0.0189121	0.595921
AMEX60DD000762	MYO1H	blue	-0.153991	0.362829	-0.179775	0.287011	-0.143141	0.398014	0.0416594	0.806601	0.518615	0.00100753	0.0920382	0.587968	0.163395	0.333895	-0.0439588	0.796146	0.0691182	0.684386	-0.296511	0.0747461	0.413171	0.0110326	0.0695416	0.682553	0.0373267	0.826391	-0.451195	0.00506512	0.629164	3.03157e-05	-0.257598	0.123748	-0.102133	0.547505	-0.237063	0.157734	0.275922	0.0983253	0.209805	0.212647	0.153274	0.365095	0.288122	0.0837537	-0.60912	6.31048e-05	0.361569
AMEX60DD000763	KCTD10	turquoise	-0.209312	0.213749	0.210464	0.211182	0.119475	0.481232	-0.198375	0.239197	0.138922	0.412209	-0.00402991	0.981115	0.0914297	0.590448	-0.0485112	0.775551	0.336778	0.04153	0.0382817	0.822019	0.218182	0.19453	-0.138584	0.413357	0.239974	0.152543	-0.0407951	0.81054	0.240607	0.151431	-0.229617	0.17159	0.10415	0.539581	-0.184321	0.274793	-0.0624119	0.713645	-0.0318416	0.851594	0.188197	0.26465	0.123381	0.466905	-0.447799	0.00544928	0.437487
AMEX60DD000764	UBE3B	yellow	0.396005	0.015256	0.0600519	0.724041	0.150702	0.373292	-0.465313	0.00370806	-0.189947	0.26015	-0.292076	0.0794088	-0.298696	0.0725293	0.366627	0.0256203	-0.277055	0.0968956	0.167397	0.32203	-0.0890167	0.600331	-0.177828	0.292351	-0.0916609	0.589505	0.286853	0.0851867	-0.518048	0.00102274	0.116922	0.490719	0.581335	0.000161181	-0.0295215	0.862301	-0.578424	0.000176956	0.262321	0.116769	-0.389411	0.0172054	-0.670913	5.51332e-06	0.515906	0.00108207	0.0127567
AMEX60DD000766	AMEX60DD000766	purple	-0.385585	0.0184293	-0.0228089	0.893405	0.00449799	0.978921	0.16722	0.322549	0.491529	0.00200493	-0.0419988	0.805056	-0.0495082	0.77106	0.0235631	0.889902	-0.153111	0.365611	-0.468653	0.00343768	0.343585	0.037336	0.151887	0.369503	-0.0283223	0.867844	-0.214353	0.202673	0.536599	0.000617678	0.0408173	0.810439	-0.223151	0.18431	-0.489878	0.00208713	0.275114	0.0993543	0.0720727	0.671634	0.42517	0.00871005	0.496797	0.00176146	-0.487112	0.00223137	0.195703
AMEX60DD000769	UBE3B.1	grey60	0.239601	0.1532	-0.39121	0.0166539	-0.176012	0.297386	-0.133786	0.429868	0.23715	0.157577	0.165466	0.327721	0.109686	0.518119	0.0720592	0.671692	-0.333235	0.0438592	-0.29894	0.0722844	0.380396	0.0202053	0.0838904	0.621558	-0.159728	0.345004	-0.355577	0.0307885	0.406011	0.0126547	-0.201697	0.231262	0.162977	0.335152	-0.250136	0.135399	0.0461998	0.785989	0.445451	0.00572944	-0.0349596	0.837248	-0.0674977	0.691416	-0.211069	0.209841	0.271442
AMEX60DD000770	AMEX60DD000770	red	-0.16855	0.318659	-0.291643	0.079876	0.258153	0.122912	0.00356169	0.983308	0.024304	0.886462	0.00734438	0.965589	0.0260648	0.878296	-0.100033	0.55581	-0.194568	0.248516	-0.206625	0.21982	0.277986	0.0957324	0.205844	0.221607	0.203567	0.226874	0.213937	0.20357	0.161472	0.339695	0.0252631	0.882013	-0.00347214	0.983728	-0.186771	0.268352	-0.138679	0.413035	-0.172135	0.308321	0.484307	0.0023865	0.176675	0.295541	-0.396117	0.0152247	0.322163
AMEX60DD000774	AMEX60DD000774	red	-0.171154	0.31113	-0.0247446	0.884418	0.553639	0.000378627	-0.238572	0.155027	-0.205059	0.223412	-0.27765	0.0961514	-0.306468	0.0650577	0.0722184	0.671008	-0.260362	0.119627	-0.150651	0.373456	0.103959	0.540327	0.0348778	0.837624	0.390518	0.0168644	0.685024	2.9116e-06	-0.281819	0.0910579	0.348766	0.0343802	0.285034	0.0872727	-0.284517	0.0878734	-0.612603	5.57549e-05	-0.383313	0.0191902	0.428017	0.0082249	-0.0768383	0.651257	-0.182415	0.279874	0.365809
AMEX60DD000776	MMAB	turquoise	-0.0572274	0.736547	-0.179161	0.288688	-0.0471681	0.781612	0.473394	0.00308345	0.0806086	0.63531	-0.229515	0.171785	-0.275282	0.0991395	-0.0253052	0.881817	-0.292328	0.0791383	-0.553761	0.000377259	-0.179173	0.288654	-0.0520094	0.759826	0.636282	2.30769e-05	-0.0423166	0.803609	0.352704	0.0322643	-0.0437261	0.797202	-0.0816286	0.631022	-0.100506	0.553937	0.144856	0.392328	-0.454559	0.00470788	0.191523	0.256144	0.366292	0.0257654	-0.617723	4.6354e-05	0.483728
AMEX60DD000777	MVK	turquoise	0.0637008	0.707989	-0.188789	0.263121	-0.19638	0.244052	0.227194	0.176281	0.347569	0.0350456	-0.159954	0.344315	-0.199187	0.23724	0.124381	0.463273	-0.412255	0.0112297	-0.474658	0.00299453	0.0508859	0.764866	0.170478	0.313073	0.172689	0.306743	-0.175907	0.297678	0.28729	0.0846911	0.0263432	0.877006	-0.0544929	0.748719	-0.208723	0.215069	0.0568991	0.738006	-0.0217005	0.898558	-0.0117009	0.945202	0.119413	0.481462	-0.322003	0.0519491	0.20385
AMEX60DD000778	LOC115821825	blue	-0.157809	0.350906	-0.176331	0.296497	-0.425159	0.00871199	0.472268	0.00316456	0.384089	0.0189275	0.313996	0.0584128	0.313126	0.0591521	-0.156425	0.355203	-0.0121513	0.943096	-0.31151	0.0605442	0.167785	0.320891	0.234344	0.162696	-0.258732	0.122044	-0.635423	2.38587e-05	0.642162	1.83246e-05	-0.261854	0.117446	-0.590916	0.000117783	-0.0997221	0.557047	0.737782	1.88811e-07	0.170111	0.314132	0.0870626	0.608386	0.516313	0.00107058	-0.278852	0.09466	-0.181675
AMEX60DD000780	UBE3B.2	pink	0.00050414	0.997637	0.280723	0.0923759	-0.0855506	0.614649	-0.0478378	0.778588	0.143454	0.396971	-0.172771	0.30651	-0.166091	0.325873	0.299484	0.0717422	-0.136769	0.419562	-0.222265	0.186105	0.0474869	0.780172	0.254846	0.127954	-0.118787	0.483778	-0.0274684	0.871795	0.0106101	0.950304	0.0173813	0.918673	0.0780736	0.646015	-0.295567	0.0757198	-0.0255876	0.880508	0.156101	0.35621	-0.0454985	0.789164	-0.0612313	0.71884	0.0756579	0.656282	0.0128579
AMEX60DD000781	ACACB.3	green	-0.107983	0.524677	-0.0582299	0.732101	0.0193532	0.909483	0.469917	0.00333994	0.0297075	0.861441	-0.316992	0.0559235	-0.268743	0.107761	0.118661	0.484245	-0.060766	0.72089	-0.295708	0.075574	-0.466668	0.00359619	-0.246234	0.141806	-0.0132383	0.938015	-0.189376	0.261612	0.0676029	0.690959	-0.131981	0.436174	-0.219122	0.192566	0.0274438	0.871909	0.509903	0.00126492	-0.120062	0.479062	-0.0938248	0.580711	0.350163	0.0336172	0.129693	0.444239	-0.246729
AMEX60DD000782	AMEX60DD000782	green	-0.149914	0.375826	-0.0895437	0.598166	-0.301905	0.0693671	0.679863	3.69222e-06	0.0250188	0.883145	0.156134	0.356108	0.177098	0.294367	-0.252165	0.132153	0.195989	0.24501	-0.161402	0.339907	-0.321013	0.0527155	-0.0302147	0.859099	-0.0469419	0.782634	-0.508997	0.00129475	0.421326	0.00940374	-0.272405	0.102866	-0.538327	0.000588466	0.322153	0.0518336	0.851304	2.44602e-11	-0.121003	0.475599	0.0120693	0.943479	0.607219	6.74751e-05	-0.119716	0.480341	-0.27098
AMEX60DD000785	AMEX60DD000785	red	-0.364167	0.0267038	-0.207043	0.218869	0.515027	0.00110731	-0.0947148	0.577111	-0.197415	0.241525	0.0957435	0.572963	0.0522412	0.758787	-0.366536	0.0256595	-0.0303464	0.858491	-0.0207895	0.902796	0.264869	0.11313	-0.0916067	0.589726	0.363576	0.0269697	0.474046	0.00303732	0.0154999	0.927452	0.109601	0.518443	0.0911422	0.591622	-0.173229	0.305212	-0.347469	0.0351019	-0.381915	0.0196712	0.646529	1.53915e-05	0.178699	0.289955	-0.426017	0.00856327	0.375886
AMEX60DD000786	AMEX60DD000786	blue	-0.0243314	0.886335	-0.270727	0.105088	0.391693	0.0165083	-0.16337	0.333972	-0.192257	0.25429	-0.0969852	0.567973	-0.126096	0.45708	-0.0499751	0.768959	-0.195425	0.246399	0.190558	0.258592	-0.0387004	0.820105	-0.217026	0.196964	-0.0699985	0.680577	0.435217	0.00709995	-0.40557	0.0127607	0.34485	0.0365957	0.0830717	0.624977	0.0110417	0.948285	-0.325418	0.0493722	-0.118503	0.484832	0.0958088	0.5727	-0.18949	0.261321	0.333823	0.0434652	-0.199959
AMEX60DD000794	ROHU_001488	turquoise	-0.0686311	0.686496	0.269402	0.106867	0.153368	0.364798	-0.131771	0.436911	-0.131771	0.436911	-0.131771	0.436911	-0.115618	0.4956	0.288115	0.0837614	0.125821	0.458071	0.210211	0.211743	-0.173762	0.303702	-0.110123	0.516441	-0.370491	0.0239915	0.166117	0.325796	-0.43121	0.00770845	0.138422	0.413909	-0.00607345	0.971541	-0.12932	0.445563	-0.0726149	0.669304	0.132109	0.435724	-0.268121	0.108609	-0.224949	0.180709	0.626716	3.3247e-05	-0.465946
AMEX60DD000795	FAM222A	tan	-0.228442	0.173854	-0.296928	0.0743188	-0.0400414	0.813979	-0.041357	0.807979	-0.0779322	0.646614	0.797442	3.46499e-09	0.766172	3.2609e-08	-0.682325	3.29865e-06	0.349396	0.0340344	0.349376	0.0340452	0.550067	0.000420446	0.417749	0.0100911	-0.0790908	0.641711	-0.116896	0.490816	0.359073	0.0290682	-0.0955196	0.573864	-0.311055	0.0609416	0.246057	0.142101	0.082183	0.628697	-0.00996928	0.953302	0.506306	0.00138708	0.259298	0.121201	-0.422461	0.00919424	0.0491028
AMEX60DD000802	TRPV4	yellow	-0.00822519	0.961465	0.265682	0.111986	0.18695	0.267885	-0.686575	2.70839e-06	0.282893	0.0897789	-0.144808	0.392483	-0.15749	0.351893	0.429737	0.00794314	-0.131338	0.438431	0.131702	0.437152	0.317647	0.0553904	-0.140316	0.407486	-0.597323	9.49641e-05	0.190803	0.257969	-0.448762	0.00533789	0.130583	0.441093	0.226864	0.176926	-0.338841	0.0402206	-0.48274	0.00247723	0.510049	0.00126018	-0.286718	0.08534	-0.534912	0.000647438	0.575252	0.000195713	-0.365066
AMEX60DD000803	YBX1	blue	-0.0662504	0.696845	0.0194193	0.909175	0.337452	0.0410982	-0.681112	3.4875e-06	-0.0412527	0.808454	0.19431	0.249158	0.16624	0.325433	0.0317392	0.852067	0.0734367	0.665778	0.435286	0.00708987	0.398858	0.0144721	0.132703	0.433646	-0.423684	0.00897291	0.431712	0.00762983	-0.541285	0.0005413	0.208323	0.215969	0.144803	0.392501	-0.0132231	0.938086	-0.645144	1.62717e-05	0.230557	0.169793	-0.0189017	0.911586	-0.511698	0.00120759	0.450441	0.0051483	-0.332684
AMEX60DD000804	GLTP	blue	0.178355	0.290898	0.150346	0.374436	0.345881	0.0360017	-0.142028	0.401732	-0.447903	0.00543714	-0.446448	0.00560899	-0.454685	0.0046949	0.340163	0.039399	-0.0799273	0.63818	0.244334	0.145004	-0.54085	0.000548016	-0.276813	0.0972001	0.13292	0.432886	0.663732	7.53204e-06	-0.89786	5.02776e-14	0.3877	0.0177441	0.239796	0.152857	0.243899	0.145744	-0.529973	0.000742036	-0.342628	0.037904	-0.38965	0.0171315	-0.51181	0.00120409	0.69514	1.80213e-06	-0.309642
AMEX60DD000805	LOC108634846	turquoise	0.207967	0.216772	0.295272	0.0760264	0.0174155	0.918514	-0.00530949	0.97512	-0.220876	0.188941	-0.377104	0.0214039	-0.406857	0.0124531	0.364058	0.0267529	-0.233468	0.164319	0.149664	0.376631	-0.522179	0.000916373	-0.119912	0.479617	-0.217811	0.19531	0.329888	0.0461558	-0.729692	2.99134e-07	0.602368	7.98925e-05	0.0282984	0.867954	0.189458	0.261402	-0.217615	0.19572	-0.064895	0.702762	-0.528619	0.000770033	-0.430474	0.00782503	0.890958	1.4921e-13	-0.581866
AMEX60DD000806	AMEX60DD000806	turquoise	0.284152	0.0882984	0.341016	0.0388765	-0.0603956	0.722524	-0.20028	0.234625	-0.186857	0.268129	-0.231734	0.167565	-0.263697	0.114793	0.36674	0.0255712	-0.121905	0.472291	0.294243	0.0771029	-0.408956	0.0119645	-0.219451	0.191883	-0.411619	0.0113685	0.210433	0.211251	-0.729922	2.95305e-07	0.348175	0.0347078	0.0745126	0.661171	0.216091	0.198948	-0.22309	0.184435	0.155885	0.356886	-0.642599	1.80094e-05	-0.554217	0.000372221	0.977974	2.09524e-25	-0.655184
AMEX60DD000808	LOC100337476	turquoise	0.0427651	0.801569	0.199696	0.236021	0.153699	0.363752	0.012514	0.9414	-0.154717	0.360543	-0.371061	0.0237588	-0.419891	0.00967457	0.272992	0.102098	-0.276213	0.0979562	0.0430044	0.800481	-0.435468	0.00706326	-0.0423514	0.803451	-0.204632	0.224399	0.428241	0.00818774	-0.704792	1.11949e-06	0.749011	9.69108e-08	-0.0648362	0.703019	0.143327	0.397396	-0.231065	0.168829	-0.158778	0.347919	-0.33334	0.0437886	-0.307432	0.064175	0.797909	3.34113e-09	-0.587353
AMEX60DD000809	LOC108176166	turquoise	0.0201587	0.905732	0.208495	0.215582	0.00725602	0.966003	0.239831	0.152796	-0.210801	0.210433	-0.246684	0.141056	-0.279496	0.0938694	0.175315	0.299334	-0.164925	0.329327	0.0580247	0.73301	-0.477395	0.00280968	0.0312862	0.854155	-0.122099	0.47158	0.258746	0.122022	-0.495807	0.00180512	0.715308	6.52037e-07	-0.16162	0.339246	0.21518	0.200893	-0.00333697	0.984361	-0.211891	0.208031	-0.295189	0.076113	-0.134617	0.426983	0.657432	9.83679e-06	-0.523565
AMEX60DD000810	LOC257642	turquoise	0.212675	0.206313	0.306049	0.0654442	-0.0636921	0.708027	-0.00264477	0.987605	-0.20781	0.217128	-0.261081	0.118572	-0.305221	0.0662139	0.296194	0.0750722	-0.179757	0.287061	0.20355	0.226914	-0.501446	0.00156861	-0.162839	0.335567	-0.335736	0.0422042	0.245742	0.142628	-0.705284	1.09214e-06	0.46738	0.00353862	-0.055172	0.745691	0.224155	0.182292	-0.126609	0.455238	0.00183406	0.991404	-0.556366	0.000349236	-0.419453	0.00975844	0.940016	6.37305e-18	-0.69334
AMEX60DD000811	XELAEV_18029838MG	turquoise	0.0421145	0.804529	0.31341	0.0589094	0.0816732	0.630835	-0.116404	0.492653	-0.144451	0.393665	-0.214089	0.203241	-0.246511	0.141343	0.214419	0.20253	-0.114218	0.500868	0.0861828	0.612027	-0.246857	0.140767	0.0161724	0.924313	-0.271396	0.104197	0.239897	0.15268	-0.494227	0.00187681	0.632694	2.65024e-05	0.072021	0.671857	0.154217	0.362118	-0.168829	0.317847	0.055489	0.744278	-0.28138	0.0915843	-0.281673	0.0912319	0.656449	1.02493e-05	-0.415747
AMEX60DD000812	TCHP	red	0.201277	0.232255	-0.12245	0.470299	-0.222275	0.186085	0.0237103	0.889218	0.142164	0.401275	0.025012	0.883177	0.114757	0.498837	0.0789508	0.642302	0.0895902	0.597975	0.181093	0.283433	-0.124238	0.463792	-0.160175	0.343638	-0.365649	0.0260464	-0.343443	0.0374194	-0.00287205	0.98654	-0.2015	0.231726	-0.0659542	0.698137	0.185465	0.271773	0.286163	0.0859736	0.343325	0.0374896	-0.385206	0.0185545	-0.11039	0.515421	0.3656	0.026068	-0.338435
AMEX60DD000813	LOC114552212	green	-0.159542	0.345575	0.131972	0.436204	-0.548476	0.000440359	0.518441	0.00101217	0.333158	0.0439109	0.291219	0.0803356	0.294406	0.0769319	-0.227642	0.175407	0.170227	0.313797	-0.135513	0.423883	-0.0541609	0.750201	0.179614	0.28745	-0.357089	0.0300347	-0.705096	1.10253e-06	0.543815	0.000503651	-0.219322	0.192151	-0.575549	0.000193888	0.0827836	0.626182	0.864173	5.58545e-12	0.211092	0.209792	-0.0396777	0.815639	0.535215	0.000642002	-0.070833	0.676974	-0.378509
AMEX60DD000814	LOC115400030	brown	-0.0112625	0.947252	-0.0799777	0.637967	-0.279995	0.0932596	-0.106282	0.531265	0.315769	0.0569291	0.385669	0.0184017	0.366596	0.0256338	-0.205012	0.22352	0.0627781	0.712036	-0.0320063	0.850836	0.41936	0.00977635	0.118565	0.4846	-0.347952	0.0348319	-0.455788	0.00458294	0.450853	0.00510268	-0.273509	0.101423	-0.156971	0.353502	-0.00576162	0.973002	0.278899	0.0946021	0.431672	0.0076362	0.101743	0.549042	0.17268	0.30677	-0.199931	0.235457	-0.0293842
AMEX60DD000815	GIT2	turquoise	-0.0263195	0.877115	0.433378	0.00737383	-0.147999	0.382024	-0.277152	0.0967742	-0.00114895	0.994615	0.23086	0.169218	0.1981	0.239864	0.0510376	0.764185	0.15312	0.365585	0.315183	0.0574163	0.174135	0.302649	0.047771	0.778889	-0.631626	2.76073e-05	-0.0569153	0.737933	-0.22375	0.183105	0.00256803	0.987965	-0.0671204	0.693057	-0.0445378	0.793519	-0.0387185	0.820022	0.428484	0.00814768	-0.18798	0.265209	-0.246561	0.14126	0.553609	0.000378958	-0.500188
AMEX60DD000816	AMEX60DD000816	tan	-0.117244	0.489516	-0.220178	0.190379	-0.197866	0.240429	-0.0469825	0.78245	0.071941	0.672201	0.702979	1.22601e-06	0.797896	3.34444e-09	-0.502366	0.00153273	0.56375	0.000279634	0.331012	0.0453738	0.528832	0.000765569	0.262479	0.116541	-0.211564	0.208749	-0.459945	0.00418131	0.572539	0.000213153	-0.473681	0.00306309	-0.222951	0.184715	0.0813916	0.632017	0.359721	0.0287582	0.280927	0.0921296	0.337023	0.0413726	0.292473	0.0789828	-0.459392	0.0042329	0.125261
AMEX60DD000817	ANKRD13A	black	0.363065	0.0272016	0.148749	0.379589	-0.517788	0.00102978	0.00470049	0.977973	0.275137	0.0993245	-0.0283852	0.867553	-0.0250778	0.882872	0.294969	0.0763426	-0.239939	0.152604	-0.275232	0.0992042	0.101849	0.548626	0.121114	0.475193	-0.138711	0.412926	-0.557904	0.000333584	0.41411	0.0108337	-0.404036	0.013136	0.187135	0.267404	-0.276959	0.0970158	0.222027	0.186588	0.510551	0.00124394	-0.314192	0.0582476	-0.0819027	0.629872	-0.114543	0.499641	0.218141
AMEX60DD000818	AMEX60DD000818	brown	0.375699	0.0219333	-0.257224	0.124313	-0.523664	0.000880602	-0.0793304	0.640698	0.446615	0.00558908	0.211351	0.209219	0.246499	0.141363	0.193289	0.251702	-0.0236651	0.889428	-0.148824	0.379347	0.327898	0.0475657	0.0769564	0.650755	-0.23664	0.158499	-0.786028	8.19691e-09	0.597385	9.47662e-05	-0.35696	0.0300983	0.112923	0.505769	-0.200768	0.233463	0.319983	0.0535225	0.64781	1.46159e-05	-0.396975	0.0149856	-0.0949904	0.575998	-0.244177	0.14527	0.249181
AMEX60DD000819	DR999_PMT02416	blue	-0.0343209	0.840183	-0.218393	0.194089	-0.364308	0.0266406	0.140702	0.406185	0.490124	0.00207469	0.269173	0.107177	0.305916	0.0655674	-0.179696	0.287227	0.0334671	0.844109	-0.311003	0.0609872	0.450978	0.00508894	0.207975	0.216754	0.139005	0.411927	-0.637135	2.23249e-05	0.875491	1.33838e-12	-0.369461	0.0244172	-0.110119	0.516459	-0.203955	0.225969	0.385788	0.0183627	0.234861	0.161744	0.21787	0.195185	0.393089	0.0160939	-0.81627	7.38037e-10	0.538804
AMEX60DD000824	LC27	turquoise	0.17755	0.293116	0.34538	0.0362894	-0.00402655	0.98113	-0.115474	0.49614	-0.165436	0.32781	-0.276932	0.0970494	-0.311819	0.0602765	0.365298	0.026201	-0.174627	0.301264	0.197878	0.240402	-0.403018	0.0133901	-0.140343	0.407396	-0.398464	0.0145782	0.257217	0.124323	-0.704628	1.12878e-06	0.474052	0.00303692	-0.00369834	0.982668	0.164157	0.331617	-0.185991	0.270393	0.0847912	0.617806	-0.539898	0.000562974	-0.450435	0.005149	0.948031	5.52297e-19	-0.672463
AMEX60DD000825	XELAEV_18029838MG.1	turquoise	0.194407	0.248915	0.306426	0.0650959	0.0962407	0.570963	-0.224997	0.180613	-0.226266	0.178101	-0.283868	0.0886315	-0.305397	0.0660497	0.32622	0.0487824	-0.216132	0.19886	0.253575	0.129931	-0.319566	0.0538523	-0.0577096	0.734407	-0.249346	0.136677	0.392286	0.0163312	-0.723109	4.29865e-07	0.574627	0.000199616	0.137088	0.418468	0.168587	0.318552	-0.388437	0.0175105	0.0198709	0.907072	-0.415364	0.0105726	-0.507092	0.00135951	0.826662	2.90974e-10	-0.471259
AMEX60DD000826	CDH1D	turquoise	0.0841153	0.620621	0.0517964	0.760781	0.213369	0.204803	0.0636014	0.708425	-0.234226	0.162913	-0.394053	0.0158126	-0.447644	0.00546748	0.24109	0.150587	-0.311438	0.0606077	0.0142981	0.933064	-0.442061	0.00615565	-0.0483921	0.776088	0.057757	0.734197	0.483497	0.00243299	-0.645043	1.63375e-05	0.858011	1.15345e-11	0.0150429	0.929585	0.207458	0.217926	-0.318541	0.0546693	-0.314794	0.057741	-0.267796	0.109055	-0.283468	0.0891013	0.593181	0.000109207	-0.348607
AMEX60DD000828	SGSM1	turquoise	0.298854	0.0723703	0.175385	0.299139	0.27302	0.102061	-0.57179	0.000218205	-0.296254	0.0750099	-0.245453	0.143113	-0.241706	0.149515	0.330556	0.0456893	-0.0363273	0.830971	0.428002	0.00822742	-0.178109	0.291574	-0.184251	0.27498	-0.258777	0.121977	0.489381	0.00211239	-0.843454	5.6353e-11	0.191396	0.256464	0.408144	0.0121517	0.111445	0.511388	-0.647342	1.48949e-05	0.1527	0.366915	-0.429422	0.00799409	-0.739219	1.73694e-07	0.796988	3.58943e-09	-0.337513
AMEX60DD000829	AMEX60DD000829	blue	-0.279569	0.0937805	0.0559503	0.742224	-0.282494	0.090253	0.22722	0.176231	0.392639	0.0162265	0.28898	0.0827952	0.34901	0.0342458	-0.239514	0.153354	0.360447	0.028414	-0.103045	0.543914	0.281513	0.0914237	0.185478	0.271741	-0.239916	0.152645	-0.563945	0.000277983	0.649399	1.37038e-05	-0.353252	0.0319784	-0.366044	0.0258737	-0.219386	0.192018	0.64466	1.65901e-05	0.237905	0.15622	0.271714	0.103777	0.526631	0.000812807	-0.431232	0.00770506	0.000184394
AMEX60DD000831	KIAA1671	turquoise	0.0123916	0.941973	0.297899	0.0733323	0.502933	0.00151097	-0.489506	0.00210601	-0.328322	0.0472628	-0.366659	0.0256064	-0.357969	0.0296025	0.379894	0.0203842	-0.0536089	0.752667	0.291832	0.0796714	-0.21283	0.205975	-0.236314	0.159089	-0.219119	0.192574	0.686691	2.69378e-06	-0.881325	6.0636e-13	0.336998	0.0413888	0.327076	0.0481588	-0.0564168	0.740149	-0.618207	4.55437e-05	-0.0211391	0.901169	-0.213873	0.20371	-0.544372	0.000495684	0.789632	6.2813e-09	-0.37182
AMEX60DD000832	CRYBB3	yellow	-0.368862	0.0246676	-0.241586	0.149723	-0.0582874	0.731846	0.3522	0.032529	0.206608	0.219859	0.327525	0.0478344	0.351629	0.0328307	-0.281011	0.0920277	0.0365827	0.8298	-0.281945	0.0909071	0.323656	0.0506885	0.310782	0.0611807	0.00284321	0.986675	-0.275665	0.0986514	0.59645	9.78201e-05	-0.192932	0.252594	-0.461804	0.00401179	-0.149077	0.378528	0.44431	0.0058699	-0.0848068	0.617741	0.488599	0.00215274	0.59792	9.30564e-05	-0.52846	0.000773376	0.0937195
AMEX60DD000838	GRK3	yellow	-0.296987	0.0742588	0.055302	0.745111	-0.368906	0.0246492	0.515722	0.00108733	0.137446	0.417241	0.441353	0.00624801	0.415518	0.0105411	-0.509791	0.00126857	0.25524	0.127345	-0.0669059	0.69399	0.0318879	0.851381	0.246274	0.141738	-0.109783	0.517745	-0.490817	0.00204004	0.542347	0.000525205	-0.414798	0.0106899	-0.600238	8.5971e-05	0.194277	0.249238	0.706118	1.04707e-06	-0.044988	0.791477	0.28494	0.0873821	0.643153	1.76174e-05	-0.342745	0.0378342	-0.197762
AMEX60DD000840	GRK3.2	yellow	-0.413656	0.0109296	0.0683584	0.687679	-0.261322	0.11822	0.537765	0.000597832	0.0388625	0.819363	0.494038	0.00188552	0.480936	0.00258533	-0.591243	0.000116511	0.311906	0.0602006	-0.041758	0.806152	0.0761349	0.654249	0.291104	0.0804601	-0.0286804	0.866188	-0.374767	0.0222904	0.557022	0.000342485	-0.349035	0.0342324	-0.609612	6.20156e-05	0.228196	0.17433	0.696107	1.71961e-06	-0.174524	0.301555	0.478463	0.0027403	0.744458	1.27533e-07	-0.442789	0.00606184	-0.139187
AMEX60DD000841	GRK3.3	green	-0.433737	0.00731979	-0.270185	0.105812	-0.170691	0.31246	0.549253	0.000430535	0.194386	0.248968	0.473577	0.00307045	0.478063	0.00276614	-0.540224	0.000557806	0.258702	0.122089	-0.116153	0.493596	0.126754	0.454715	0.132844	0.433153	-0.173145	0.305451	-0.419234	0.00980065	0.580339	0.00016643	-0.26654	0.110791	-0.772234	2.17073e-08	0.216317	0.198467	0.806366	1.69992e-09	-0.132299	0.43506	0.445774	0.0056902	0.793171	4.81207e-09	-0.372434	0.0232057	-0.283594
AMEX60DD000842	MYO18B	yellow	-0.719878	5.1169e-07	0.250559	0.134717	0.351628	0.0328317	0.386034	0.0182821	-0.100907	0.552346	-0.00316425	0.985171	0.0333197	0.844787	-0.251043	0.133941	0.325009	0.0496753	-0.0512171	0.763379	-0.238013	0.156027	0.0252736	0.881964	-0.180797	0.284234	0.172473	0.30736	-0.0660356	0.697782	0.0465409	0.784447	-0.520941	0.000947178	-0.00268125	0.987434	0.452181	0.0049581	-0.333015	0.0440075	0.434785	0.00716345	0.625115	3.52993e-05	0.152674	0.366998	-0.521209
AMEX60DD000843	MYO18B.1	yellow	-0.84678	3.97942e-11	0.180074	0.286196	0.289625	0.0820809	0.449159	0.00529259	0.0883273	0.603167	0.115534	0.495915	0.143151	0.39798	-0.369499	0.0244013	0.335734	0.0422056	-0.157743	0.35111	-0.0518968	0.760331	0.125519	0.459157	-0.200934	0.233067	0.0309625	0.855648	0.172724	0.306644	0.00238149	0.988839	-0.676341	4.33022e-06	-0.0434926	0.798263	0.580807	0.000163943	-0.306682	0.0648604	0.576813	0.000186271	0.800964	2.6272e-09	-0.072673	0.669054	-0.469358
AMEX60DD000845	SEZ6L	blue	-0.260198	0.119869	-0.261082	0.118571	-0.00384695	0.981972	0.117582	0.488258	0.289231	0.0825165	0.225476	0.179661	0.25285	0.131071	-0.214049	0.203327	0.0500365	0.768683	-0.166217	0.325499	0.341747	0.0384325	0.328757	0.0469526	-0.169142	0.316937	-0.282729	0.0899733	0.413225	0.0110212	-0.157129	0.353014	-0.248552	0.137973	-0.136895	0.419128	0.280933	0.0921218	0.139129	0.411505	0.305787	0.0656867	0.321062	0.0526777	-0.308234	0.0634472	0.00606184
AMEX60DD000846	ASPHD2	turquoise	-0.329026	0.0467625	-0.210088	0.212018	0.0144313	0.932441	0.141659	0.402967	0.367153	0.0253932	0.156046	0.356383	0.138182	0.414727	-0.133374	0.431303	0.0485638	0.775314	-0.423679	0.0089738	0.400634	0.0140016	0.212093	0.207586	0.0746527	0.660573	-0.27971	0.0936071	0.639681	2.02088e-05	-0.259982	0.120187	-0.147995	0.382038	-0.353199	0.0320061	0.319736	0.0537178	0.0542394	0.749851	0.462121	0.00398349	0.502372	0.00153248	-0.685265	2.87915e-06	0.340846
AMEX60DD000848	HPS4	yellow	0.429147	0.00803889	-0.0545239	0.748581	0.231865	0.167318	-0.733041	2.47741e-07	-0.104907	0.536621	-0.214746	0.201826	-0.139592	0.409934	0.530959	0.000722226	0.0366739	0.829382	0.35274	0.0322451	0.10707	0.528208	-0.102475	0.546157	-0.175281	0.299429	0.205761	0.221797	-0.48619	0.00228137	0.0204813	0.90423	0.649207	1.3811e-05	-0.100759	0.552933	-0.630815	2.84742e-05	0.410382	0.011642	-0.485605	0.00231359	-0.768533	2.78691e-08	0.438346	0.0066538	0.0892605
AMEX60DD000849	AMEX60DD000849	yellow	-0.526216	0.000822019	-0.028667	0.86625	0.1214	0.47414	0.64635	1.55029e-05	-0.107751	0.525571	0.0906151	0.593777	0.0458882	0.7874	-0.473254	0.0030934	-0.0606096	0.72158	-0.298459	0.0727666	-0.115187	0.497218	0.21608	0.198971	0.341548	0.0385528	0.16088	0.341491	0.287765	0.084155	0.131383	0.438274	-0.548422	0.000441059	0.0346966	0.838456	0.390713	0.0168049	-0.630766	2.85275e-05	0.692641	2.03247e-06	0.759458	5.04708e-08	-0.450281	0.00516611	0.00285178
AMEX60DD000850	SRRD	turquoise	0.105671	0.533643	-0.324955	0.049715	-0.0438456	0.79666	0.366438	0.0257024	0.120066	0.479047	-0.303349	0.0679795	-0.272317	0.102981	0.097701	0.565106	-0.16136	0.340034	-0.408418	0.0120882	-0.228349	0.174033	-0.0745083	0.66119	0.440206	0.00640028	-0.226934	0.176789	0.327146	0.0481077	-0.0373617	0.826231	0.0279178	0.869715	0.000845395	0.996038	0.216682	0.197692	-0.191149	0.257091	-0.0488592	0.773982	0.25156	0.133115	-0.419245	0.00979865	0.389402
AMEX60DD000851	CLUH	blue	0.00948761	0.955556	0.301943	0.0693302	0.216572	0.197924	0.0676827	0.690612	-0.491475	0.0020076	-0.23666	0.158461	-0.263061	0.115703	0.131015	0.439569	0.0657688	0.698946	0.312509	0.0596802	-0.610544	6.00004e-05	-0.197975	0.240165	-0.135563	0.423711	0.505858	0.001403	-0.823569	3.86285e-10	0.303517	0.0678191	-0.0814067	0.631954	0.341568	0.0385411	-0.157644	0.351418	-0.314031	0.058383	-0.296496	0.0747614	-0.26112	0.118514	0.8328	1.63064e-10	-0.664293
AMEX60DD000857	TPST2	blue	-0.291245	0.0803074	-0.111823	0.509947	-0.0198447	0.907194	-0.340671	0.039087	0.517207	0.0010457	0.410113	0.0117023	0.455754	0.00458634	-0.0942449	0.57901	0.267606	0.109317	-0.0163192	0.923628	0.798737	3.13173e-09	0.245703	0.142694	-0.29793	0.0733001	-0.343898	0.0371517	0.545881	0.000474665	-0.233443	0.164364	-0.138935	0.412166	-0.234283	0.162809	0.107418	0.526858	0.40837	0.0120993	0.319661	0.0537771	0.204022	0.225815	-0.492691	0.00194886	0.187788
AMEX60DD000859	CRYBB1	black	0.189449	0.261425	-0.159175	0.346699	-0.064567	0.704196	-0.0353741	0.835344	0.185137	0.272636	-0.197795	0.240602	-0.182622	0.279319	0.184918	0.273215	-0.229176	0.172437	-0.386374	0.0181712	0.0711857	0.675453	0.048128	0.777279	0.242883	0.147482	-0.225069	0.18047	0.295478	0.0758127	-0.203424	0.227206	0.408552	0.0120572	-0.323346	0.0509228	-0.074512	0.661174	0.202825	0.228607	-0.146912	0.385571	-0.0908354	0.592876	-0.316374	0.0564294	0.520608
AMEX60DD000860	CRYBA4	brown	-0.528528	0.00077193	0.302222	0.0690599	0.582964	0.000152915	-0.276554	0.0975251	-0.13428	0.428154	-0.0731278	0.667102	-0.031069	0.855157	-0.0238254	0.888684	0.280869	0.0921993	0.189841	0.260423	0.160106	0.343851	0.0852824	0.615763	0.0749964	0.659104	0.562616	0.000289445	-0.286764	0.085287	0.217592	0.19577	0.036184	0.831628	-0.110728	0.514128	-0.362856	0.0272968	-0.288374	0.0834715	0.448464	0.00537212	0.0964332	0.570189	-0.0267919	0.874927	0.00564077
AMEX60DD000861	RDH14	turquoise	-0.219334	0.192127	-0.230669	0.16958	-0.091191	0.591423	-0.0827617	0.626274	0.54504	0.000486286	0.240055	0.152401	0.237093	0.15768	-0.136309	0.421142	-0.116043	0.494005	-0.318324	0.0548435	0.659793	8.9066e-06	0.205933	0.221404	-0.100544	0.553783	-0.256755	0.125025	0.555834	0.00035481	-0.207559	0.217697	-0.21363	0.204236	-0.287139	0.0848623	0.110642	0.514455	0.197766	0.240673	0.392595	0.0162396	0.272056	0.103324	-0.602968	7.82542e-05	0.25244
AMEX60DD000862	TPST2.1	cyan	-0.0562173	0.741037	-0.219205	0.192394	-0.0556422	0.743596	-0.416546	0.0103316	0.50586	0.00140293	0.282231	0.0905659	0.311991	0.0601277	-0.030137	0.859458	0.0637486	0.707779	-0.034034	0.841502	0.779023	1.3558e-08	0.179383	0.288081	-0.139088	0.411646	-0.223556	0.183496	0.452157	0.00496067	-0.168557	0.318638	0.0229178	0.892899	-0.307505	0.0641081	-0.134275	0.428169	0.356342	0.0304053	0.280173	0.0930433	0.0162947	0.923742	-0.55792	0.000333424	0.357595
AMEX60DD000863	AMEX60DD000863	greenyellow	0.406996	0.0124202	-0.186639	0.268696	-0.0166027	0.922305	-0.0912389	0.591227	-0.131631	0.437402	-0.231923	0.167209	-0.235771	0.160078	0.261516	0.117937	-0.208617	0.215307	-0.186036	0.270274	-0.0409958	0.809625	-0.0666747	0.694997	0.406013	0.0126541	0.0269587	0.874154	0.0662507	0.696844	-0.0600612	0.724	0.502122	0.00154214	-0.0140287	0.934322	-0.261919	0.117352	-0.00452351	0.978802	-0.13528	0.424688	-0.239941	0.152601	-0.256646	0.12519	0.582806
AMEX60DD000864	TCHP.1	brown	0.1039	0.540561	-0.161117	0.340771	-0.216795	0.197453	0.163384	0.333931	0.186013	0.270336	0.0165768	0.922426	0.0821229	0.628949	-0.0621725	0.714697	-0.0202672	0.905227	-0.0195415	0.908606	-0.0453316	0.789921	-0.152501	0.367547	-0.13439	0.427769	-0.350727	0.0333128	0.206277	0.220615	-0.256032	0.126128	-0.0703561	0.679032	-0.0215549	0.899235	0.262363	0.116708	0.216686	0.197684	-0.151029	0.372244	0.0466218	0.784081	0.0238884	0.888391	-0.0630207
AMEX60DD000867	AMEX60DD000867	black	0.245749	0.142616	0.107734	0.525638	-0.222561	0.185504	-0.248425	0.13818	0.288777	0.0830209	-0.109532	0.518709	-0.0305662	0.857477	0.394777	0.0156043	0.0504378	0.766879	-0.0881947	0.603713	0.155348	0.358566	0.00305501	0.985683	-0.205315	0.222822	-0.461853	0.00400739	0.288963	0.0828144	-0.333926	0.0433965	0.358354	0.0294154	-0.283476	0.089092	0.133581	0.430581	0.581011	0.000162871	-0.308704	0.0630242	-0.164063	0.331896	-0.031317	0.854013	0.242859
AMEX60DD000870	AMEX60DD000870	red	-0.315811	0.0568939	-0.0961507	0.571324	0.466772	0.00358775	-0.433524	0.00735177	0.207728	0.217314	-0.0503599	0.767229	-0.0365075	0.830145	0.104159	0.539547	-0.160625	0.342267	-0.114434	0.500055	0.559838	0.000314791	0.21823	0.19443	-0.128144	0.449746	0.38344	0.0191471	-0.0253396	0.881658	0.0737875	0.664274	0.0938182	0.580738	-0.44303	0.00603109	-0.408375	0.0120983	0.0808273	0.634389	0.512917	0.00116997	0.00766673	0.96408	-0.19178	0.255494	0.141903
AMEX60DD000871	AMEX60DD000871	black	-0.577933	0.000179751	-0.0771034	0.650131	0.353742	0.0317244	0.0890031	0.600387	0.110455	0.51517	0.126975	0.453926	0.0692331	0.683888	-0.278251	0.0954038	-0.0183444	0.914183	-0.110375	0.515478	0.159274	0.346397	0.0975302	0.56579	-0.203645	0.226691	0.320896	0.0528067	-0.104913	0.536596	0.247755	0.139282	-0.463381	0.00387272	-0.229076	0.17263	0.0148734	0.930377	-0.245556	0.14294	0.45912	0.00425848	0.338848	0.0402161	0.0379718	0.823437	-0.402341
AMEX60DD000879	AMEX60DD000879	red	-0.493233	0.00192316	-0.0142332	0.933367	0.451442	0.00503816	-0.258423	0.122506	0.157661	0.351364	0.0636053	0.708408	0.0602432	0.723197	-0.180032	0.286312	0.0623741	0.713812	-0.0608709	0.720428	0.499452	0.00164893	0.16266	0.336105	0.180457	0.285157	0.363497	0.0270056	0.096808	0.568684	0.194712	0.24816	-0.0323262	0.849361	-0.207812	0.217124	-0.335938	0.0420728	-0.209202	0.213994	0.609671	6.18871e-05	0.211035	0.209916	-0.474325	0.00301775	0.291707
AMEX60DD000881	CHUK	turquoise	-0.301728	0.0695382	-0.461341	0.00405342	0.322745	0.0513802	0.108571	0.522406	0.116703	0.491535	0.0419191	0.805419	0.0474289	0.780434	-0.248424	0.138182	-0.120405	0.477799	-0.369347	0.0244649	0.328493	0.0471405	0.140633	0.406419	0.403817	0.0131903	0.146999	0.385285	0.399098	0.0144077	-0.0952578	0.57492	-0.0762156	0.653906	-0.186779	0.268332	-0.00774142	0.96373	-0.315813	0.0568923	0.6798	3.70286e-06	0.44022	0.00639828	-0.761953	4.29778e-08	0.498963
AMEX60DD000883	AMEX60DD000883	turquoise	0.273633	0.101263	0.214646	0.202042	0.128621	0.448045	-0.162023	0.338028	-0.0760194	0.654741	-0.604702	7.36817e-05	-0.580727	0.000164367	0.481194	0.00256966	-0.312111	0.0600235	-0.0480167	0.777781	-0.437148	0.00682165	-0.495423	0.00182232	-0.0330767	0.845906	0.330854	0.045483	-0.602378	7.9865e-05	0.329822	0.0462017	0.329669	0.0463088	-0.100987	0.552032	-0.365614	0.026062	0.0163168	0.923639	-0.488173	0.00217501	-0.488233	0.00217188	0.632576	2.66217e-05	-0.180206
AMEX60DD000885	AMEX60DD000885	brown	-0.382811	0.0193616	0.0907663	0.593158	0.653182	1.17371e-05	-0.222009	0.186626	-0.222009	0.186626	-0.222009	0.186626	-0.17422	0.30241	-0.0836595	0.622522	0.0908706	0.592732	0.123206	0.467543	0.00385519	0.981933	-0.43003	0.00789604	0.337968	0.0407705	0.713678	7.1012e-07	-0.388991	0.0173365	0.0786162	0.643717	0.123011	0.468252	-0.166397	0.324969	-0.504649	0.00144676	-0.465752	0.00367145	0.412367	0.0112056	-0.0100429	0.952957	-0.0702051	0.679684	0.158409
AMEX60DD000888	MN1	salmon	-0.472509	0.00314708	-0.0538196	0.751725	-0.0925963	0.585697	0.537658	0.000599629	0.621698	4.00715e-05	-0.20302	0.22815	-0.202456	0.229474	0.0683807	0.687582	-0.305544	0.065913	-0.740852	1.57871e-07	0.0572155	0.7366	0.036456	0.830381	-0.119188	0.482294	-0.31549	0.0571605	0.532128	0.000699362	-0.0218956	0.897651	-0.603759	7.6137e-05	-0.375811	0.0218907	0.65077	1.29589e-05	-0.0812185	0.632745	0.332023	0.0446799	0.732995	2.48399e-07	-0.346659	0.0355585	-0.161487
AMEX60DD000889	AMEX60DD000889	yellow	-0.427333	0.00833934	0.120266	0.478311	-0.290069	0.0815923	0.584633	0.000144845	0.259443	0.120985	0.25757	0.123789	0.270155	0.105854	-0.324988	0.0496911	0.288275	0.0835816	-0.126571	0.455375	-0.0743582	0.661832	0.040085	0.813779	-0.223398	0.183813	-0.408656	0.0120335	0.425717	0.0086151	-0.244088	0.145421	-0.755461	6.50251e-08	-0.00142009	0.993344	0.823971	3.72423e-10	-0.12101	0.475573	0.223832	0.182939	0.689967	2.30869e-06	-0.174565	0.30144	-0.424051
AMEX60DD000890	AMEX60DD000890	turquoise	0.148691	0.379778	0.041486	0.807391	0.0749152	0.659451	-0.440381	0.00637678	0.0346489	0.838675	0.000874704	0.9959	-0.0259946	0.878621	0.226147	0.178337	-0.0985951	0.561534	0.252572	0.131509	0.0241457	0.887197	-0.117663	0.487953	-0.611287	5.84353e-05	0.105097	0.535878	-0.478126	0.00276205	-0.0183421	0.914194	0.0210323	0.901666	0.142372	0.400582	-0.176639	0.29564	0.372122	0.0233306	-0.331459	0.0450658	-0.404818	0.0129435	0.71001	8.58642e-07	-0.605076
AMEX60DD000891	PITPNB	blue	-0.0312182	0.854469	0.148454	0.380545	0.489314	0.00211581	-0.559357	0.000319374	-0.107323	0.527228	-0.300595	0.070644	-0.27327	0.101734	0.391691	0.0165091	-0.0718837	0.672447	0.282141	0.0906723	-0.0446175	0.793157	-0.213373	0.204794	-0.272303	0.102999	0.592796	0.000110624	-0.776088	1.66504e-08	0.327647	0.0477465	0.180877	0.284018	0.0523872	0.758133	-0.584663	0.000144702	0.0184528	0.913678	-0.202992	0.228216	-0.494476	0.00186533	0.671059	5.47778e-06	-0.395864
AMEX60DD000892	PITPNB.1	blue	0.0325282	0.848431	0.206741	0.219555	0.47829	0.00275142	-0.340846	0.03898	-0.389836	0.0170737	-0.364948	0.0263557	-0.320053	0.0534675	0.222315	0.186002	-0.0456175	0.788625	0.316053	0.0566942	-0.241584	0.149727	-0.215737	0.199703	0.1688	0.317931	0.734661	2.25936e-07	-0.759081	5.16997e-08	0.382102	0.0196061	0.317259	0.0557056	-0.0365023	0.830169	-0.667029	6.53358e-06	-0.298186	0.0730422	-0.087412	0.606942	-0.468175	0.00347532	0.457546	0.00440914	-0.0570297
AMEX60DD000894	AMEX60DD000894	yellow	0.309763	0.0620795	-0.0553495	0.744899	-0.12855	0.448297	-0.0687787	0.685856	-0.0687787	0.685856	-0.0687787	0.685856	-0.149789	0.376229	0.217219	0.196557	-0.172566	0.307094	0.0069418	0.967474	-0.162231	0.3374	-0.130455	0.441543	-0.0880124	0.604465	0.0887276	0.601519	-0.310322	0.0615851	0.156248	0.355753	-0.00958218	0.955113	0.0677017	0.69053	-0.157477	0.351935	-0.0063082	0.970441	-0.356764	0.0301953	-0.314611	0.0578948	0.316499	0.0563273	-0.220811
AMEX60DD000896	TTC28	brown	0.25057	0.1347	-0.179693	0.287235	-0.663281	7.67886e-06	0.101404	0.550383	0.410939	0.0115181	0.45365	0.00480216	0.475315	0.00294921	-0.113005	0.505457	0.092018	0.58805	-0.0947458	0.576986	0.383559	0.0191065	0.214686	0.201955	-0.296174	0.0750931	-0.930951	6.95584e-17	0.813941	9.02006e-10	-0.493983	0.00188807	-0.0674875	0.691461	-0.0957645	0.572878	0.570847	0.000224726	0.645108	1.62951e-05	-0.148782	0.379484	0.170297	0.313596	-0.374335	0.0224578	0.192544
AMEX60DD000897	AMEX60DD000897	yellow	-0.378037	0.0210584	-0.233305	0.164621	0.21146	0.208978	0.348116	0.0347401	0.24054	0.151548	-0.187252	0.267099	-0.169298	0.316484	-0.101117	0.551515	-0.161805	0.338685	-0.421098	0.00944645	0.0414119	0.807729	-0.0851777	0.616198	0.101652	0.549403	0.0309195	0.855847	0.265739	0.111906	0.269119	0.10725	-0.30201	0.0692649	-0.155195	0.359046	0.269477	0.106765	-0.237479	0.156983	0.390299	0.0169314	0.488638	0.00215072	-0.278535	0.0950524	0.0311901
AMEX60DD000898	AMEX60DD000898	black	0.492027	0.00198075	0.170294	0.313603	-0.376037	0.0218051	-0.0700482	0.680362	0.0368777	0.828448	-0.19473	0.248115	-0.221124	0.188433	0.489624	0.00210001	-0.186058	0.270217	-0.0541081	0.750437	-0.131361	0.43835	-0.191328	0.256637	-0.127805	0.450955	-0.278072	0.0956262	0.0142594	0.933244	-0.233566	0.164136	0.299512	0.071714	-0.154107	0.362464	0.0462548	0.785741	0.377657	0.0211988	-0.475222	0.00295563	-0.314279	0.0581734	0.201804	0.231008	0.063217
AMEX60DD000899	LOC103796406	brown	0.383493	0.0191291	-0.222563	0.185501	-0.22323	0.18415	0.0350048	0.83704	0.0338949	0.842141	-0.0797415	0.638963	-0.023429	0.890525	0.143793	0.395846	-0.0502961	0.767516	-0.0357068	0.833818	-0.0574	0.735781	-0.12046	0.477596	0.0189823	0.911211	-0.37613	0.02177	0.230516	0.169871	-0.15526	0.358841	0.259564	0.120805	0.0788165	0.64287	0.146755	0.386081	0.294833	0.0764845	-0.280786	0.0923	-0.106079	0.532053	-0.0469273	0.7827	0.234167
AMEX60DD000900	CHEK2	black	0.480302	0.00262432	0.143228	0.397725	0.19858	0.238702	-0.440444	0.00636837	-0.458771	0.00429148	-0.336938	0.0414274	-0.291956	0.0795376	0.456585	0.00450346	0.0443332	0.794447	0.311074	0.0609247	-0.282989	0.0896657	-0.249373	0.136634	0.225217	0.180176	0.269842	0.106273	-0.484133	0.00239641	-0.01199	0.94385	0.85068	2.61844e-11	0.0563352	0.740512	-0.565328	0.000266486	0.139045	0.41179	-0.486829	0.00224661	-0.683136	3.17759e-06	0.369536	0.024386	0.32829
AMEX60DD000901	HSCB	green	-0.116273	0.493146	0.00312737	0.985344	-0.225513	0.179588	0.635332	2.39424e-05	0.154314	0.361811	-0.19775	0.240712	-0.173669	0.303967	0.0156763	0.926628	-0.0796843	0.639204	-0.308447	0.0632555	-0.445996	0.00566328	-0.23441	0.162574	-0.0381111	0.8228	-0.269111	0.107262	0.14918	0.378195	0.00206442	0.990325	-0.579503	0.000170953	0.167542	0.321603	0.669639	5.83048e-06	-0.239136	0.154025	-0.121149	0.475063	0.458132	0.00435257	0.0870112	0.608598	-0.383986
AMEX60DD000902	SLC2A9.5	brown	-0.151513	0.370697	0.0274526	0.871868	0.762047	4.27176e-08	-0.274313	0.100383	-0.473785	0.00305571	-0.427796	0.00826178	-0.448426	0.0053765	0.190007	0.259997	-0.167062	0.323012	0.115006	0.497898	-0.237091	0.157683	-0.187222	0.267178	0.301154	0.0700966	0.964558	7.76941e-22	-0.787191	7.52645e-09	0.474206	0.00302605	0.288305	0.0835482	-0.000801354	0.996244	-0.728265	3.23883e-07	-0.518009	0.0010238	0.182935	0.278483	-0.280304	0.0928843	0.33231	0.0444843	-0.0197672
AMEX60DD000903	APLNR	blue	-0.0206332	0.903523	-0.177037	0.294537	-0.320092	0.053437	0.548647	0.000438181	0.190381	0.259042	0.0244684	0.885699	0.0580905	0.732719	-0.218732	0.193381	-0.0632268	0.710067	-0.366369	0.0257323	-0.0607239	0.721076	0.0907396	0.593268	0.275994	0.0982337	-0.396244	0.0151891	0.59888	9.00627e-05	-0.0987281	0.561004	-0.210198	0.211772	-0.0330835	0.845874	0.513295	0.00115851	-0.119774	0.480127	0.211607	0.208655	0.470926	0.00326364	-0.532437	0.00069342	0.311541
AMEX60DD000905	RABGEF1	brown	-0.557741	0.000335215	0.250147	0.135381	0.749339	9.49937e-08	-0.362063	0.0276605	-0.158812	0.347815	-0.177787	0.292462	-0.185423	0.271883	-0.0390673	0.818427	0.158902	0.347539	0.166749	0.323933	0.104335	0.538857	-0.130776	0.44041	0.0292445	0.86358	0.799028	3.06086e-09	-0.555747	0.00035573	0.294587	0.0767423	0.0334559	0.84416	-0.161637	0.339194	-0.550165	0.000419245	-0.357826	0.0296727	0.434198	0.00725064	-0.0358668	0.833083	0.161644	0.339174	-0.153618
AMEX60DD000906	MORC2	yellow	0.37467	0.022328	-0.0362147	0.831487	-0.196663	0.243358	-0.0833944	0.623629	-0.0384651	0.821181	-0.0779934	0.646355	-0.106994	0.528504	0.388652	0.0174428	-0.214621	0.202095	-0.140046	0.408399	-0.0763148	0.653484	0.0851983	0.616113	-0.259484	0.120924	-0.270514	0.105373	0.00969542	0.954583	-0.0927987	0.584874	0.381799	0.0197114	-0.247194	0.140208	0.0388569	0.819389	0.4857	0.00230832	-0.428282	0.00818098	-0.308175	0.0635007	0.323435	0.0508553	-0.0121417
AMEX60DD000909	SMTN	green	-0.0040522	0.98101	-0.0966842	0.569181	-0.399309	0.0143514	0.62046	4.19403e-05	0.0853575	0.615452	0.109682	0.518133	0.0656961	0.699263	-0.132204	0.435391	-0.0812289	0.632701	-0.192288	0.254214	-0.323354	0.0509169	0.0768081	0.651386	-0.281699	0.0912006	-0.458758	0.00429276	0.244779	0.14425	-0.127918	0.450553	-0.521183	0.000941069	0.201584	0.231527	0.74646	1.13104e-07	0.0311048	0.854992	-0.113951	0.501878	0.399328	0.0143464	0.17666	0.295582	-0.49814
AMEX60DD000910	AMEX60DD000910	green	-0.102781	0.544952	0.068876	0.685435	0.389338	0.0172282	-0.66335	7.65642e-06	0.182168	0.280537	-0.125155	0.460473	-0.145599	0.389875	0.218708	0.193431	-0.202502	0.229364	0.00865721	0.959442	0.465742	0.00367232	-0.0958623	0.572484	-0.050378	0.767148	0.472155	0.00317278	-0.292368	0.0790954	0.209229	0.213934	0.292734	0.0787032	-0.427336	0.00833885	-0.735029	2.21227e-07	0.0961779	0.571215	0.133521	0.430791	-0.378541	0.0208737	0.00461737	0.978362	0.177393
AMEX60DD000911	SELENOM	green	-0.0226742	0.894031	0.0932609	0.582997	0.50759	0.00134234	-0.572718	0.000211961	-0.051942	0.760128	-0.343687	0.0372759	-0.351401	0.0329524	0.305678	0.0657877	-0.307558	0.0640599	0.0103812	0.951375	0.163046	0.334945	-0.0630846	0.710691	0.0524297	0.757943	0.697059	1.64181e-06	-0.566553	0.000256655	0.334505	0.0430126	0.374012	0.0225836	-0.380913	0.0200221	-0.828717	2.40292e-10	-0.0725065	0.66977	0.0803604	0.636354	-0.461164	0.00406943	0.227747	0.175202	0.098802
AMEX60DD000913	INPP5J	blue	0.168248	0.319539	0.28207	0.0907577	0.247399	0.13987	-0.278332	0.0953033	-0.360316	0.0284758	-0.311163	0.060847	-0.347418	0.0351305	0.340763	0.0390307	-0.0993081	0.558694	0.331818	0.0448196	-0.413267	0.0110123	-0.222436	0.185757	-0.194698	0.248194	0.588918	0.000125848	-0.918848	1.06514e-15	0.30522	0.0662146	0.124591	0.462514	0.193461	0.251271	-0.466924	0.00357545	-0.141191	0.40454	-0.375335	0.0220725	-0.534963	0.000646524	0.860168	8.98398e-12	-0.550299
AMEX60DD000915	LOC105373926	blue	0.0635684	0.708569	0.292793	0.0786401	0.258248	0.122768	-0.192258	0.254288	-0.442036	0.00615888	-0.179673	0.287289	-0.184711	0.273762	0.110528	0.514892	0.0113129	0.947017	0.308951	0.0628035	-0.34504	0.0364858	-0.211459	0.208981	0.031383	0.853709	0.510766	0.00123705	-0.680625	3.56609e-06	0.284452	0.0879491	0.205514	0.222365	0.0546996	0.747797	-0.450365	0.00515677	-0.19898	0.23774	-0.209916	0.2124	-0.394283	0.0157462	0.551236	0.000406324	-0.240764
AMEX60DD000919	PLA2G3	tan	0.14746	0.38378	0.168523	0.318737	-0.0600162	0.724199	-0.102801	0.544873	0.429533	0.00797611	-0.588544	0.000127411	-0.601792	8.14972e-05	0.615702	4.98783e-05	-0.610956	5.9129e-05	-0.60902	6.33278e-05	0.000709366	0.996675	-0.0667829	0.694526	0.0706432	0.677793	-0.0151557	0.929059	0.0400826	0.81379	0.189266	0.261896	0.294173	0.0771773	-0.53083	0.000724802	-0.191853	0.255309	0.184606	0.274039	-0.190464	0.258832	-0.163993	0.332108	-0.0160171	0.925037	0.251588
AMEX60DD000920	OAS3	brown	-0.421658	0.00934214	-0.0225862	0.89444	0.612473	5.60151e-05	-0.0967563	0.568892	-0.280985	0.0920592	-0.0589999	0.728691	-0.115175	0.497264	-0.301535	0.0697254	-0.0543833	0.749208	0.0539674	0.751065	0.0612787	0.718631	0.0943891	0.578427	0.351949	0.0326612	0.783663	9.73532e-09	-0.336622	0.0416302	0.38605	0.018277	-0.0196552	0.908076	-0.0620731	0.715134	-0.480514	0.00261123	-0.592062	0.000113373	0.636417	2.2956e-05	0.128234	0.449425	-0.157901	0.350623	0.105687
AMEX60DD000921	OASL	blue	-0.429482	0.00798435	-0.16568	0.327089	0.111693	0.510443	-0.0581931	0.732264	0.214399	0.202573	0.452188	0.00495733	0.435924	0.00699699	-0.536637	0.000617021	0.223699	0.183208	0.0884974	0.602467	0.490273	0.00206717	0.271014	0.104704	-0.121987	0.471991	-0.0635113	0.70882	0.353379	0.0319126	-0.0871883	0.607866	-0.270549	0.105325	-0.0794326	0.640267	0.132668	0.433769	0.0366646	0.829425	0.554366	0.00037058	0.358994	0.0291062	-0.397455	0.0148532	0.0204916
AMEX60DD000922	OAS3.1	brown	-0.459443	0.00422814	-0.0586908	0.730059	0.815341	7.99804e-10	-0.145043	0.391708	-0.381668	0.0197573	-0.191114	0.25718	-0.203383	0.227303	-0.189053	0.262442	0.0484482	0.775835	0.0605531	0.721829	-0.0351745	0.836261	-0.0652367	0.701269	0.380745	0.0200815	0.836232	1.16767e-10	-0.411952	0.0112957	0.377149	0.0213871	0.142901	0.398815	-0.0738228	0.664123	-0.501593	0.00156283	-0.579539	0.000170755	0.593972	0.000106347	0.106601	0.530024	-0.0740815	0.663016	0.151591
AMEX60DD000923	LOC115073459	brown	-0.368972	0.0246213	-0.0751204	0.658575	0.513308	0.00115814	0.0138102	0.935343	-0.240383	0.151824	-0.0684092	0.687458	-0.117171	0.489788	-0.346823	0.0354655	0.0308713	0.856069	0.0578178	0.733928	-0.0789273	0.642402	-0.099829	0.556622	0.398108	0.0146748	0.634665	2.4567e-05	-0.27125	0.104391	0.263352	0.115287	-0.0763608	0.653288	0.00746521	0.965023	-0.306726	0.0648206	-0.609583	6.20794e-05	0.506204	0.0013907	0.176241	0.296748	-0.177872	0.29223	0.0848191
AMEX60DD000925	LOC115073459.1	red	-0.393405	0.0160013	-0.154453	0.361376	0.381416	0.0198451	0.109397	0.519227	-0.127792	0.451002	0.0683358	0.687777	0.0560199	0.741915	-0.395821	0.0153079	0.11691	0.490764	-0.0435556	0.797977	0.0948328	0.576635	0.038189	0.822443	0.484419	0.00238014	0.379152	0.0206516	0.103113	0.543648	0.100853	0.552563	-0.145238	0.391066	0.0151188	0.929231	-0.100255	0.554931	-0.55936	0.000319347	0.626926	3.29851e-05	0.383131	0.0192521	-0.541419	0.000539248	0.323269
AMEX60DD000927	OAS3.2	brown	-0.2826	0.0901263	0.0587251	0.729907	0.729818	2.9703e-07	-0.132008	0.436078	-0.334757	0.0428461	-0.470149	0.00332226	-0.480999	0.0025815	0.100567	0.553693	-0.0858857	0.613259	0.0628921	0.711536	-0.340589	0.0391373	-0.260256	0.119783	0.26406	0.114276	0.904744	1.56847e-14	-0.762751	4.08084e-08	0.474029	0.00303853	0.0990334	0.559787	0.017008	0.920414	-0.541015	0.000545452	-0.586385	0.000136788	0.18378	0.27623	-0.134487	0.427434	0.349078	0.0342085	-0.176393
AMEX60DD000928	P2RX2	green	-0.0746368	0.660641	-0.126298	0.456354	-0.151687	0.370143	0.241437	0.149982	-0.054156	0.750223	0.311602	0.0604648	0.278353	0.0952777	-0.298697	0.0725279	0.144128	0.394733	0.0190533	0.91088	-0.0422195	0.804051	0.205442	0.222531	-0.272911	0.102203	-0.230341	0.170204	0.108349	0.523261	-0.0266736	0.875475	-0.27712	0.0968144	0.150996	0.372349	0.357672	0.0297478	0.0888388	0.601062	0.020022	0.906368	0.197321	0.241753	0.12423	0.46382	-0.343662
AMEX60DD000930	TEP1	turquoise	-0.167158	0.322728	-0.213239	0.205085	0.214529	0.202292	0.042823	0.801306	-0.0626727	0.7125	0.0675668	0.691116	0.124091	0.464326	-0.0697118	0.681816	0.0322438	0.849741	-0.0947483	0.576976	0.25032	0.135102	-0.0864622	0.61087	0.266533	0.110799	0.0781904	0.64552	0.275457	0.098917	-0.110473	0.515101	0.0684351	0.687346	-0.212039	0.207707	-0.0373575	0.82625	-0.138713	0.412919	0.404283	0.013075	0.219285	0.192229	-0.467904	0.00349676	0.41301
AMEX60DD000933	POLE	magenta	0.323271	0.0509795	0.116679	0.491626	0.12891	0.447018	-0.351182	0.0330691	-0.376713	0.0215504	-0.112242	0.508355	-0.160231	0.343469	0.347388	0.0351472	-0.119505	0.481119	0.14268	0.39955	0.00583883	0.97264	0.109344	0.519431	-0.00453382	0.978753	0.21382	0.203823	-0.285222	0.0870551	0.0104846	0.950891	0.661872	8.15479e-06	-0.143795	0.39584	-0.45648	0.00451382	0.250028	0.135573	-0.200637	0.233774	-0.488325	0.00216708	0.271951	0.103463	0.201567
AMEX60DD000934	PXMP2	turquoise	-0.0672384	0.692544	-0.369082	0.0245754	-0.211273	0.209392	0.294211	0.0771365	0.199068	0.237528	0.30389	0.0674657	0.334657	0.0429119	-0.341632	0.0385025	0.111773	0.51014	-0.245362	0.143266	0.335866	0.04212	0.215406	0.20041	0.363892	0.0268271	-0.469414	0.00337856	0.851328	2.43951e-11	-0.310909	0.0610692	-0.094761	0.576924	-0.109225	0.51989	0.38972	0.0171096	-0.0280218	0.869234	0.41644	0.0103531	0.513312	0.001158	-0.930181	8.39368e-17	0.641644
AMEX60DD000935	PES1	red	0.340873	0.0389637	0.241591	0.149715	-0.463668	0.00384788	0.171128	0.311205	-0.155824	0.357075	0.0953092	0.574712	0.111174	0.512423	0.0207777	0.902851	0.217162	0.196676	0.129823	0.443777	-0.311176	0.0608358	-0.0288632	0.865343	-0.0513248	0.762896	-0.462761	0.00392689	0.0703975	0.678853	-0.268732	0.107776	0.164687	0.330037	0.151733	0.369994	0.261323	0.118218	0.26169	0.117684	-0.545463	0.000480402	-0.197458	0.24142	0.204488	0.224732	-0.035358
AMEX60DD000936	LOC109072652	pink	0.0360079	0.832436	0.0857836	0.613682	0.0927052	0.585254	-0.0221253	0.896583	-0.137396	0.417411	-0.137396	0.417411	-0.122882	0.46872	0.353821	0.0316839	0.00891413	0.95824	0.130847	0.440163	-0.176417	0.296257	-0.0688182	0.685685	-0.328397	0.0472092	0.109512	0.518787	-0.335896	0.0421003	0.247387	0.139888	-0.0602506	0.723164	0.0116788	0.945305	0.0319019	0.851316	0.0908185	0.592945	-0.262141	0.117029	-0.172023	0.308642	0.571669	0.000219036	-0.420325
AMEX60DD000937	GAL3ST1	red	-0.460251	0.00415297	-0.258795	0.121949	0.581016	0.000162847	0.00549429	0.974254	0.243919	0.145709	-0.372381	0.0232271	-0.399534	0.0142914	0.152124	0.368748	-0.392707	0.0162066	-0.580693	0.000164546	0.191731	0.255618	-0.0633998	0.709309	0.204929	0.223714	0.430262	0.00785877	0.0125297	0.941327	0.183797	0.276185	-0.059827	0.725035	-0.39425	0.0157558	-0.214122	0.20317	-0.303009	0.0683039	0.523298	0.000889296	0.301075	0.0701745	-0.315874	0.0568423	0.180592
AMEX60DD000938	LOC115077192	yellow	-0.488779	0.00214339	-0.225426	0.17976	0.38428	0.0188633	0.112663	0.506755	0.363375	0.0270608	-0.222618	0.185388	-0.183618	0.276659	0.206946	0.219088	-0.187769	0.265758	-0.472943	0.00311573	0.204479	0.224753	0.160215	0.343517	-0.136542	0.42034	0.0855009	0.614856	0.183849	0.276045	0.244713	0.144361	-0.307566	0.0640531	-0.397268	0.0149046	0.177246	0.293958	-0.0723158	0.670589	0.392906	0.0161478	0.446719	0.00557661	-0.156393	0.355301	-0.1059
AMEX60DD000940	ZP3.1	red	-0.0529598	0.75557	-0.258215	0.122819	0.427407	0.00832688	-0.19125	0.256834	-0.21987	0.191015	-0.0720625	0.671678	-0.107074	0.528192	0.0295411	0.86221	-0.245502	0.143031	-0.0127352	0.940367	0.143004	0.398471	-0.0939287	0.58029	0.230452	0.169993	0.49338	0.00191622	-0.228347	0.174037	0.280917	0.0921417	0.138582	0.413364	-0.0512218	0.763358	-0.445301	0.0057477	-0.257713	0.123574	0.266627	0.11067	-0.11159	0.510836	-0.0652023	0.701419	0.189717
AMEX60DD000941	MTFP1	yellow	-0.526509	0.000815498	-0.100755	0.552951	0.305067	0.0663575	0.713401	7.20467e-07	-0.205367	0.222704	-0.153968	0.362903	-0.182578	0.279437	-0.362066	0.0276589	-0.0390921	0.818314	-0.226351	0.177934	-0.469785	0.00335	-0.109905	0.517278	0.372493	0.0231825	0.365107	0.0262856	-0.0892919	0.5992	0.30206	0.0692168	-0.605264	7.22522e-05	0.239838	0.152783	0.332644	0.0442579	-0.843111	5.83821e-11	0.4525	0.00492382	0.648385	1.42797e-05	-0.112722	0.506531	-0.270607
AMEX60DD000942	SEC14L2	brown	-0.381499	0.0198163	0.0350391	0.836883	0.747148	1.08507e-07	-0.421043	0.00945668	-0.195263	0.246798	-0.177177	0.294148	-0.181146	0.28329	0.0755785	0.65662	-0.0847515	0.617971	0.0317383	0.85207	0.273422	0.101537	0.0861288	0.612251	0.126358	0.456138	0.772889	2.07576e-08	-0.39078	0.0167844	0.297166	0.0740764	0.270451	0.105456	-0.37487	0.0222509	-0.676099	4.37764e-06	-0.236614	0.158545	0.510061	0.00125977	-0.110077	0.516619	-0.00759454	0.964418	0.1595
AMEX60DD000944	LOC112587105	turquoise	0.231874	0.167301	0.268412	0.108212	-0.0553016	0.745113	0.0296129	0.861878	-0.171679	0.309627	-0.343786	0.0372174	-0.392772	0.0161873	0.334128	0.0432623	-0.269615	0.10658	0.111332	0.511819	-0.528198	0.000778908	-0.147	0.385283	-0.24961	0.136249	0.269167	0.107185	-0.686411	2.72932e-06	0.551607	0.000401932	-0.0192522	0.909953	0.168548	0.318665	-0.153071	0.365739	-0.0443209	0.794503	-0.540155	0.000558908	-0.411627	0.0113666	0.881973	5.53919e-13	-0.611685
AMEX60DD000945	RNF215	turquoise	0.00680034	0.968137	-0.444296	0.0058716	-0.133816	0.429764	0.323083	0.0511226	0.150163	0.375025	0.128442	0.448682	0.0899503	0.596499	-0.0651999	0.701429	-0.276218	0.0979503	-0.305649	0.0658146	0.117637	0.488053	0.124404	0.46319	0.0285007	0.867019	-0.159331	0.346221	0.267244	0.109814	-0.0634258	0.709195	-0.316992	0.055923	0.0056707	0.973428	0.208471	0.215636	-0.0913304	0.590854	0.096249	0.570929	0.220995	0.188697	-0.243513	0.146402	-0.0457356
AMEX60DD000946	CCDC157	magenta	0.127877	0.450696	-0.150238	0.374784	0.225235	0.18014	-0.247023	0.140491	0.053825	0.751701	-0.294562	0.0767678	-0.283034	0.0896131	0.28035	0.0928277	-0.379936	0.0203692	-0.286405	0.085697	0.128465	0.4486	0.134508	0.427361	0.182245	0.280331	0.174551	0.301477	-0.0521773	0.759073	0.137261	0.417875	0.516114	0.00107619	-0.384163	0.0189025	-0.41952	0.00974571	0.136157	0.421663	0.00337324	0.984191	-0.27587	0.0983907	-0.0810569	0.633424	0.405899
AMEX60DD000947	AMEX60DD000947	turquoise	0.331275	0.0451927	0.140814	0.405806	-0.439293	0.00652368	0.00807663	0.96216	-0.124973	0.461131	0.281577	0.0913469	0.218676	0.193497	-0.00297441	0.98606	0.0218588	0.897822	0.234385	0.162621	-0.117669	0.487933	0.0600745	0.723942	-0.279229	0.0941965	-0.210535	0.211023	-0.129711	0.444176	-0.194437	0.248841	-0.0741212	0.662846	0.234569	0.162281	0.0936599	0.581379	0.213635	0.204225	-0.382437	0.0194902	-0.249585	0.13629	0.333911	0.0434071	-0.345439
AMEX60DD000948	SF3A1	turquoise	0.0241828	0.887025	0.154006	0.362784	0.0611699	0.71911	-0.222416	0.185798	0.0155469	0.927232	-0.0704033	0.678828	-0.0525276	0.757505	0.232438	0.16624	0.120002	0.479285	0.273562	0.101355	-0.129757	0.444013	-0.274615	0.0999948	-0.497188	0.00174449	0.12173	0.472931	-0.495122	0.0018359	0.071081	0.675904	-0.160269	0.343353	0.225731	0.179156	-0.0506979	0.76571	0.152697	0.366927	-0.356596	0.030279	-0.269369	0.106912	0.663249	7.68955e-06	-0.661124
AMEX60DD000949	TBC1D10A	turquoise	0.133624	0.430434	0.318564	0.0546513	0.211789	0.208255	-0.534202	0.000660352	-0.272243	0.103078	-0.0541612	0.7502	-0.0670329	0.693437	0.270847	0.104927	0.124538	0.462705	0.486445	0.00226743	-0.096852	0.568508	-0.107331	0.527198	-0.465751	0.00367155	0.42792	0.00824102	-0.803742	2.10374e-09	0.14855	0.380234	0.207816	0.217114	0.0510657	0.764059	-0.494614	0.00185903	0.201475	0.231786	-0.370732	0.0238929	-0.625996	3.41557e-05	0.854157	1.78479e-11	-0.550295
AMEX60DD000950	AMEX60DD000950	turquoise	0.267033	0.110106	0.328542	0.0471055	-0.00135542	0.993648	-0.255808	0.126472	-0.177806	0.29241	-0.255808	0.126472	-0.25609	0.126039	0.394013	0.0158243	-0.0543017	0.749573	0.318277	0.0548819	-0.354373	0.0314	-0.142387	0.400532	-0.372484	0.0231858	0.214534	0.202281	-0.703784	1.17761e-06	0.398611	0.0145385	0.142243	0.401011	0.203838	0.226241	-0.269598	0.106603	0.17389	0.30334	-0.624594	3.59919e-05	-0.569751	0.000232517	0.922501	4.89993e-16	-0.558013
AMEX60DD000951	LOC113837993.1	turquoise	0.248128	0.138668	0.343558	0.0373516	-0.0657075	0.699213	-0.181345	0.282754	-0.135598	0.42359	-0.237712	0.156566	-0.270267	0.105703	0.376518	0.0216234	-0.155999	0.356531	0.243027	0.147235	-0.366864	0.0255179	-0.144307	0.394143	-0.430664	0.00779486	0.198771	0.238243	-0.690949	2.20347e-06	0.440234	0.00639643	0.0474078	0.780529	0.17324	0.305179	-0.209083	0.214262	0.168802	0.317924	-0.611844	5.72872e-05	-0.521289	0.000938421	0.955952	3.25689e-20	-0.651768
AMEX60DD000952	CASTOR1	turquoise	-0.103348	0.542725	-0.0603915	0.722542	-0.212233	0.20728	0.686895	2.66824e-06	-0.090173	0.595586	0.00323392	0.984844	-0.0146344	0.931493	-0.26207	0.117133	-0.0255639	0.880617	-0.392873	0.0161575	-0.257543	0.12383	0.151002	0.37233	0.524315	0.000865305	-0.266888	0.110307	0.502098	0.0015431	-0.00962127	0.95493	-0.122823	0.468938	0.00739176	0.965367	0.441405	0.00624123	-0.354443	0.0313643	0.208636	0.215266	0.503611	0.0014853	-0.535649	0.000634297	0.386714
AMEX60DD000953	LOC115073421	darkgreen	-0.302032	0.069244	0.231459	0.168084	0.159767	0.344887	-0.0215284	0.899358	-0.45029	0.00516512	0.463119	0.00389556	0.547236	0.000456473	-0.359763	0.0287381	0.788497	6.83457e-09	0.658735	9.31313e-06	0.00164767	0.992278	0.182982	0.278357	-0.233744	0.163806	0.0703246	0.679168	-0.137415	0.417348	-0.114803	0.498665	-0.146668	0.386366	0.305421	0.0660273	0.159395	0.346024	-0.0287367	0.865928	0.184388	0.274617	0.136106	0.421842	0.212607	0.206463	-0.327355
AMEX60DD000956	LIF	grey	-0.347279	0.0352082	0.487931	0.00218775	0.123805	0.465364	0.0636639	0.70815	0.0199273	0.906809	-0.16798	0.320322	-0.157796	0.350948	0.0324339	0.848865	0.224334	0.181934	0.0270378	0.873788	-0.0686906	0.686238	-0.0702774	0.679372	0.0456396	0.788525	0.219613	0.191548	-0.150791	0.373008	0.163454	0.33372	-0.150434	0.374154	-0.129045	0.446536	-0.0555891	0.743833	-0.22989	0.171067	0.136567	0.420256	0.126462	0.455764	0.0224793	0.894937	-0.0889965
AMEX60DD000962	LOC115100538	yellow	-0.620868	4.13154e-05	-0.043368	0.798829	0.120324	0.478099	0.553703	0.000377905	0.234657	0.16212	0.00377407	0.982313	-0.00998277	0.953239	-0.338838	0.0402224	-0.0862133	0.611901	-0.510221	0.00125458	0.117633	0.488068	0.189015	0.262541	0.233204	0.164809	-0.010861	0.94913	0.528925	0.000763617	0.075904	0.655233	-0.512076	0.0011958	-0.298238	0.0729896	0.456256	0.00453605	-0.413971	0.010863	0.743965	1.3133e-07	0.836456	1.14214e-10	-0.626155	3.39531e-05	0.135149
AMEX60DD000963	MTMR3	paleturquoise	-0.423087	0.00908035	0.141075	0.404928	0.277421	0.0964366	0.248011	0.13886	-0.123516	0.466413	-0.0828514	0.625899	-0.146201	0.387899	-0.244535	0.144663	-0.154115	0.362439	-0.100839	0.552615	-0.196053	0.244854	-0.0222531	0.895988	-0.0504992	0.766603	0.501583	0.0015632	-0.326776	0.0483768	0.225635	0.179347	-0.423061	0.0090851	-0.100936	0.552231	0.0181875	0.914914	-0.462338	0.00396422	0.428698	0.00811234	0.275706	0.0985995	0.209663	0.212963	-0.443356
AMEX60DD000964	TMEM62	turquoise	-0.549098	0.000432482	-0.113122	0.505012	0.153874	0.363201	0.316943	0.0559629	0.170686	0.312473	0.188227	0.264572	0.216512	0.198052	-0.329076	0.0467267	0.151601	0.370415	-0.275792	0.0984897	0.215244	0.200756	0.208328	0.215959	0.174075	0.302819	-0.00715123	0.966493	0.396899	0.0150067	-0.0834448	0.623418	-0.468557	0.00344525	-0.0918613	0.588689	0.297944	0.0732867	-0.33989	0.0395673	0.577626	0.000181517	0.630292	2.90463e-05	-0.568898	0.000238748	0.0952842
AMEX60DD000965	ASCC2	red	-0.159721	0.345028	-0.28176	0.0911276	0.241182	0.150427	-0.0427356	0.801703	0.00814552	0.961838	0.0787203	0.643277	0.0438292	0.796734	-0.14328	0.39755	-0.15414	0.362361	-0.139614	0.409861	0.318551	0.0546617	0.148278	0.381118	0.216052	0.199032	0.286807	0.0852384	0.0955906	0.573578	0.158627	0.348384	-0.0513199	0.762918	-0.137572	0.41681	-0.24722	0.140166	-0.241428	0.149998	0.449847	0.00521469	0.129682	0.444277	-0.396299	0.0151736	0.275801
AMEX60DD000967	UQCR10	yellow	-0.245505	0.143026	0.00137558	0.993553	-0.179822	0.286883	0.838209	9.59922e-11	-0.058926	0.729018	-0.0662265	0.696949	-0.08511	0.61648	-0.311926	0.0601834	-0.0131076	0.938626	-0.232479	0.166165	-0.565864	0.000262139	-0.12148	0.473849	0.265413	0.112364	-0.113297	0.504351	0.15845	0.348928	0.0351726	0.83627	-0.678333	3.95796e-06	0.365459	0.0261301	0.669399	5.89209e-06	-0.600916	8.39921e-05	0.131193	0.438941	0.648082	1.44562e-05	-0.113969	0.501808	-0.29694
AMEX60DD000968	ZMAT5	pink	0.224504	0.181595	0.0835917	0.622805	-0.29516	0.0761433	0.091798	0.588946	-0.0363934	0.830668	0.0613549	0.718295	0.0690424	0.684714	-0.214453	0.202455	0.137383	0.417458	0.117362	0.489074	-0.101195	0.551206	-0.150287	0.374625	0.436532	0.00690936	-0.12942	0.445206	0.141094	0.404865	-0.096244	0.570949	0.139475	0.410333	0.230714	0.169495	-0.0475413	0.779926	-0.16243	0.336799	-0.128234	0.449423	-0.0884296	0.602746	-0.339311	0.0399268	0.393447
AMEX60DD000972	AMEX60DD000972	turquoise	-0.21296	0.205693	-0.195368	0.246539	-0.17643	0.296223	0.13401	0.429089	0.275686	0.0986247	0.408997	0.0119553	0.409585	0.0118214	-0.326196	0.0488	0.111131	0.512587	-0.231828	0.167386	0.527325	0.000797646	0.353485	0.0318576	0.164135	0.331682	-0.36892	0.024643	0.749384	9.47321e-08	-0.191784	0.255482	-0.180681	0.284548	-0.112974	0.505574	0.274091	0.100669	0.0444408	0.793959	0.47604	0.00289994	0.454387	0.00472558	-0.814203	8.81977e-10	0.482212
AMEX60DD000973	AMEX60DD000973	black	0.41489	0.0106707	-0.162044	0.337965	-0.363057	0.0272051	-0.163847	0.332544	0.343933	0.037131	-0.035127	0.836479	0.0450279	0.791296	0.301861	0.0694094	-0.106611	0.529988	-0.222622	0.185381	0.263923	0.114471	-0.0409315	0.809918	0.076812	0.651369	-0.588459	0.00012777	0.559103	0.000321812	-0.386549	0.0181142	0.42629	0.00851636	-0.341562	0.0385445	0.0995686	0.557657	0.526405	0.000817814	-0.282505	0.090239	-0.14748	0.383713	-0.404455	0.0130327	0.609642
AMEX60DD000976	NF2	brown	0.476526	0.00286727	-0.236196	0.159304	-0.741913	1.4832e-07	0.233465	0.164323	0.389722	0.017109	0.178013	0.291839	0.137829	0.415933	0.0860274	0.612671	-0.300839	0.0704052	-0.262308	0.116788	0.0470429	0.782178	0.0133724	0.937388	-0.322989	0.051194	-0.794327	4.40628e-09	0.478069	0.0027657	-0.307314	0.0642824	-0.107543	0.526378	-0.108644	0.522124	0.488081	0.00217986	0.548404	0.000441283	-0.467262	0.00354811	-0.0534099	0.753556	0.00182897	0.991428	-0.0843943
AMEX60DD000977	AMEX60DD000977	pink	-0.0155808	0.927074	0.0698984	0.68101	0.0642432	0.705613	0.0369281	0.828217	0.0756742	0.656213	-0.263309	0.115348	-0.233449	0.164353	0.351809	0.0327356	-0.211782	0.20827	-0.260526	0.119385	-0.0361999	0.831555	-0.223623	0.18336	-0.0204808	0.904233	0.0204133	0.904546	0.0758596	0.655422	-0.106879	0.528946	0.0173052	0.919028	-0.367593	0.0252048	0.0852453	0.615917	0.0345475	0.839141	0.0566889	0.73894	0.117597	0.4882	-0.022871	0.893117	0.069176
AMEX60DD000978	ROHU_019343	turquoise	-0.213787	0.203895	-0.0534137	0.75354	-0.182555	0.279499	0.368333	0.0248904	0.215165	0.200926	0.130083	0.442859	0.163434	0.333779	-0.14038	0.40727	0.0382046	0.822372	-0.286966	0.085058	0.0888339	0.601082	0.28768	0.0842501	0.114505	0.499787	-0.298671	0.0725539	0.497851	0.00171599	-0.00844133	0.960453	-0.364694	0.0264685	-0.101099	0.551588	0.448215	0.00540099	-0.136029	0.422107	0.269158	0.107198	0.508838	0.00130007	-0.471334	0.00323325	0.113169
AMEX60DD000981	NIPSNAP1	greenyellow	0.0329694	0.8464	-0.0630731	0.710742	-0.107093	0.528119	-0.132818	0.433246	0.261147	0.118476	0.0676241	0.690867	0.0437425	0.797128	0.162183	0.337544	-0.0808263	0.634393	0.128429	0.448731	0.0508908	0.764844	-0.059949	0.724496	-0.610077	6.1003e-05	-0.0562722	0.740792	-0.29085	0.0807372	0.153101	0.365643	-0.438036	0.00669696	0.226324	0.177987	0.0936781	0.581305	0.205613	0.222137	-0.294863	0.0764528	-0.151527	0.370651	0.543055	0.000514704	-0.737785
AMEX60DD000984	AMEX60DD000984	black	0.211177	0.209604	0.0885951	0.602065	-0.271361	0.104244	-0.236856	0.158108	0.21983	0.191098	0.107137	0.527948	0.10285	0.544683	0.129504	0.44491	-0.0235912	0.889771	-0.119269	0.481992	0.374312	0.0224666	-0.0559049	0.742426	0.00921502	0.956832	-0.359821	0.0287107	0.444088	0.00589763	-0.333303	0.0438133	0.356133	0.0305094	-0.508912	0.00129759	-0.0291455	0.864038	0.440907	0.00630683	-0.0596881	0.725648	-0.121106	0.475221	-0.367384	0.0252944	0.52606
AMEX60DD000985	AMEX60DD000985	black	0.395333	0.0154457	-0.121942	0.472155	-0.225404	0.179805	-0.151529	0.370647	0.194216	0.249391	-0.151529	0.370647	-0.120235	0.478425	0.356893	0.0301314	-0.235986	0.159685	-0.289689	0.0820107	0.219747	0.191269	-0.119724	0.480312	0.193354	0.251539	-0.329118	0.0466969	0.394568	0.0156642	-0.253209	0.130506	0.51244	0.00118455	-0.496719	0.00176487	-0.100856	0.552549	0.373918	0.02262	-0.210666	0.210734	-0.219313	0.19217	-0.370757	0.0238829	0.653866
AMEX60DD000986	AMEX60DD000986	turquoise	0.193618	0.250881	0.363212	0.0271345	0.00802009	0.962425	-0.0599668	0.724417	-0.279949	0.0933163	-0.279949	0.0933163	-0.318368	0.0548082	0.268282	0.10839	-0.095818	0.572663	0.261877	0.117413	-0.464608	0.00376739	-0.115776	0.495009	-0.194433	0.248851	0.368714	0.0247297	-0.726087	3.65309e-07	0.542918	0.00051673	0.0851937	0.616132	0.151331	0.371278	-0.255569	0.126839	-0.0719748	0.672056	-0.447775	0.0054521	-0.458951	0.00427448	0.826028	3.08501e-10	-0.512871
AMEX60DD000987	THOC5	yellow	0.579207	0.000172582	0.169616	0.315563	-0.337502	0.0410664	0.160009	0.344146	-0.299919	0.0713107	-0.294815	0.0765036	-0.253271	0.130409	0.333531	0.0436604	-0.0310899	0.85506	0.0631334	0.710477	-0.592932	0.000110123	-0.401503	0.0137761	0.169761	0.315143	-0.186933	0.26793	-0.175487	0.298853	-0.2363	0.159115	0.378687	0.0208205	0.0591088	0.72821	0.0766605	0.652013	0.090401	0.594653	-0.648667	1.41172e-05	-0.358706	0.0292451	0.329318	0.0465559	0.0846889
AMEX60DD000988	NEFH	brown	0.139318	0.410866	-0.227571	0.175545	-0.275984	0.0982469	0.113466	0.503709	0.155136	0.359229	0.204815	0.223977	0.27643	0.0976821	0.00174426	0.991825	0.069012	0.684845	-0.143288	0.397525	0.193301	0.251672	0.190633	0.258402	-0.0218198	0.898003	-0.578409	0.00017704	0.566575	0.00025648	-0.445946	0.00566931	0.04069	0.811019	-0.16413	0.331696	0.374229	0.022499	0.32923	0.0466183	-0.0681369	0.68864	0.155013	0.359615	-0.361363	0.027985	0.298127
AMEX60DD000989	LOC115100900	grey	0.129206	0.445967	0.0522941	0.75855	0.034202	0.840729	0.0581079	0.732641	-0.13771	0.416338	-0.22925	0.172294	-0.227337	0.176002	0.101466	0.550135	0.00991425	0.953559	0.0812951	0.632423	-0.340287	0.0393227	-0.374855	0.0222567	0.153291	0.365044	0.178669	0.290037	-0.290098	0.0815603	0.0971754	0.567211	-0.0197748	0.907519	0.12539	0.459623	-0.0631355	0.710468	-0.242289	0.148505	-0.198252	0.239495	-0.0981837	0.563176	0.15451	0.361195	-0.107719
AMEX60DD000990	LOC115084588	turquoise	0.109005	0.520735	-0.0770965	0.65016	0.122907	0.468633	-0.10359	0.541776	-0.184081	0.275429	-0.044192	0.795087	-0.0449055	0.791851	-0.00461819	0.978358	-0.206056	0.221122	0.158855	0.347682	-0.1128	0.506235	-0.18131	0.282846	-0.0663113	0.69658	0.230439	0.170018	-0.276664	0.0973869	0.0572082	0.736633	0.0725765	0.669469	0.1163	0.493043	-0.16933	0.316391	-0.0191146	0.910594	-0.0211716	0.901018	-0.165849	0.326588	0.308855	0.0628891	-0.160508
AMEX60DD000991	LOC115100900.1	blue	0.0167848	0.921455	0.0481627	0.777122	0.101932	0.548296	0.102066	0.547769	0.0483948	0.776075	-0.402844	0.0134341	-0.393671	0.0159235	0.345844	0.0360226	-0.128542	0.448327	-0.161702	0.338997	-0.346157	0.035844	-0.223417	0.183774	0.00776063	0.96364	0.220266	0.190198	-0.33606	0.0419934	0.156001	0.356522	-0.125752	0.45832	0.0206914	0.903252	0.0223364	0.895601	-0.23004	0.17078	-0.168918	0.317586	-0.0296079	0.861901	0.267171	0.109916	-0.282954
AMEX60DD000994	AP1B1	blue	-0.0284424	0.867288	0.179597	0.287497	0.601295	8.29064e-05	-0.469119	0.00340138	-0.572276	0.00021492	-0.160489	0.34268	-0.175846	0.297849	0.0889719	0.600515	0.122609	0.469716	0.489132	0.00212516	-0.150154	0.375052	-0.178567	0.290316	0.0379694	0.823448	0.786932	7.67161e-09	-0.836634	1.12223e-10	0.287203	0.0847888	0.419236	0.00980028	0.0977094	0.565073	-0.740426	1.61868e-07	-0.195712	0.24569	-0.0300085	0.860051	-0.517722	0.00103157	0.558905	0.000323729	-0.154603
AMEX60DD000996	RASL10B	greenyellow	0.207761	0.217239	-0.137782	0.416093	0.0158707	0.925721	-0.342045	0.0382534	0.232807	0.16555	-0.132158	0.435553	-0.0878416	0.605169	0.368775	0.024704	-0.020868	0.902431	-0.0613205	0.718447	0.282464	0.0902883	-0.354845	0.0311593	0.0755786	0.65662	-0.105834	0.533008	0.160277	0.343327	-0.0494898	0.771142	0.274937	0.0995806	-0.12104	0.475465	-0.189988	0.260047	0.225313	0.179986	-0.148738	0.379625	-0.195351	0.24658	-0.236252	0.159203	0.398924
AMEX60DD000997	GAS2L1	turquoise	-0.0399355	0.814461	0.287763	0.0841574	0.08108	0.633327	-0.229612	0.171599	-0.147575	0.383403	0.0535399	0.752975	0.0145058	0.932093	0.180599	0.284771	-0.0295049	0.862377	0.244306	0.145051	0.020685	0.903282	0.22696	0.176738	-0.571591	0.00021957	0.235742	0.16013	-0.479792	0.00265606	0.241424	0.150004	-0.0537962	0.75183	-0.0110662	0.94817	-0.158776	0.347927	0.219814	0.191131	-0.102311	0.546801	-0.273179	0.101853	0.689846	2.32193e-06	-0.614776
AMEX60DD001000	EWSR1	magenta	0.436669	0.0068898	0.0335802	0.843589	0.14247	0.400251	-0.520498	0.000958421	-0.371709	0.0234964	-0.0820868	0.6291	-0.0701783	0.6798	0.290053	0.0816094	0.0539898	0.750965	0.243736	0.146021	0.0506519	0.765917	0.0156554	0.926726	0.175994	0.297435	0.147244	0.384485	-0.21465	0.202032	-0.0506167	0.766075	0.895571	7.27242e-14	-0.149472	0.377251	-0.586232	0.000137475	0.304659	0.0667395	-0.280132	0.0930927	-0.620503	4.1873e-05	0.10558	0.533997	0.516594
AMEX60DD001001	RHBDD3	yellow	-0.332319	0.0444784	-0.185426	0.271875	-0.229556	0.171707	0.443931	0.00591723	0.273099	0.101958	0.378032	0.0210602	0.337619	0.040992	-0.425711	0.00861612	0.0479816	0.777939	-0.200405	0.234327	0.299073	0.0721523	0.334274	0.0431653	-0.0579413	0.73338	-0.292474	0.0789816	0.567695	0.000247787	-0.0332708	0.845013	-0.638866	2.08653e-05	-0.0898241	0.597016	0.516602	0.00106248	-0.13567	0.423341	0.472481	0.00314909	0.606691	6.8737e-05	-0.49229	0.00196803	-0.0600078
AMEX60DD001004	EMID1	blue	0.0195165	0.908722	-0.412904	0.0110899	-0.31801	0.0550969	-0.0530361	0.755228	0.524484	0.000861383	0.420536	0.00955197	0.459613	0.00421223	-0.144583	0.393229	0.0241175	0.887328	-0.20367	0.226634	0.669577	5.8465e-06	0.305261	0.0661767	-0.167486	0.321766	-0.701868	1.29572e-06	0.847947	3.51522e-11	-0.301785	0.0694825	-0.0259944	0.878622	-0.235586	0.160416	0.324203	0.0502767	0.53623	0.000624085	0.150906	0.37264	0.236482	0.158784	-0.627617	3.21392e-05	0.395657
AMEX60DD001005	AMEX60DD001005	yellow	-0.534751	0.000650356	-0.0791984	0.641256	0.107359	0.527088	0.405514	0.0127744	0.0280955	0.868893	0.276517	0.0975724	0.309258	0.0625289	-0.50703	0.00136169	0.331043	0.0453522	-0.0137319	0.935709	0.105342	0.534923	0.239314	0.153709	0.0851088	0.616485	-0.118906	0.483337	0.417264	0.0101874	-0.0114717	0.946274	-0.512356	0.00118715	0.209411	0.213528	0.469557	0.00336753	-0.300776	0.0704671	0.575153	0.000196329	0.713535	7.15446e-07	-0.426692	0.00844775	-0.0388439
AMEX60DD001007	AMEX60DD001007	brown	0.31203	0.0600937	-0.121844	0.472514	-0.472756	0.00312921	-0.05423	0.749893	0.436949	0.00684997	0.0908968	0.592625	0.111926	0.509554	0.195464	0.246303	-0.107543	0.526375	-0.28742	0.0845442	0.309116	0.0626556	0.107288	0.527364	-0.0685611	0.6868	-0.697403	1.61452e-06	0.664899	7.16359e-06	-0.425304	0.0086868	0.178399	0.290779	-0.208702	0.215117	0.2896	0.0821084	0.541032	0.000545193	-0.162233	0.337391	0.0512109	0.763407	-0.433425	0.00736686	0.432873
AMEX60DD001008	DTX1	yellow	-0.625811	3.43933e-05	-0.0704044	0.678823	0.221948	0.18675	0.583909	0.000148297	-0.005857	0.972555	0.0587091	0.729978	0.0773687	0.649004	-0.434776	0.00716479	0.126207	0.456681	-0.307482	0.0641297	-0.0531789	0.75459	0.149046	0.378628	0.328776	0.0469393	0.0883493	0.603077	0.386357	0.0181768	0.0296871	0.861536	-0.528652	0.000769329	-0.064611	0.704004	0.465063	0.003729	-0.587343	0.000132552	0.751797	8.16913e-08	0.851281	2.45209e-11	-0.572196	0.000215458	0.0891969
AMEX60DD001011	RASAL1	blue	-0.394685	0.0156307	-0.244927	0.144	-0.208647	0.215241	0.263398	0.11522	0.648003	1.45025e-05	0.292805	0.0786276	0.302753	0.0685493	-0.296775	0.0744759	0.0680729	0.688918	-0.397449	0.0148548	0.446502	0.00560248	0.0682611	0.688101	-0.202755	0.228771	-0.596556	9.74707e-05	0.804603	1.96231e-09	-0.318636	0.0545936	-0.449546	0.00524862	-0.331901	0.0447633	0.617591	4.65772e-05	0.2374	0.157125	0.353516	0.0318413	0.622259	3.92497e-05	-0.596397	9.79947e-05	0.0701633
AMEX60DD001012	RASAL1.1	blue	-0.3537	0.0317463	-0.0533165	0.753974	-0.308682	0.0630439	0.304586	0.0668088	0.563594	0.000280965	0.295512	0.0757775	0.300722	0.0705194	-0.22815	0.174419	0.0557782	0.74299	-0.37512	0.0221548	0.369974	0.0242046	0.205812	0.221681	-0.342347	0.0380721	-0.655357	1.07263e-05	0.771957	2.21198e-08	-0.318328	0.0548406	-0.476814	0.00284806	-0.313972	0.0584328	0.701268	1.33492e-06	0.325515	0.0493003	0.281348	0.0916219	0.62296	3.82444e-05	-0.423432	0.00901807	-0.0727644
AMEX60DD001013	AMEX60DD001013	turquoise	-0.286754	0.0852994	-0.307644	0.0639816	-0.00503578	0.976402	0.164747	0.329857	0.447637	0.00546819	0.10239	0.546492	0.153723	0.363677	-0.199746	0.235899	-0.0113247	0.946961	-0.380738	0.020084	0.441152	0.00627448	0.0723738	0.67034	0.25787	0.123337	-0.288883	0.0829039	0.70867	9.19691e-07	-0.162335	0.337086	-0.124972	0.461136	-0.315839	0.0568712	0.227461	0.175759	-0.018387	0.913985	0.479949	0.00264626	0.473715	0.00306063	-0.846096	4.27709e-11	0.53643
AMEX60DD001014	AMEX60DD001014	brown	0.335228	0.0425361	-0.109155	0.52016	-0.593815	0.000106908	0.29814	0.0730886	0.235633	0.160329	0.113891	0.502103	0.1393	0.410925	0.0257535	0.879739	-0.177854	0.292279	-0.250862	0.13423	-0.011055	0.948223	0.220072	0.190598	-0.0379741	0.823427	-0.674214	4.76289e-06	0.508622	0.00130728	-0.214863	0.201574	-0.00193511	0.990931	-0.0998764	0.556434	0.41836	0.0099707	0.352044	0.0326111	-0.326396	0.0486532	0.0404888	0.811937	-0.169739	0.315205	0.164225
AMEX60DD001015	CCDC42	yellow	-0.553398	0.000381324	-0.135473	0.424022	0.161799	0.338704	-0.111226	0.512223	0.670774	5.54714e-06	0.127114	0.453425	0.156915	0.353676	-0.103819	0.540879	-0.0294079	0.862825	-0.444558	0.00583913	0.635324	2.39494e-05	0.309988	0.0618795	-0.286472	0.0856197	-0.230321	0.170244	0.532784	0.000686809	-0.0194279	0.909135	-0.277095	0.0968449	-0.456229	0.00453877	0.22076	0.189179	0.249859	0.135845	0.509586	0.00127528	0.465454	0.00369623	-0.473357	0.00308606	0.0616492
AMEX60DD001016	AMEX60DD001016	turquoise	0.000821162	0.996151	0.296541	0.074715	0.077165	0.649869	0.0101868	0.952284	-0.123747	0.465573	-0.274274	0.100434	-0.197875	0.240408	0.342558	0.0379457	0.253513	0.130028	0.0535862	0.752768	-0.364954	0.0263529	-0.0956758	0.573235	-0.0880962	0.604119	-0.0131984	0.938201	-0.225836	0.178949	-0.0895527	0.598129	0.123529	0.466368	-0.0103006	0.951752	0.141297	0.404185	0.0446891	0.792833	-0.291251	0.0803008	-0.0626685	0.712518	0.326825	0.0483411	-0.181709
AMEX60DD001017	DDX54	red	0.0715272	0.673982	0.410613	0.0115907	-0.458925	0.00427687	0.337207	0.0412546	-0.0637419	0.707809	0.111828	0.509929	0.062268	0.714278	-0.0342253	0.840622	0.02894	0.864987	0.0279543	0.869546	-0.339344	0.0399061	0.0355282	0.834637	-0.408123	0.0121566	-0.316589	0.0562533	-0.0709385	0.676519	-0.0904831	0.594317	-0.260136	0.11996	0.0875376	0.606423	0.430399	0.00783694	0.200609	0.233841	-0.373471	0.0227952	0.0088289	0.958639	0.522582	0.000906528	-0.579041
AMEX60DD001019	RITA1	red	-0.0689188	0.685249	0.0415771	0.806976	-0.428054	0.00821872	0.0639997	0.706679	0.548891	0.000435094	0.242511	0.148123	0.241312	0.150199	0.0498345	0.769591	0.0158336	0.925894	-0.171361	0.310536	0.235413	0.160732	0.0584437	0.731154	-0.747945	1.03398e-07	-0.6087	6.4047e-05	0.336977	0.0414023	-0.280125	0.093101	-0.458043	0.00436109	-0.153114	0.365602	0.597587	9.41183e-05	0.557999	0.000332639	-0.167239	0.322493	0.198315	0.239342	0.186352	0.269447	-0.536249
AMEX60DD001020	IQCD	royalblue	-0.273183	0.101847	-0.183698	0.276448	0.342177	0.0381741	-0.172642	0.306878	0.179255	0.288432	-0.0497678	0.769892	-0.0202007	0.905536	0.193139	0.252077	-0.0519658	0.760021	-0.286306	0.0858095	0.348455	0.0345522	0.386563	0.0181097	-0.131122	0.439193	0.0299242	0.860441	0.194918	0.24765	0.169904	0.31473	0.0578472	0.733797	-0.318989	0.0543109	-0.0245319	0.885405	0.151219	0.371635	0.319933	0.0535623	0.196734	0.243186	-0.178047	0.291747	0.125912
AMEX60DD001021	LOC113837993.2	turquoise	0.221616	0.187426	0.378239	0.020984	-0.0112432	0.947343	-0.206877	0.219245	-0.162481	0.336644	-0.271793	0.103672	-0.314803	0.0577335	0.385569	0.0184348	-0.189495	0.261307	0.235035	0.161424	-0.370789	0.0238699	-0.148487	0.38044	-0.40298	0.0133997	0.291398	0.0801414	-0.749192	9.58469e-08	0.461326	0.00405477	0.0679151	0.689603	0.145717	0.389489	-0.278018	0.0956928	0.12016	0.478703	-0.564888	0.000270096	-0.535407	0.000638586	0.963726	1.15798e-21	-0.64614
AMEX60DD001022	LOC113837993.3	turquoise	0.222101	0.186438	0.364326	0.0266329	-0.0971706	0.56723	-0.0687329	0.686055	-0.166121	0.325785	-0.238652	0.154884	-0.274967	0.0995428	0.344191	0.0369797	-0.139787	0.409275	0.218509	0.193845	-0.449756	0.00522497	-0.163634	0.333182	-0.411428	0.0114102	0.179252	0.288439	-0.676264	4.34526e-06	0.389414	0.0172044	-0.0293533	0.863078	0.202899	0.228434	-0.110598	0.514623	0.104924	0.536553	-0.600962	8.38605e-05	-0.444132	0.00589211	0.955519	3.85147e-20	-0.701242
AMEX60DD001023	LOC100336617	turquoise	0.0814921	0.631596	0.140191	0.40791	0.0444592	0.793875	-0.0704744	0.678521	0.0666634	0.695046	-0.321586	0.0522704	-0.354998	0.0310812	0.263543	0.115014	-0.358816	0.0291922	-0.0250152	0.883162	-0.228311	0.174106	-0.111437	0.511418	-0.180929	0.283877	0.267364	0.10965	-0.470269	0.00331317	0.798258	3.25122e-09	-0.0584118	0.731295	0.0637066	0.707963	-0.224106	0.182391	-0.04681	0.78323	-0.30401	0.0673514	-0.276113	0.0980827	0.573818	0.000204767	-0.384365
AMEX60DD001025	LOC113837993.4	turquoise	0.195809	0.245454	0.312766	0.0594599	0.0117596	0.944928	-0.119544	0.480976	-0.171739	0.309454	-0.297062	0.0741822	-0.335746	0.0421975	0.34007	0.0394561	-0.194044	0.249819	0.222095	0.186449	-0.435101	0.007117	-0.179842	0.286829	-0.349475	0.0339911	0.325709	0.0491571	-0.763379	3.91741e-08	0.507794	0.00133534	0.00809855	0.962058	0.177527	0.293182	-0.244852	0.144127	0.0236524	0.889487	-0.530103	0.000739407	-0.4825	0.00249135	0.94897	4.04454e-19	-0.668918
AMEX60DD001027	PARPI_0016114	turquoise	0.0552407	0.745385	0.108977	0.520845	0.202708	0.228882	-0.0768706	0.65112	-0.235164	0.161188	-0.235164	0.161188	-0.192696	0.253187	0.160327	0.343177	0.0431416	0.799858	0.185398	0.271951	-0.399369	0.0143353	-0.178787	0.289712	-0.111728	0.510311	0.261148	0.118473	-0.55312	0.000384455	0.138999	0.411947	0.13958	0.409978	0.159687	0.345131	-0.157571	0.351642	-0.0452502	0.790289	-0.335	0.0426858	-0.297561	0.0736737	0.594022	0.000106169	-0.367024
AMEX60DD001028	TPCN1	turquoise	0.0982004	0.56311	0.231322	0.168342	0.20845	0.215683	-0.654906	1.09289e-05	-0.0727257	0.668828	0.0010719	0.994976	0.0221374	0.896526	0.256445	0.125497	0.0375806	0.825228	0.37961	0.0204863	0.175645	0.298411	0.100173	0.555255	-0.515714	0.00108756	0.233907	0.163503	-0.492858	0.00194091	0.073462	0.665669	0.350828	0.0332586	-0.170265	0.313686	-0.463908	0.0038272	0.458237	0.00434241	-0.19996	0.235388	-0.536645	0.000616883	0.622413	3.90266e-05	-0.307401
AMEX60DD001029	AMEX60DD001029	blue	-0.400529	0.0140289	-0.196954	0.242648	-0.165486	0.327663	0.233999	0.163333	0.448813	0.00533206	0.412038	0.0112769	0.43683	0.00686679	-0.365675	0.0260353	0.188961	0.262679	-0.292247	0.0792248	0.555177	0.00036179	0.329437	0.0464722	-0.0312774	0.854195	-0.523473	0.000885138	0.894437	8.70341e-14	-0.361483	0.027929	-0.321659	0.0522143	-0.268253	0.108429	0.53366	0.000670349	0.161129	0.340734	0.565768	0.000262915	0.666357	6.72664e-06	-0.810921	1.16522e-09	0.309858
AMEX60DD001030	SLC8B1	black	-0.279619	0.093719	-0.119437	0.481371	0.455497	0.00461224	0.0620533	0.715222	-0.347482	0.0350943	-0.00773986	0.963737	-0.0347892	0.838031	-0.347321	0.0351848	-0.00829376	0.961144	0.19235	0.254056	-0.152824	0.366524	-0.144938	0.392057	0.271152	0.104521	0.674919	4.61534e-06	-0.464422	0.00378322	0.251113	0.133829	-0.248888	0.137424	0.29622	0.0750457	-0.322108	0.051868	-0.648519	1.42022e-05	0.359918	0.0286643	0.069075	0.684573	0.07361	0.665035	-0.197429
AMEX60DD001031	PLBD2	turquoise	0.195645	0.245855	-0.286789	0.0852595	-0.360177	0.0285418	0.00993078	0.953482	0.338145	0.0406583	0.239577	0.153243	0.315101	0.0574846	-0.0831855	0.624502	0.135804	0.42288	-0.11716	0.489829	0.408005	0.0121839	0.0627875	0.711996	0.195404	0.24645	-0.590049	0.000121225	0.759589	5.00488e-08	-0.452757	0.0048964	0.0707023	0.677538	-0.140996	0.405195	0.269062	0.107328	0.262691	0.116236	0.0858358	0.613466	0.183739	0.276338	-0.759287	5.10249e-08	0.625659
AMEX60DD001032	DR999_PMT12787	turquoise	0.0328766	0.846827	-0.0602902	0.722989	-0.394828	0.0155897	0.674744	4.65148e-06	-0.132869	0.433067	0.177248	0.293952	0.201712	0.231225	-0.471435	0.00322574	0.160107	0.343846	-0.0658819	0.698452	-0.357853	0.0296595	0.065847	0.698604	0.307052	0.0645221	-0.435527	0.00705464	0.423755	0.00896023	-0.154426	0.361461	-0.25247	0.131669	0.35226	0.0324973	0.600643	8.47857e-05	-0.228353	0.174026	0.00271889	0.987258	0.42722	0.00835836	-0.293188	0.0782189	0.100216
AMEX60DD001033	SDSL	brown	-0.297577	0.0736577	-0.0284726	0.867148	0.671308	5.41816e-06	-0.0647724	0.703298	-0.619299	4.37633e-05	-0.0502407	0.767765	-0.0699828	0.680645	-0.233464	0.164325	0.110372	0.515489	0.29085	0.0807367	-0.119257	0.482038	0.0295769	0.862045	0.411641	0.0113637	0.863555	6.01646e-12	-0.527056	0.000803493	0.411203	0.01146	0.0907333	0.593293	0.188306	0.264368	-0.525299	0.000842642	-0.666881	6.57553e-06	0.476403	0.00287552	-0.0122642	0.942568	0.0355778	0.83441	0.0665951
AMEX60DD001040	RBM19	turquoise	0.263561	0.114987	0.495896	0.00180116	-0.234871	0.161725	0.06983	0.681305	-0.221915	0.186817	-0.244178	0.145268	-0.247948	0.138964	0.285557	0.0866686	0.0413994	0.807786	0.144751	0.392671	-0.536753	0.000615034	-0.137124	0.418343	-0.173468	0.304534	-0.0697464	0.681667	-0.365982	0.0259009	-0.07534	0.657638	0.219334	0.192127	0.0772648	0.649445	0.0720584	0.671696	0.165212	0.328476	-0.561118	0.000302869	-0.303996	0.0673655	0.629708	2.96979e-05	-0.328996
AMEX60DD001045	AMEX60DD001045	black	0.683326	3.14991e-06	-0.0926086	0.585647	-0.357174	0.0299928	-0.115078	0.49763	-0.115078	0.49763	-0.115078	0.49763	-0.0695988	0.682305	0.321005	0.0527221	-0.109865	0.517431	-0.0150453	0.929574	-0.0870408	0.608476	-0.0973482	0.566519	0.282932	0.0897328	-0.369771	0.0242883	0.247215	0.140173	-0.277728	0.0960532	0.678888	3.8597e-06	-0.131595	0.437529	-0.0776381	0.647861	0.355731	0.030711	-0.461747	0.00401688	-0.391373	0.0166048	-0.165665	0.327133	0.643091
AMEX60DD001046	TXNL4B	turquoise	-0.205283	0.222898	-0.367905	0.0250719	0.162229	0.337405	0.223671	0.183264	0.1661	0.325845	-0.0585156	0.730835	-0.0132928	0.93776	-0.209578	0.213155	-0.0474546	0.780318	-0.369363	0.0244579	0.161981	0.338153	0.133905	0.429455	0.548016	0.000446278	-0.0721932	0.671116	0.511065	0.00122754	-0.00462413	0.97833	0.00472092	0.977877	-0.0418894	0.805554	0.0968962	0.56833	-0.286648	0.0854193	0.459981	0.00417792	0.449965	0.00520154	-0.804095	2.04464e-09	0.625737
AMEX60DD001047	AMEX60DD001047	turquoise	-0.295237	0.0760633	0.0398325	0.814932	0.270968	0.104766	0.0406708	0.811107	-0.0406589	0.811161	-0.0636708	0.70812	-0.0612997	0.718538	-0.173508	0.30442	0.0677044	0.690518	-0.270279	0.105686	0.193293	0.251692	0.0167733	0.921509	0.564374	0.000274363	0.205109	0.223297	0.324482	0.0500679	-0.0441271	0.795382	0.215663	0.19986	-0.343202	0.0375624	-0.138051	0.415175	-0.321502	0.0523361	0.555284	0.000360648	0.301262	0.0699914	-0.725538	3.76477e-07	0.712846
AMEX60DD001048	AMEX60DD001048	turquoise	-0.261321	0.118221	-0.229482	0.171848	0.307728	0.0639055	0.083574	0.622879	-0.0178242	0.916608	-0.0267272	0.875227	-0.0181529	0.915076	-0.240442	0.151721	0.0283287	0.867814	-0.305443	0.0660065	0.213912	0.203625	-0.00199152	0.990666	0.601604	8.20275e-05	0.157629	0.351463	0.393283	0.0160369	-0.0756002	0.656528	0.191697	0.255703	-0.275528	0.0988256	-0.0959506	0.572129	-0.337203	0.0412573	0.579758	0.000169561	0.341734	0.0384407	-0.799999	2.83576e-09	0.746982
AMEX60DD001049	LOC112547415	black	0.483036	0.00245986	0.0407213	0.810876	-0.509734	0.00127043	-0.0521656	0.759126	0.29498	0.0763304	-0.105147	0.535685	-0.0981746	0.563213	0.435684	0.00703173	-0.300597	0.0706426	-0.230424	0.170047	0.0860661	0.612511	-0.0236631	0.889437	-0.213704	0.204076	-0.569429	0.000234849	0.34947	0.0339939	-0.0957214	0.573051	0.326907	0.0482814	-0.247874	0.139085	0.178876	0.289467	0.627465	3.23235e-05	-0.468239	0.00347025	-0.226465	0.17771	0.0470689	0.78206	0.202479
AMEX60DD001050	TBX5	black	0.141121	0.404773	-0.069697	0.681881	-0.41043	0.0116314	0.0739503	0.663577	0.475719	0.00292168	0.0355926	0.834342	0.0636166	0.708358	0.138124	0.414924	-0.220403	0.189914	-0.393505	0.015972	0.284704	0.0876561	0.136781	0.41952	-0.0920405	0.587959	-0.662926	7.79643e-06	0.693186	1.98012e-06	-0.248722	0.137695	0.10392	0.540481	-0.376471	0.0216414	0.347453	0.0351107	0.496094	0.0017924	-0.0871001	0.608231	0.165402	0.32791	-0.386954	0.0179835	0.364661
AMEX60DD001051	AMEX60DD001051	black	0.618642	4.48267e-05	-0.0356332	0.834155	-0.281308	0.0916701	-0.180925	0.283888	-0.00495513	0.97678	-0.243392	0.146608	-0.204765	0.224092	0.379363	0.0205751	-0.248502	0.138054	-0.138401	0.413982	-0.0205247	0.904028	-0.0540426	0.750729	0.340984	0.0388956	-0.258923	0.121759	0.213811	0.203843	-0.180558	0.284883	0.708012	9.51091e-07	-0.285403	0.0868464	-0.243133	0.147052	0.311788	0.0603035	-0.391948	0.016432	-0.410123	0.0117001	-0.229094	0.172594	0.718263
AMEX60DD001052	AMEX60DD001052	black	0.628399	3.12062e-05	-0.0521908	0.759013	-0.403816	0.0131906	-0.116606	0.491897	0.164486	0.330636	-0.255103	0.127556	-0.241891	0.149193	0.438386	0.00664832	-0.416419	0.0103574	-0.290789	0.0808029	0.0296784	0.861575	-0.0362505	0.831323	0.246044	0.142122	-0.374958	0.0222171	0.318366	0.0548098	-0.111106	0.512682	0.596881	9.64015e-05	-0.335973	0.0420498	-0.132711	0.433619	0.386965	0.01798	-0.417694	0.010102	-0.354673	0.0312467	-0.229333	0.172134	0.657374
AMEX60DD001054	TBX5.1	black	0.370646	0.0239283	0.0467211	0.783632	-0.499505	0.00164673	-0.178373	0.290849	0.462581	0.00394269	0.00646945	0.969686	0.00650564	0.969517	0.315962	0.0567696	-0.350456	0.0334588	-0.247606	0.139528	0.253315	0.13034	0.040726	0.810855	-0.385253	0.0185389	-0.616164	4.90509e-05	0.383586	0.0190973	-0.226295	0.178044	0.216421	0.198245	-0.32242	0.0516282	0.15721	0.352762	0.737417	1.9285e-07	-0.401584	0.0137551	-0.208387	0.215825	0.0556256	0.74367	0.0903789
AMEX60DD001055	AMEX60DD001055	brown	0.430802	0.00777294	-0.11509	0.497582	-0.443882	0.0059234	-0.0465766	0.784285	0.190566	0.258571	0.0846284	0.618483	0.120151	0.478737	0.120769	0.476461	-0.0261854	0.877737	-0.163498	0.333588	0.148222	0.381301	-0.0934734	0.582135	0.0274218	0.87201	-0.598811	9.02749e-05	0.544896	0.000488297	-0.483967	0.00240593	0.317778	0.0552846	-0.275313	0.0991004	0.246369	0.14158	0.460173	0.00416014	-0.215322	0.200589	-0.060623	0.721521	-0.354321	0.0314267	0.486455
AMEX60DD001056	TBX3	black	0.397071	0.014959	-0.13008	0.442869	-0.355615	0.0307696	0.0686719	0.686319	0.132683	0.433715	-0.0684541	0.687264	-0.00858229	0.959793	0.247524	0.139662	-0.0447482	0.792564	-0.217797	0.195339	0.0348047	0.83796	-0.0718365	0.67265	0.166209	0.325524	-0.576219	0.000189815	0.527786	0.000787715	-0.344214	0.0369666	0.425745	0.00861015	-0.206608	0.219859	0.216233	0.198645	0.397147	0.0149379	-0.271309	0.104313	-0.0489431	0.773604	-0.342316	0.0380904	0.57175
AMEX60DD001063	AMEX60DD001063	blue	0.0227503	0.893677	-0.23091	0.169123	-0.222478	0.185672	0.347812	0.0349096	0.0856007	0.614441	0.128305	0.449172	0.169699	0.315323	-0.140852	0.405682	0.102555	0.545843	-0.266262	0.111177	0.0504537	0.766808	0.150879	0.372725	0.112947	0.505678	-0.487103	0.00223184	0.544631	0.000492019	-0.263144	0.115584	0.0332812	0.844964	-0.140472	0.40696	0.402284	0.0135759	0.16313	0.334693	0.0323516	0.849244	0.273063	0.102004	-0.395342	0.0154433	0.295521
AMEX60DD001065	AMEX60DD001065	red	-0.155662	0.357581	0.355866	0.0306431	0.191966	0.255024	-0.148057	0.381835	-0.140629	0.40643	-0.111928	0.509548	-0.143342	0.397345	0.0222202	0.896141	-0.0392359	0.817657	-0.0920045	0.588105	0.123359	0.466984	0.0682807	0.688016	0.388046	0.0176341	0.325943	0.0489851	0.0426127	0.802263	0.102145	0.547457	0.32111	0.05264	-0.366706	0.0255861	-0.338067	0.0407078	-0.210162	0.211852	0.388999	0.017334	0.0315324	0.85302	-0.3621	0.0276435	0.525503
AMEX60DD001066	AMEX60DD001066	turquoise	0.113627	0.503103	-0.0783294	0.644931	-0.189981	0.260063	-0.0435019	0.798221	0.205082	0.22336	0.0715663	0.673814	0.00922971	0.956763	0.0524771	0.75773	-0.167564	0.321539	-0.327613	0.047771	0.302234	0.0690486	0.204833	0.223934	0.200728	0.233557	-0.221716	0.187223	0.44895	0.00531636	-0.0765269	0.652581	0.190009	0.259991	-0.386896	0.0180021	-0.0173614	0.918766	0.133512	0.430824	0.139735	0.409451	0.0616786	0.71687	-0.532784	0.000686792	0.535855
AMEX60DD001067	MED13L	greenyellow	0.0425084	0.802737	0.364243	0.0266699	-0.154129	0.362394	-0.206704	0.219641	-0.0402305	0.813115	0.159774	0.344864	0.11855	0.484658	0.102204	0.547225	0.137169	0.418191	0.395149	0.0154982	-0.0992401	0.558964	-0.0105551	0.950561	-0.747849	1.04004e-07	-0.0150176	0.929704	-0.47008	0.00332755	0.0432606	0.799317	-0.2216	0.187459	0.159835	0.344676	0.0635801	0.708518	0.34641	0.0356998	-0.38423	0.0188799	-0.292938	0.0784855	0.849548	2.9602e-11	-0.8578
AMEX60DD001069	ACTC1.1	magenta	-0.225044	0.180519	-0.224448	0.181707	-0.264391	0.113806	0.43208	0.00757263	0.121384	0.474201	0.468908	0.00341775	0.433863	0.00730083	-0.472423	0.00315327	0.156819	0.353975	-0.0747844	0.66001	0.14792	0.382281	0.331616	0.0449584	-0.0542121	0.749973	-0.297996	0.0732339	0.414323	0.010789	-0.048789	0.774299	-0.665016	7.12756e-06	0.202809	0.228645	0.503657	0.00148357	-0.176155	0.296986	0.305355	0.0660882	0.508129	0.00132391	-0.349243	0.0341181	-0.193862
AMEX60DD001070	MED13L.1	turquoise	0.158488	0.348813	0.225234	0.180142	0.107258	0.527479	-0.46735	0.00354108	-0.288321	0.0835304	0.124145	0.46413	0.0883927	0.602898	0.0248763	0.883806	0.0573879	0.735835	0.466519	0.0036084	-0.0186265	0.912868	0.0345609	0.83908	-0.456755	0.00448659	0.247289	0.140051	-0.562147	0.000293594	0.150033	0.375444	0.211233	0.20948	0.192401	0.253929	-0.352337	0.0324566	0.289624	0.082082	-0.245433	0.143147	-0.496119	0.0017913	0.715907	6.318e-07	-0.438115
AMEX60DD001071	AMEX60DD001071	blue	-0.245075	0.14375	-0.209138	0.214138	-0.227394	0.17589	0.493454	0.00191276	0.180032	0.286313	0.300142	0.0710904	0.327826	0.0476177	-0.317889	0.0551947	0.185708	0.271136	-0.296311	0.0749517	0.222183	0.186272	0.191715	0.255659	0.220022	0.190702	-0.522503	0.000908469	0.866064	4.43968e-12	-0.347814	0.0349084	-0.287007	0.0850115	-0.129223	0.445906	0.642084	1.8381e-05	-0.0504371	0.766882	0.438792	0.00659218	0.700336	1.39795e-06	-0.793724	4.6139e-09	0.397178
AMEX60DD001072	C12ORF49	turquoise	-0.441561	0.00622081	-0.344698	0.0366843	0.109236	0.519846	0.31772	0.0553313	0.367733	0.0251448	0.0947125	0.57712	0.149668	0.37662	-0.250446	0.134899	0.0872673	0.60754	-0.422418	0.00920215	0.322547	0.0515314	0.161136	0.340713	0.241062	0.150635	-0.266184	0.111286	0.722588	4.42177e-07	-0.167625	0.32136	-0.320499	0.0531175	-0.169484	0.315945	0.447902	0.00543731	-0.161453	0.339752	0.600138	8.62665e-05	0.722175	4.5218e-07	-0.830163	2.09711e-10	0.391864
AMEX60DD001073	RNFT2	green	0.0544215	0.749038	-0.006889	0.967721	-0.203329	0.227429	0.419584	0.00973329	0.0265428	0.876081	-0.154735	0.360489	-0.180906	0.28394	0.151671	0.370191	-0.235833	0.159965	-0.217057	0.196899	-0.343359	0.0374691	-0.136783	0.419513	-0.0919794	0.588207	-0.155123	0.359272	0.057559	0.735076	0.0256929	0.880019	-0.378619	0.020845	0.0662844	0.696697	0.455381	0.004624	-0.12369	0.465781	-0.0923588	0.586663	0.263191	0.115517	0.172626	0.306924	-0.323685
AMEX60DD001074	LOC115478516	yellow	-0.434771	0.0071655	-0.236068	0.159536	-0.0983767	0.562406	0.470108	0.00332536	0.329398	0.0464997	0.259045	0.121577	0.281801	0.0910791	-0.365238	0.0262274	0.117681	0.487888	-0.407196	0.0123729	0.279798	0.0934996	0.250994	0.134019	0.148562	0.380196	-0.442799	0.00606063	0.847829	3.5598e-11	-0.317913	0.0551753	-0.41335	0.0109946	-0.177967	0.291967	0.650759	1.29647e-05	-0.0902401	0.595311	0.601712	8.17228e-05	0.824508	3.54627e-10	-0.814536	8.57169e-10	0.287776
AMEX60DD001075	D4764_17G0000900	red	-0.271519	0.104035	-0.247384	0.139894	0.420924	0.0094789	0.0787667	0.643081	0.0918527	0.588723	-0.307406	0.0641988	-0.302557	0.0687374	-0.0191988	0.910202	-0.300717	0.070525	-0.391402	0.0165961	0.0735483	0.665299	-0.0635806	0.708516	0.41753	0.0101345	0.385119	0.0185835	0.064364	0.705084	0.202314	0.229807	-0.00436947	0.979524	-0.293182	0.0782253	-0.186093	0.270124	-0.415332	0.0105794	0.534813	0.000649235	0.286645	0.0854229	-0.448732	0.00534137	0.359043
AMEX60DD001077	AMEX60DD001077	brown	0.300762	0.0704807	0.0711213	0.675731	0.352245	0.0325051	-0.136734	0.419681	-0.413529	0.0109564	-0.624504	3.61132e-05	-0.618722	4.46952e-05	0.391749	0.0164915	-0.289879	0.0818013	-0.011883	0.94435	-0.43062	0.00780181	-0.34378	0.0372209	0.642494	1.80847e-05	0.620515	4.18559e-05	-0.503512	0.00148903	0.195235	0.246867	0.606723	6.86585e-05	-0.091527	0.590051	-0.621673	4.01085e-05	-0.415532	0.0105382	-0.111411	0.511519	-0.398353	0.0146084	0.0651957	0.701447	0.46528
AMEX60DD001078	FBXW8	brown	-0.169596	0.31562	0.226652	0.177343	-0.447827	0.005446	0.309707	0.0621289	0.320413	0.0531844	0.266308	0.111113	0.245065	0.143766	-0.130159	0.44259	0.176548	0.295895	-0.170662	0.312545	0.11101	0.513051	0.177348	0.293676	-0.342562	0.0379434	-0.515302	0.00109934	0.432626	0.00748859	-0.0954548	0.574125	-0.481953	0.00252386	0.0820676	0.629181	0.628773	3.07677e-05	0.194636	0.248348	0.0159342	0.925425	0.404585	0.0130007	-0.0967164	0.569052	-0.273517
AMEX60DD001079	TESC	black	-0.348133	0.0347307	-0.0762167	0.653901	0.327379	0.0479393	0.279373	0.0940202	-0.174229	0.302384	-0.0925151	0.586027	-0.138026	0.415261	-0.262424	0.116621	-0.0756625	0.656262	0.0462586	0.785723	-0.302233	0.0690496	-0.114999	0.497928	0.133597	0.430528	0.561081	0.000303215	-0.452308	0.0049444	0.438856	0.00658349	-0.527589	0.000791945	0.331706	0.0448964	-0.0630463	0.710859	-0.685955	2.788e-06	0.268232	0.108458	0.219106	0.192601	0.202122	0.230258	-0.4672
AMEX60DD001080	AMEX60DD001080	blue	0.106752	0.52944	0.0330157	0.846187	0.384676	0.0187308	-0.435281	0.00709051	-0.321228	0.0525482	-0.140954	0.405336	-0.175036	0.300116	0.16641	0.324931	-0.112753	0.506414	0.393435	0.0159924	-0.127211	0.453081	-0.128993	0.446724	-0.102426	0.54635	0.667996	6.26464e-06	-0.8433	5.72556e-11	0.356272	0.0304403	0.178106	0.291585	0.157168	0.352892	-0.68754	2.58868e-06	-0.147229	0.384532	-0.202605	0.229123	-0.576679	0.000187063	0.638508	2.11598e-05	-0.357913
AMEX60DD001082	AMEX60DD001082	turquoise	-0.188173	0.264712	-0.216923	0.197181	-0.00895638	0.958042	-0.269554	0.106661	0.385197	0.0185575	0.376184	0.0217494	0.428391	0.00816303	-0.205205	0.223076	0.320914	0.0527928	0.0744823	0.661301	0.656887	1.00634e-05	-0.0126557	0.940738	-0.191662	0.255792	-0.325064	0.0496343	0.499603	0.00164273	-0.309076	0.0626916	-0.0513724	0.762682	-0.273431	0.101524	0.0955681	0.573669	0.350902	0.033219	0.277368	0.0965029	0.160459	0.342773	-0.487668	0.00220169	0.244397
AMEX60DD001083	FBXO21	yellow	-0.614283	5.24968e-05	0.318766	0.0544892	-0.155186	0.359074	0.431025	0.00773771	0.278727	0.0948144	0.275041	0.0994475	0.252656	0.131376	-0.344692	0.0366876	0.20457	0.224544	-0.317195	0.055758	0.201247	0.232326	0.345811	0.0360414	-0.193871	0.250249	-0.251536	0.133152	0.50977	0.00126925	-0.0514471	0.762347	-0.589126	0.000124987	-0.252201	0.132096	0.602964	7.82652e-05	-0.0730375	0.66749	0.528379	0.000775078	0.72144	4.70498e-07	-0.344082	0.0370438	-0.172928
AMEX60DD001084	NOS1	tan	-0.0772695	0.649425	0.0126957	0.940551	-0.219002	0.192816	-0.274092	0.100668	0.00158587	0.992568	0.783284	1.00052e-08	0.791318	5.53607e-09	-0.323819	0.0505652	0.604531	7.41208e-05	0.579782	0.00016943	0.469575	0.00336615	0.397888	0.0147348	-0.703465	1.19657e-06	-0.392758	0.0161914	0.144228	0.394402	-0.269088	0.107293	-0.249254	0.136828	0.240864	0.150981	0.243487	0.146447	0.53192	0.000703381	-0.0318014	0.85178	-0.0340578	0.841392	0.206231	0.22072	-0.452528
AMEX60DD001091	RFC5	turquoise	-0.0271393	0.873318	-0.325949	0.0489811	-0.221119	0.188442	0.382932	0.0193204	0.300401	0.0708352	0.0330539	0.846011	0.071973	0.672063	-0.178752	0.289809	-0.03422	0.840647	-0.458267	0.00433956	0.148954	0.378924	0.100334	0.554616	0.495401	0.0018233	-0.445927	0.00567158	0.776673	1.59858e-08	-0.233077	0.165046	-0.0328939	0.846747	-0.150815	0.372931	0.361733	0.0278129	-0.106816	0.52919	0.260642	0.119216	0.465461	0.0036957	-0.894968	8.00336e-14	0.680944
AMEX60DD001092	WSB2	yellow	-0.259378	0.121082	0.210932	0.210145	-0.0558971	0.742461	-0.207556	0.217703	0.335466	0.0423802	0.207097	0.218746	0.154509	0.361197	-0.0652169	0.701355	0.0596579	0.725782	-0.0795224	0.639888	0.394062	0.01581	0.0809068	0.634055	-0.376477	0.0216388	-0.0900168	0.596226	0.171754	0.30941	-0.161629	0.339218	-0.106288	0.531242	-0.476092	0.00289644	0.0589616	0.728861	0.298964	0.0722606	0.225414	0.179784	0.0886928	0.601663	-0.0728166	0.668438	-0.122004
AMEX60DD001093	AMEX60DD001093	black	0.39007	0.0170018	-0.105857	0.532919	-0.071643	0.673483	-0.13154	0.437722	-0.13154	0.437722	-0.13154	0.437722	-0.0969854	0.567972	0.212118	0.207533	-0.00903504	0.957674	-0.0714243	0.674425	-0.0855461	0.614668	-0.198973	0.237756	0.249716	0.136078	-0.204739	0.224152	0.148488	0.380435	-0.282935	0.0897297	0.589438	0.000123704	-0.0771073	0.650114	-0.0931933	0.583271	0.235123	0.161263	-0.275607	0.0987249	-0.252415	0.131756	-0.142424	0.400407	0.515204
AMEX60DD001094	VSIG10	brown	-0.0519034	0.760301	0.232613	0.165914	0.553214	0.000383397	-0.354482	0.0313445	-0.455354	0.0046267	-0.311308	0.0607207	-0.336688	0.0415879	0.240154	0.152226	-0.074324	0.661978	0.289823	0.0818621	-0.256099	0.126025	-0.0412505	0.808464	-0.0661036	0.697485	0.828576	2.43491e-10	-0.925586	2.46725e-16	0.449638	0.00523821	0.240028	0.152448	0.0288658	0.865331	-0.672379	5.16759e-06	-0.246519	0.14133	-0.075793	0.655706	-0.467979	0.00349085	0.705814	1.0633e-06	-0.368166
AMEX60DD001095	AMEX60DD001095	brown	-0.247441	0.1398	0.170475	0.313083	0.746252	1.14529e-07	-0.333897	0.043416	-0.485271	0.00233216	-0.29559	0.075696	-0.284496	0.0878978	0.0984277	0.562202	0.0435797	0.797867	0.255359	0.127161	-0.116996	0.490443	-0.00251852	0.988197	0.249219	0.136885	0.937869	1.1593e-17	-0.725564	3.75954e-07	0.440376	0.00637746	0.266484	0.110868	-0.0185202	0.913364	-0.718959	5.37434e-07	-0.470066	0.00332861	0.29315	0.0782595	-0.232229	0.166634	0.267704	0.109182	-0.00280302
AMEX60DD001097	AMEX60DD001097	brown	-0.0907815	0.593096	0.285247	0.0870272	0.587148	0.000133406	-0.222468	0.185693	-0.571698	0.000218837	-0.371426	0.0236107	-0.387674	0.0177523	0.177788	0.292461	0.0425947	0.802344	0.326692	0.0484375	-0.433374	0.00737445	-0.247571	0.139586	0.159374	0.346088	0.876274	1.2062e-12	-0.922818	4.57204e-16	0.421721	0.00933046	0.245727	0.142654	0.133772	0.429918	-0.606894	6.82476e-05	-0.457467	0.00441681	-0.0495762	0.770754	-0.368265	0.0249192	0.605543	7.15534e-05	-0.267272
AMEX60DD001099	E1301_TTI023775	black	0.491562	0.00200332	-0.246138	0.141965	-0.126622	0.455192	-0.305857	0.0656219	0.00390663	0.981692	-0.0356097	0.834263	0.00801101	0.962468	0.323677	0.0506725	-0.188917	0.262793	-0.0348434	0.837782	0.253783	0.129607	-0.0338024	0.842567	0.0867669	0.609609	-0.237825	0.156363	0.231199	0.168575	-0.194845	0.24783	0.540762	0.000549379	-0.241133	0.150512	-0.216993	0.197034	0.42795	0.00823614	-0.237616	0.156738	-0.364845	0.0264015	-0.175867	0.297791	0.558318
AMEX60DD001101	AMEX60DD001101	turquoise	-0.0661076	0.697468	-0.174619	0.301285	-0.149892	0.375897	0.234449	0.162503	0.042891	0.800997	0.244891	0.14406	0.26288	0.115964	-0.363055	0.0272061	0.131557	0.437663	-0.0954592	0.574108	0.20246	0.229463	0.154041	0.362671	0.194813	0.247909	-0.236201	0.159296	0.483596	0.0024273	-0.0403696	0.81248	-0.0484433	0.775857	0.0128267	0.939939	0.227443	0.175794	-0.0351409	0.836415	0.304759	0.0666456	0.295366	0.0759289	-0.504332	0.00145843	0.352002
AMEX60DD001102	LOC112944919	blue	-0.186195	0.269857	-0.164186	0.331531	-0.36165	0.0278516	0.0555646	0.743942	0.498914	0.0016712	0.534478	0.000655301	0.592726	0.000110884	-0.281995	0.0908472	0.308158	0.0635166	-0.0661063	0.697473	0.619044	4.41729e-05	0.257324	0.124161	-0.282571	0.0901616	-0.741285	1.5391e-07	0.877484	1.0259e-12	-0.412945	0.011081	-0.256214	0.125849	-0.217673	0.195599	0.55892	0.00032359	0.471032	0.00325575	0.263075	0.115684	0.438547	0.00662596	-0.604363	7.45557e-05	0.19817
AMEX60DD001103	LOC102935661	brown	-0.326109	0.0488638	-0.268904	0.107542	0.898612	4.4451e-14	-0.304306	0.0670717	-0.213642	0.20421	-0.387339	0.0178594	-0.355264	0.0309465	0.216646	0.197768	-0.100768	0.552897	-0.0693644	0.683319	0.0176495	0.917422	-0.115935	0.49441	0.193383	0.251466	0.774203	1.89688e-08	-0.503601	0.00148569	0.351839	0.0327197	0.219404	0.191981	-0.139048	0.411781	-0.574899	0.000197908	-0.365841	0.0259623	0.33242	0.0444095	-0.0767075	0.651813	0.101114	0.551529	0.0585375
AMEX60DD001104	LOC102935661.1	brown	-0.260077	0.120046	-0.204606	0.22446	0.876152	1.22603e-12	-0.304644	0.0667539	-0.333695	0.0435511	-0.382997	0.0192982	-0.353879	0.0316539	0.218154	0.194588	-0.0809779	0.633756	0.0190058	0.911101	-0.0678322	0.689963	-0.132098	0.435763	0.180353	0.285438	0.818518	6.0645e-10	-0.613969	5.30911e-05	0.349509	0.0339728	0.257349	0.124123	-0.0597205	0.725505	-0.609146	6.30469e-05	-0.375624	0.0219619	0.263554	0.114997	-0.161278	0.340283	0.225654	0.179309	-0.00336323
AMEX60DD001107	AMEX60DD001107	turquoise	-0.241087	0.150592	0.0119812	0.943892	-0.0470516	0.782138	0.165302	0.328209	0.232739	0.165677	0.0568809	0.738086	0.0969216	0.568229	-0.108155	0.524011	0.15084	0.372851	-0.346417	0.0356955	0.284836	0.087503	0.0350877	0.83666	0.33018	0.0459515	-0.300141	0.071091	0.701993	1.28774e-06	-0.341195	0.038767	0.0711956	0.67541	-0.347672	0.0349878	0.277635	0.0961692	-2.30562e-06	0.999989	0.420974	0.00946957	0.468723	0.00343219	-0.798478	3.19585e-09	0.642908
AMEX60DD001108	AMEX60DD001108	grey	0.154696	0.36061	-0.106124	0.531881	-0.0482715	0.776631	-0.131872	0.436557	-0.131872	0.436557	0.196636	0.243424	0.225742	0.179136	-0.0727612	0.668675	0.145221	0.391122	0.186359	0.26943	0.144062	0.394953	0.0337083	0.842999	0.0226127	0.894317	-0.125932	0.457671	0.108927	0.521034	-0.354719	0.0312235	0.204908	0.223762	0.00358899	0.98318	-0.0842279	0.620151	0.179766	0.287036	0.0084542	0.960393	-0.130425	0.44165	-0.124882	0.46146	0.192889
AMEX60DD001109	AMEX60DD001109	lightyellow	0.317487	0.05552	-0.0130271	0.939002	0.169515	0.315855	-0.2623	0.116799	0.00774473	0.963714	-0.543173	0.000512979	-0.486758	0.00225044	0.805692	1.79623e-09	-0.238443	0.155258	-0.196862	0.242873	-0.0869593	0.608813	-0.124678	0.462196	0.150235	0.374792	0.112256	0.508299	-0.176875	0.294986	0.0411015	0.809143	0.541278	0.000541399	-0.288819	0.0829746	-0.332268	0.0445132	0.14833	0.380948	-0.34531	0.0363296	-0.369865	0.0242496	0.0930262	0.58395	0.316357
AMEX60DD001110	AMEX60DD001110	lightyellow	0.108576	0.522387	0.195323	0.246651	0.149379	0.377551	-0.227278	0.176117	0.167066	0.323001	-0.544985	0.000487045	-0.52643	0.000817261	0.781443	1.14179e-08	-0.354078	0.0315517	-0.296746	0.0745054	-0.021149	0.901123	-0.154953	0.359803	-0.0733341	0.666217	0.214805	0.201698	-0.246936	0.140636	0.184225	0.275049	0.306223	0.0652834	-0.46365	0.00384943	-0.288248	0.083612	0.149964	0.375665	-0.242645	0.147891	-0.295623	0.0756623	0.256447	0.125494	0.0384879
AMEX60DD001111	AMEX60DD001111	lightyellow	0.457383	0.00442503	-0.0147116	0.931132	0.156084	0.356266	-0.330228	0.0459177	0.0318794	0.85142	-0.693351	1.96442e-06	-0.651224	1.27204e-05	0.916935	1.5765e-15	-0.436245	0.00695066	-0.209855	0.212535	-0.234522	0.162368	-0.291686	0.0798297	0.110187	0.516199	0.193559	0.251028	-0.389215	0.0172664	0.181006	0.283668	0.569813	0.000232071	-0.246299	0.141696	-0.446985	0.00554499	0.151102	0.372011	-0.567686	0.000247857	-0.55844	0.000328276	0.343116	0.0376135	0.19319
AMEX60DD001118	PEBP1	brown	-0.128834	0.447288	0.0203595	0.904797	0.803154	2.20576e-09	-0.423368	0.00902961	-0.378518	0.020882	-0.478829	0.00271688	-0.469413	0.00337859	0.29182	0.0796845	-0.16093	0.34134	0.102232	0.547114	-0.12524	0.460164	-0.236315	0.159087	0.293274	0.0781274	0.912269	3.95062e-15	-0.718696	5.4504e-07	0.445542	0.00571826	0.452518	0.00492192	-0.0999079	0.556309	-0.799837	2.87214e-09	-0.375777	0.0219037	0.152683	0.366971	-0.355551	0.0308017	0.279758	0.0935485	0.132105
AMEX60DD001121	PEBP1.1	yellow	-0.580352	0.000166362	-0.225194	0.180221	0.188218	0.264596	0.571039	0.000223386	0.336472	0.0417271	-0.152389	0.367903	-0.202124	0.230255	-0.216735	0.197579	-0.281809	0.0910697	-0.561784	0.000296834	-0.0763104	0.653503	0.0301375	0.859456	0.112009	0.50924	0.120057	0.479081	0.200642	0.233763	0.249093	0.13709	-0.727042	3.46563e-07	-0.0775515	0.648228	0.401433	0.013794	-0.528931	0.000763499	0.521345	0.000937024	0.724128	4.06663e-07	-0.300075	0.0711567	-0.264886
AMEX60DD001122	AMEX60DD001122	turquoise	0.160288	0.343293	-0.153385	0.364746	0.0677839	0.690173	-0.0332697	0.845017	-0.0247631	0.884332	-0.1906	0.258486	-0.146173	0.38799	0.272838	0.102298	-0.183354	0.277364	-0.183742	0.27633	-0.164473	0.330672	-0.177745	0.292579	-0.0513606	0.762736	-0.0636245	0.708323	-0.0895183	0.59827	-0.131566	0.437632	0.172835	0.306329	-0.144217	0.394438	0.00815193	0.961808	0.148184	0.381422	-0.258633	0.122191	-0.151912	0.369424	0.198943	0.237829	-0.0110911
AMEX60DD001123	TAOK3	blue	-0.351345	0.0329822	0.191017	0.257425	0.335765	0.0421855	-0.495242	0.00183048	0.33626	0.0418641	-0.060032	0.724129	-0.116011	0.494127	0.0944916	0.578013	-0.221211	0.188255	-0.0230802	0.892145	0.376441	0.0216525	-0.0140635	0.934159	-0.482439	0.00249496	0.415573	0.0105297	-0.389771	0.0170938	0.24019	0.152164	-0.13324	0.431771	-0.344073	0.037049	-0.434148	0.00725809	0.151188	0.371736	0.168403	0.319088	-0.186733	0.268451	0.35039	0.0334941	-0.432546
AMEX60DD001125	AMEX60DD001125	red	-0.157249	0.35264	-0.225987	0.178652	0.24248	0.148175	-0.0686815	0.686277	-0.0686802	0.686283	0.129033	0.446581	0.0905261	0.594141	-0.29066	0.0809436	-0.151367	0.371164	-0.0577781	0.734104	0.179136	0.288757	0.144751	0.392674	0.0663172	0.696554	0.154195	0.362186	0.109797	0.517692	-0.03472	0.838349	0.0503028	0.767486	-0.046035	0.786735	-0.0984816	0.561987	-0.056631	0.739197	0.441409	0.00624062	0.181482	0.282382	-0.205992	0.221269	0.143214
AMEX60DD001126	AMEX60DD001126	brown	-0.311115	0.0608886	0.00504789	0.976345	0.409812	0.0117701	-0.278793	0.0947336	0.155655	0.357604	-0.140241	0.407739	-0.152517	0.367498	-0.103411	0.542477	-0.152368	0.367971	-0.0631528	0.710392	0.166777	0.323849	-0.0641888	0.705851	-0.129283	0.445691	0.350201	0.0335966	-0.20823	0.216179	0.136696	0.419812	0.0519054	0.760292	-0.20885	0.214784	-0.285597	0.0866231	-0.00128189	0.993992	0.325594	0.049242	-0.00222706	0.989563	0.0829491	0.62549	-0.0876157
AMEX60DD001128	SUDS3	turquoise	-0.0269678	0.874112	-0.470155	0.00332179	-0.0635868	0.708489	0.273908	0.100906	0.174168	0.302557	0.0998904	0.556378	0.0930281	0.583942	-0.317718	0.0553325	-0.0731989	0.666797	-0.314069	0.0583508	0.129091	0.446375	-0.0391582	0.818012	0.485052	0.00234439	-0.231823	0.167397	0.566414	0.000257753	-0.221878	0.186892	-0.0239451	0.888128	-0.106869	0.528986	0.186257	0.269694	-0.194545	0.248573	0.316408	0.0564019	0.353349	0.0319281	-0.76529	3.45627e-08	0.581945
AMEX60DD001129	OJAV_G00236990.2	turquoise	0.186764	0.26837	0.296393	0.0748673	0.00910221	0.95736	-0.0352188	0.836058	-0.26112	0.118515	-0.259375	0.121087	-0.309226	0.062557	0.280019	0.0932303	-0.189648	0.260916	0.22235	0.185933	-0.472534	0.00314522	-0.109378	0.519302	-0.295218	0.0760833	0.348469	0.0345447	-0.75548	6.49504e-08	0.534707	0.000651151	-0.0170903	0.920031	0.20037	0.23441	-0.220215	0.190302	-0.0464172	0.785006	-0.486345	0.00227287	-0.4402	0.00640098	0.925997	2.24689e-16	-0.660107
AMEX60DD001130	AMEX60DD001130	greenyellow	0.192784	0.252966	-0.0560621	0.741727	0.120337	0.478048	-0.143422	0.397078	-0.212847	0.205937	-0.120013	0.479245	-0.00639461	0.970037	0.119181	0.482318	0.293862	0.0775048	0.178026	0.291804	-0.0991672	0.559255	-0.145269	0.390964	0.404722	0.0129672	0.0220207	0.897069	0.0179296	0.916117	-0.145037	0.391728	0.382672	0.0194096	0.00233866	0.98904	-0.158243	0.349568	-0.0982587	0.562877	-0.11142	0.511483	-0.139497	0.410258	-0.25054	0.134748	0.49415
AMEX60DD001134	AMEX60DD001134	turquoise	-0.0846737	0.618295	-0.244021	0.145535	-0.0289375	0.864999	0.0243381	0.886304	0.253868	0.129473	0.109868	0.517419	0.0798719	0.638413	-0.194314	0.249148	0.0573429	0.736035	-0.214096	0.203226	0.261002	0.118688	0.116992	0.490456	0.190292	0.259269	-0.179625	0.287421	0.349366	0.034051	0.0222032	0.89622	-0.0548764	0.747008	0.0853611	0.615437	0.0675789	0.691063	-0.0305263	0.857661	0.159428	0.345923	0.178426	0.290705	-0.503616	0.0014851	0.311994
AMEX60DD001138	AMEX60DD001138	turquoise	0.0523658	0.758229	-0.194154	0.249545	-0.274522	0.100114	0.593638	0.000107548	0.227359	0.175957	-0.24126	0.15029	-0.24323	0.146887	-0.0276057	0.871159	-0.29687	0.0743787	-0.550907	0.000410261	-0.277989	0.0957287	0.0150395	0.929601	0.382733	0.0193884	-0.369409	0.0244387	0.498504	0.00168837	-0.00875191	0.958999	-0.1369	0.41911	-0.130906	0.439953	0.482853	0.00247056	-0.188559	0.263714	0.0260666	0.878287	0.418166	0.0100087	-0.447606	0.0054719	0.319749
AMEX60DD001140	AMEX60DD001140	blue	0.062981	0.711146	-0.21774	0.195458	-0.361278	0.0280243	0.152384	0.367922	0.460353	0.00414355	0.12825	0.449366	0.192137	0.254593	0.072438	0.670064	0.0489337	0.773647	-0.338704	0.0403064	0.270198	0.105796	0.0950245	0.575861	-0.0655797	0.699771	-0.700919	1.35818e-06	0.731692	2.67374e-07	-0.439566	0.00648656	-0.115968	0.494287	-0.141794	0.402514	0.516566	0.00106348	0.349355	0.0340566	-0.0316699	0.852386	0.329642	0.0463278	-0.51118	0.00122389	0.276878
AMEX60DD001141	LOC100336828.1	turquoise	0.124941	0.461248	0.225917	0.17879	0.0941073	0.579567	-0.0716486	0.673459	-0.151946	0.369314	-0.331757	0.0448617	-0.387947	0.0176656	0.299214	0.0720106	-0.286307	0.0858083	0.104846	0.536859	-0.397036	0.0149686	-0.0548585	0.747088	-0.260815	0.118962	0.39004	0.0170108	-0.720439	4.96506e-07	0.706977	1.00249e-06	-0.00320156	0.984996	0.1399	0.408893	-0.279557	0.0937941	-0.0617429	0.716587	-0.410635	0.0115857	-0.408552	0.0120574	0.847701	3.60844e-11	-0.586464
AMEX60DD001144	HSPB8	yellow	-0.687491	2.59468e-06	-0.17514	0.299825	0.1032	0.543305	0.618793	4.45809e-05	0.1967	0.243268	0.221784	0.187084	0.205853	0.221587	-0.475502	0.00293648	0.149142	0.378319	-0.380406	0.0202015	0.0932266	0.583136	0.207129	0.218673	0.0861439	0.612188	-0.118211	0.485915	0.516039	0.00107832	-0.0732275	0.666674	-0.741645	1.50681e-07	-0.0407805	0.810607	0.646914	1.51546e-05	-0.423048	0.0090874	0.708568	9.24484e-07	0.935829	2.00717e-17	-0.558853	0.000324242	-0.12398
AMEX60DD001146	CCDC60	brown	0.131273	0.43866	-0.352993	0.0321129	-0.326975	0.0482316	0.223181	0.18425	0.334582	0.0429617	0.125299	0.459953	0.148334	0.380937	-0.0299701	0.860228	-0.239375	0.153602	-0.328546	0.0471027	0.177939	0.292043	0.294098	0.0772562	-0.104659	0.537591	-0.567822	0.000246825	0.576544	0.000187867	-0.166473	0.324744	-0.112357	0.507918	0.00658499	0.969145	0.438321	0.00665724	0.301357	0.0698992	-0.00404387	0.981049	0.245178	0.143576	-0.287534	0.084415	0.13035
AMEX60DD001148	AMEX60DD001148	blue	-0.266356	0.111046	-0.229118	0.172549	-0.155525	0.35801	-0.0162591	0.923908	0.211534	0.208815	0.69714	1.63534e-06	0.754475	6.91685e-08	-0.371761	0.0234754	0.50684	0.00136832	0.205037	0.223463	0.586869	0.000134634	0.386709	0.0180626	-0.477211	0.00282176	-0.583788	0.000148883	0.621769	3.99671e-05	-0.377592	0.0212226	-0.333941	0.0433866	0.0518118	0.760712	0.505512	0.00141539	0.456142	0.0045475	0.273792	0.101057	0.38651	0.0181271	-0.292412	0.0790479	-0.103684
AMEX60DD001149	KREMEN1	tan	0.0100351	0.952994	-0.319549	0.0538662	-0.25228	0.131971	-0.119209	0.482216	-0.0414412	0.807595	0.870195	2.6554e-12	0.855432	1.54698e-11	-0.581261	0.000161569	0.446433	0.00561072	0.498	0.00170967	0.516434	0.00106718	0.375251	0.0221046	-0.350335	0.0335239	-0.386813	0.018029	0.346415	0.0356966	-0.317096	0.0558385	-0.29619	0.0750762	0.418912	0.00986317	0.230318	0.170248	0.291527	0.0800013	0.193921	0.250125	0.108901	0.521135	-0.203086	0.227996	-0.142912
AMEX60DD001150	AMEX60DD001150	turquoise	0.191167	0.257044	0.322007	0.0519456	-0.283348	0.0892418	-0.0907152	0.593367	0.23088	0.16918	-0.190079	0.259813	-0.181543	0.282219	0.296352	0.0749094	-0.13457	0.427148	-0.235523	0.160531	0.127476	0.452131	-0.031536	0.853003	0.199017	0.237651	-0.168701	0.318219	0.246386	0.141552	-0.0916373	0.589602	0.178863	0.289504	-0.358931	0.0291365	-0.0905507	0.59404	0.0977209	0.565027	-0.105976	0.532455	-0.084029	0.620981	-0.336057	0.0419956	0.439619
AMEX60DD001151	KIAA1133	turquoise	0.399823	0.0142148	0.186097	0.270115	-0.202008	0.230527	-0.132682	0.43372	-0.163715	0.332938	-0.1174	0.488935	-0.161594	0.339325	0.317783	0.0552802	-0.213822	0.20382	0.231922	0.167211	-0.27393	0.100878	-0.00670317	0.968592	-0.345198	0.0363943	0.137394	0.417418	-0.513788	0.00114374	0.230778	0.169374	0.0468798	0.782915	0.148975	0.378857	-0.144451	0.393664	0.15842	0.349023	-0.460066	0.00417002	-0.463784	0.00383781	0.729781	2.97651e-07	-0.486443
AMEX60DD001153	AMEX60DD001153	turquoise	-0.56175	0.000297138	-0.126055	0.457227	0.392455	0.0162809	0.105172	0.535588	0.109347	0.519421	0.0563506	0.740443	0.068783	0.685838	-0.398644	0.0145297	0.096566	0.569655	-0.255467	0.126996	0.240176	0.152188	0.143397	0.397162	0.269162	0.107193	0.191767	0.255526	0.252796	0.131155	-0.0560502	0.74178	-0.175045	0.300091	-0.283259	0.0893467	-0.00914046	0.957181	-0.328513	0.0471267	0.6567	1.01424e-05	0.468918	0.003417	-0.561517	0.000299247	0.260012
AMEX60DD001156	AMEX60DD001156	red	0.386609	0.018095	0.0816344	0.630998	-0.360242	0.0285108	0.0303486	0.858481	0.411075	0.0114882	-0.459017	0.00426823	-0.446158	0.00564381	0.662286	8.0125e-06	-0.463233	0.00388561	-0.37728	0.0213385	-0.212561	0.206563	-0.125021	0.460957	-0.227775	0.175147	-0.279105	0.0943489	-0.0784044	0.644614	-0.00650239	0.969532	0.0506846	0.76577	-0.256021	0.126144	0.0914449	0.590387	0.320691	0.052967	-0.615127	5.09244e-05	-0.277313	0.0965715	0.321062	0.0526777	-0.193828
AMEX60DD001157	AMEX60DD001157	red	0.369019	0.0246017	0.220167	0.1904	-0.283603	0.0889426	-0.206298	0.220567	0.256221	0.125838	-0.294556	0.0767739	-0.267395	0.109607	0.608382	6.47685e-05	-0.165139	0.328691	-0.153442	0.364563	-0.0943262	0.578681	-0.240738	0.151202	-0.197108	0.242274	-0.265702	0.111958	-0.0488477	0.774034	-0.12157	0.473519	0.256766	0.125008	-0.224866	0.180873	-0.0191816	0.910282	0.419374	0.00977367	-0.597281	9.51009e-05	-0.362611	0.0274086	0.292324	0.0791418	-0.00658753
AMEX60DD001158	XBP1	red	-0.355454	0.0308505	-0.123278	0.467281	0.447514	0.00548271	-0.510537	0.00124441	0.0916428	0.589579	0.262682	0.116249	0.244535	0.144663	-0.232778	0.165604	0.0608049	0.720719	0.166041	0.32602	0.617413	4.68793e-05	0.281577	0.0913478	-0.114931	0.498184	0.353874	0.0316562	-0.0860307	0.612657	0.157933	0.350524	0.0960744	0.571631	-0.205318	0.222815	-0.531829	0.000705137	0.0775582	0.6482	0.433684	0.00732765	-0.103485	0.542185	-0.147624	0.383246	0.0968387
AMEX60DD001159	CCDC117	turquoise	-0.551816	0.000399483	-0.174305	0.302169	0.214561	0.202224	0.26311	0.115634	0.209041	0.214355	0.147863	0.382465	0.189428	0.26148	-0.454455	0.00471864	0.173138	0.305469	-0.276702	0.0973387	0.285508	0.086726	0.151055	0.372163	0.356733	0.0302106	-0.0129836	0.939205	0.528438	0.000773841	-0.149278	0.377879	-0.350661	0.0333485	-0.039129	0.818145	0.259686	0.120625	-0.388771	0.0174053	0.744596	1.26481e-07	0.694449	1.86331e-06	-0.825634	3.19889e-10	0.363336
AMEX60DD001162	TCN2	brown	-0.0131208	0.938564	0.0457381	0.788079	-0.357648	0.0297598	-0.359481	0.0288726	0.372797	0.0230615	0.62239	3.906e-05	0.655491	1.06668e-05	-0.248628	0.137849	0.422313	0.00922138	0.373195	0.0229041	0.650783	1.29517e-05	0.21911	0.192592	-0.480354	0.00262109	-0.479117	0.00269858	0.409645	0.011808	-0.413516	0.0109593	-0.235783	0.160057	0.0528591	0.75602	0.198793	0.23819	0.511811	0.00120406	0.0815734	0.631254	0.0239055	0.888312	-0.232894	0.165389	-0.0682585
AMEX60DD001163	SLC35E4	yellow	-0.723201	4.27711e-07	0.116912	0.490755	0.0817282	0.630605	0.652484	1.20791e-05	0.0602969	0.72296	0.177888	0.292185	0.169792	0.315053	-0.476422	0.00287422	0.300166	0.0710663	-0.227042	0.176578	-0.145579	0.389943	0.124864	0.461525	-0.0274473	0.871892	-0.0485809	0.775236	0.278036	0.0956709	-0.0181213	0.915223	-0.80026	2.7779e-09	0.093174	0.58335	0.693145	1.98397e-06	-0.466987	0.0035703	0.558393	0.000328738	0.87403	1.62171e-12	-0.233195	0.164826	-0.392341
AMEX60DD001165	LOC106704024	brown	-0.139032	0.411834	0.272072	0.103303	0.511962	0.00119935	-0.214899	0.201498	-0.318471	0.0547261	-0.408198	0.0121391	-0.403154	0.0133558	0.275076	0.0994029	-0.0161692	0.924328	0.10895	0.520946	-0.28043	0.0927307	-0.205783	0.221748	0.233146	0.164917	0.740584	1.60376e-07	-0.671087	5.47123e-06	0.358718	0.0292392	0.172524	0.307213	0.0133725	0.937388	-0.528567	0.000771117	-0.431033	0.00773642	0.0348968	0.837536	-0.230696	0.169529	0.304975	0.0664434	-0.0620921
AMEX60DD001166	SYNRG	brown	-0.0821846	0.628691	0.138712	0.412921	0.676671	4.26643e-06	-0.296471	0.0747869	-0.525257	0.000843602	-0.399431	0.0143187	-0.408454	0.0120801	0.182805	0.27883	-0.0200007	0.906467	0.26291	0.11592	-0.352034	0.0326167	-0.237222	0.157447	0.24091	0.150901	0.922667	4.72536e-16	-0.897735	5.13157e-14	0.423778	0.00895611	0.28207	0.0907579	0.134352	0.427901	-0.699529	1.4547e-06	-0.488896	0.00213733	0.0049013	0.977032	-0.379031	0.0206952	0.491386	0.00201193	-0.143942
AMEX60DD001168	LOC113744033	yellow	-0.354293	0.0314411	-0.413869	0.0108845	0.152488	0.367589	0.30706	0.0645147	0.233154	0.164902	0.0811196	0.633161	0.0967796	0.568798	-0.194333	0.249099	0.0343496	0.840051	-0.231801	0.167438	0.111969	0.509391	-0.183562	0.27681	-0.157934	0.35052	-0.170846	0.312013	0.295358	0.0759372	-0.072846	0.668312	-0.407892	0.0122102	-0.036975	0.828002	0.440333	0.00638319	-0.0425096	0.802731	0.279006	0.0944714	0.455832	0.0045785	-0.171175	0.311068	-0.187641
AMEX60DD001169	LOC101590776	yellow	-0.403822	0.0131892	-0.262843	0.116016	0.0269479	0.874205	0.477497	0.00280302	0.265327	0.112485	0.0604516	0.722277	0.0810384	0.633502	-0.339061	0.0400826	-0.0718249	0.6727	-0.340144	0.0394107	0.121109	0.47521	0.0548332	0.747201	0.337232	0.041239	-0.0773645	0.649022	0.499465	0.00164839	-0.0180464	0.915572	-0.515264	0.00110046	-0.0207037	0.903195	0.368088	0.0249938	-0.429844	0.00792589	0.53662	0.000617319	0.669892	5.76635e-06	-0.669492	5.86816e-06	0.19926
AMEX60DD001171	OSBP2	green	-0.233012	0.165167	0.172798	0.306436	-0.487065	0.00223387	0.423637	0.00898126	0.35878	0.0292095	0.329941	0.0461183	0.341955	0.0383072	-0.296439	0.0748206	0.146256	0.387717	-0.0682519	0.688141	0.0420147	0.804983	0.149023	0.378702	-0.410161	0.0116916	-0.616851	4.78463e-05	0.494794	0.00185081	-0.188748	0.263227	-0.630841	2.84458e-05	0.131268	0.438678	0.784973	8.85318e-09	0.200886	0.233182	0.0482662	0.776655	0.515112	0.00110483	-0.0344422	0.839625	-0.4231
AMEX60DD001172	AMEX60DD001172	green	-0.119683	0.480463	0.0841477	0.620486	-0.572658	0.000212358	0.527027	0.000804137	0.385878	0.0183332	0.251031	0.133959	0.241385	0.150073	-0.254393	0.128657	0.0945919	0.577608	-0.200675	0.233685	-0.0996759	0.557231	0.0858802	0.613282	-0.316714	0.056151	-0.695131	1.80294e-06	0.508168	0.00132258	-0.231557	0.167899	-0.584077	0.00014749	0.146922	0.385537	0.841491	6.89342e-11	0.177519	0.293204	-0.096675	0.569218	0.48614	0.00228406	-0.0609208	0.720208	-0.375613
AMEX60DD001173	LOC100493526	turquoise	0.418922	0.00986109	0.183696	0.276454	0.0373747	0.826171	-0.30864	0.0630817	-0.281101	0.0919199	-0.289139	0.0826194	-0.293357	0.0780393	0.497807	0.0017179	-0.185985	0.270408	0.192528	0.253609	-0.298448	0.0727782	-0.0321473	0.850186	-0.255775	0.126522	0.180169	0.285939	-0.585205	0.000142169	0.211108	0.209755	0.45942	0.00423026	0.0562731	0.740788	-0.345094	0.0364547	0.283316	0.0892804	-0.575728	0.000192788	-0.618245	4.54814e-05	0.768865	2.72569e-08	-0.268834
AMEX60DD001174	LOC105373926.2	pink	0.247443	0.139796	-0.112003	0.509263	0.0664852	0.695822	-0.139178	0.41134	-0.139178	0.41134	-0.139178	0.41134	-0.118408	0.485183	0.401112	0.013877	-0.117874	0.487167	0.0962663	0.57086	-0.123654	0.465913	-0.102926	0.54438	-0.31361	0.0587397	0.0213254	0.900302	-0.310365	0.0615467	0.0883641	0.603016	0.128912	0.447011	0.139567	0.410021	-0.0471732	0.781589	0.239585	0.153229	-0.371746	0.0234818	-0.325789	0.0490983	0.547829	0.000448704	-0.301954
AMEX60DD001175	COPE	green	-0.171677	0.30963	-0.184469	0.274401	0.501041	0.00158463	-0.42384	0.00894503	-0.0435083	0.798192	-0.0247615	0.884339	-0.0384043	0.821458	-0.0887461	0.601443	-0.0569212	0.737907	0.041274	0.808357	0.411949	0.0112964	0.0556684	0.743479	0.283288	0.0893129	0.477193	0.00282297	-0.0950232	0.575866	0.2321	0.166876	0.374498	0.0223947	-0.255008	0.127704	-0.638092	2.1507e-05	-0.116362	0.492813	0.428478	0.00814851	-0.154683	0.360653	-0.323858	0.0505359	0.479541
AMEX60DD001177	AMEX60DD001177	brown	-0.224333	0.181937	-0.0132413	0.938001	0.49136	0.00201325	-0.158644	0.34833	-0.0591514	0.728021	-0.315722	0.0569681	-0.265971	0.111583	0.222878	0.184861	0.00629847	0.970487	-0.0975604	0.565669	-0.00890008	0.958306	0.0494523	0.771312	0.280135	0.0930899	0.472626	0.00313854	-0.271057	0.104647	0.275746	0.0985483	0.135549	0.423759	-0.0873452	0.607218	-0.379858	0.0203973	-0.334075	0.0432978	0.177012	0.294607	-0.0173218	0.918951	-0.102943	0.544317	0.156237
AMEX60DD001179	LZTR1	lightcyan	0.161785	0.338747	0.0432585	0.799326	-0.554333	0.000370945	-0.0539239	0.751259	0.489139	0.00212483	0.286723	0.0853342	0.278856	0.0946551	0.113137	0.504956	-0.00253129	0.988137	0.0355244	0.834655	0.223442	0.183724	0.0175482	0.917895	-0.815757	7.71558e-10	-0.635717	2.35883e-05	0.194934	0.24761	-0.235067	0.161365	-0.399469	0.0143088	0.00490737	0.977003	0.455692	0.00459258	0.659185	9.13801e-06	-0.409574	0.011824	-0.0590296	0.72856	0.370741	0.0238892	-0.614246
AMEX60DD001181	DGCR6	red	-0.296353	0.0749081	-0.232489	0.166146	0.318578	0.0546395	-0.00092485	0.995665	0.142582	0.399879	-0.0648901	0.702783	-0.0199765	0.90658	-0.181591	0.282088	-0.0202783	0.905175	-0.243145	0.147032	0.292889	0.0785381	0.0021924	0.989725	0.513737	0.00114525	0.201591	0.231512	0.305778	0.0656953	-0.0164286	0.923117	-0.0294896	0.862448	-0.169816	0.314984	-0.152521	0.367485	-0.381128	0.0199464	0.560463	0.000308918	0.326429	0.0486296	-0.755732	6.39291e-08	0.583865
AMEX60DD001183	TAB3	magenta	0.282678	0.0900345	-0.0876705	0.605875	0.280779	0.0923082	-0.431673	0.00763601	-0.0209726	0.901944	-0.431673	0.00763601	-0.376832	0.0215057	0.621873	3.98142e-05	-0.292528	0.0789234	-0.184236	0.27502	0.128817	0.447348	-0.150421	0.374195	0.227396	0.175886	0.245019	0.143844	-0.149148	0.378298	0.0606489	0.721407	0.676154	4.36673e-06	-0.433847	0.00730325	-0.561944	0.000295403	0.162863	0.335494	-0.183986	0.275681	-0.457602	0.00440372	-0.0380789	0.822947	0.532674
AMEX60DD001184	NDUFB1	turquoise	-0.225202	0.180206	-0.205468	0.222472	0.0768778	0.651089	0.364584	0.0265174	0.0770163	0.650501	-0.057772	0.734131	-0.109704	0.51805	-0.234496	0.162415	-0.324811	0.0498222	-0.457173	0.00444559	0.0813235	0.632304	0.124772	0.461858	0.509189	0.00128838	0.0460527	0.786655	0.445841	0.00568199	0.141263	0.404297	-0.0992239	0.559029	-0.215531	0.200141	0.110083	0.516594	-0.384869	0.0186664	0.528953	0.00076303	0.467004	0.00356892	-0.661751	8.19708e-06	0.510466
AMEX60DD001185	AIFM3	brown	-0.170458	0.31313	-0.237447	0.157041	0.493935	0.00189033	-0.0330126	0.846201	-0.109093	0.520396	-0.295058	0.0762497	-0.228501	0.173738	0.107665	0.525906	-0.128983	0.446759	-0.0793312	0.640695	-0.0993708	0.558444	-0.204245	0.225295	0.338873	0.0402002	0.513865	0.00114144	-0.276381	0.0977436	0.0531713	0.754624	0.00357835	0.98323	-0.13053	0.441278	-0.302403	0.0688856	-0.455997	0.00456198	0.250406	0.134963	0.030949	0.85571	-0.108899	0.521142	0.116739
AMEX60DD001186	AIFM3.1	magenta	-0.531057	0.000720287	-0.149005	0.378761	-0.0647049	0.703593	0.623918	3.69091e-05	0.18032	0.285528	0.272055	0.103326	0.263516	0.115052	-0.447197	0.00551995	0.127757	0.451128	-0.301437	0.0698208	0.0660766	0.697603	0.0654874	0.700174	0.00913018	0.957229	-0.249972	0.135664	0.53685	0.000613368	-0.0275131	0.871588	-0.685954	2.7882e-06	-0.0784015	0.644626	0.682321	3.29918e-06	-0.283059	0.0895834	0.520502	0.000958299	0.793635	4.64534e-09	-0.438005	0.00670126	-0.127178
AMEX60DD001187	AMEX60DD001187	green	-0.236296	0.159123	0.0514712	0.762239	-0.382836	0.0193533	0.604207	7.49626e-05	0.336691	0.0415859	0.086834	0.609331	0.0924663	0.586225	-0.164054	0.331923	0.00510193	0.976092	-0.381571	0.019791	-0.0512521	0.763222	0.0286234	0.866451	-0.201618	0.231447	-0.494927	0.00184475	0.520254	0.000964641	-0.167636	0.321329	-0.563719	0.000279899	-0.200625	0.233801	0.773177	2.0353e-08	0.0225286	0.894708	0.141388	0.403877	0.587181	0.000133263	-0.198666	0.238496	-0.247789
AMEX60DD001189	SLC7A4	brown	-0.294871	0.0764451	0.255866	0.126382	0.666062	6.81313e-06	-0.23967	0.153079	-0.247519	0.139672	-0.477351	0.00281259	-0.494198	0.00187815	0.273426	0.101532	-0.145613	0.38983	0.0218093	0.898052	-0.247454	0.139778	-0.180482	0.285088	0.0524752	0.757739	0.89175	1.32196e-13	-0.81471	8.44478e-10	0.443427	0.00598071	0.081963	0.62962	-0.160365	0.343059	-0.579408	0.000171478	-0.431608	0.00764614	0.131979	0.436182	-0.215304	0.200628	0.48401	0.00240345	-0.302242
AMEX60DD001190	AMEX60DD001190	blue	0.126731	0.4548	0.188184	0.264682	0.457893	0.00437552	-0.314324	0.058136	-0.321765	0.0521322	-0.554998	0.000363719	-0.599318	8.87236e-05	0.368007	0.0250286	-0.308177	0.0634992	0.0704203	0.678755	-0.391111	0.016684	-0.29679	0.0744605	0.117224	0.489591	0.786658	7.82734e-09	-0.900168	3.43469e-14	0.510512	0.0012452	0.362789	0.0273271	0.016686	0.921916	-0.701151	1.34268e-06	-0.281149	0.0918619	-0.246233	0.141806	-0.550325	0.000417292	0.643372	1.74646e-05	-0.195011
AMEX60DD001191	LRRC74B	blue	0.28959	0.0821199	0.114458	0.499963	0.296259	0.0750053	-0.444963	0.00578908	-0.200965	0.232995	-0.444963	0.00578908	-0.431838	0.00761026	0.563345	0.000283102	-0.178058	0.291716	0.184633	0.273968	-0.249348	0.136674	-0.110729	0.514124	-0.123189	0.467605	0.508667	0.00130578	-0.792332	5.12829e-09	0.362291	0.0275554	0.399139	0.0143967	-0.0207338	0.903055	-0.602214	8.03198e-05	0.0396648	0.815697	-0.457759	0.00438851	-0.666382	6.71934e-06	0.700639	1.37717e-06	-0.243399
AMEX60DD001192	AMEX60DD001192	blue	-0.119877	0.479745	0.323006	0.0511814	0.167024	0.323123	-0.216524	0.198026	0.0530324	0.755245	-0.22061	0.189489	-0.226745	0.177159	0.409086	0.0119349	-0.0419026	0.805494	-0.0664121	0.69614	-0.036145	0.831807	0.0131434	0.938459	-0.300879	0.0703662	0.238058	0.155945	-0.375444	0.0220307	0.137217	0.418025	-0.0314725	0.853296	-0.11532	0.496721	-0.154346	0.361712	0.0673004	0.692274	-0.128323	0.449106	-0.163661	0.333099	0.415308	0.0105843	-0.35174
AMEX60DD001199	PROM2	blue	0.235091	0.161321	0.298009	0.0732203	0.217059	0.196893	-0.346342	0.0357382	-0.318978	0.0543203	-0.347369	0.0351575	-0.357794	0.0296884	0.363986	0.0267852	-0.0770442	0.650382	0.352227	0.0325146	-0.396846	0.0150214	-0.262342	0.116739	-0.162362	0.337003	0.554409	0.000370106	-0.929156	1.07427e-16	0.31231	0.0598519	0.22506	0.180488	0.167013	0.323154	-0.549112	0.000432303	-0.0784536	0.644406	-0.492185	0.00197309	-0.645515	1.60314e-05	0.856035	1.44497e-11	-0.474045
AMEX60DD001200	PROM2.1	blue	0.228903	0.172963	0.281567	0.0913598	0.195408	0.24644	-0.220024	0.190696	-0.275773	0.0985139	-0.454014	0.00476428	-0.436519	0.00691134	0.438687	0.00660672	-0.10538	0.534774	0.266893	0.1103	-0.490527	0.00205447	-0.281218	0.0917782	-0.0797302	0.639011	0.497696	0.00172262	-0.870089	2.69109e-12	0.353255	0.031977	0.212316	0.207098	0.173009	0.305834	-0.458102	0.00435546	-0.126355	0.45615	-0.534409	0.000656559	-0.578491	0.00017658	0.814674	8.47029e-10	-0.430792
AMEX60DD001201	KCNIP3	brown	-0.263353	0.115285	-0.100197	0.555161	0.584364	0.000146118	-0.132716	0.433602	-0.0382055	0.822368	-0.399031	0.0144256	-0.336747	0.0415501	0.224649	0.181305	-0.201917	0.230742	-0.211808	0.208212	0.0244182	0.885932	-0.146593	0.386614	0.158582	0.348523	0.524767	0.000854826	-0.276196	0.0979784	0.05431	0.749536	0.181451	0.282467	-0.361674	0.0278405	-0.352287	0.032483	-0.223257	0.184096	0.303463	0.0678707	-0.013811	0.935339	-0.000969289	0.995457	0.107242
AMEX60DD001202	FAHD2A	white	-0.284632	0.087739	0.153201	0.365326	0.450914	0.00509606	-0.250476	0.134851	-0.181542	0.282221	-0.0707598	0.677289	-0.127938	0.45048	-0.0167389	0.921669	-0.0754474	0.65718	0.187516	0.266414	-0.00704904	0.966972	0.111777	0.510124	-0.11723	0.489569	0.722322	4.48592e-07	-0.658977	9.21874e-06	0.43973	0.00646427	-0.136063	0.421988	0.0345839	0.838974	-0.493597	0.00190606	-0.319341	0.0540311	0.20227	0.229911	-0.178663	0.290052	0.419075	0.0098315	-0.411959
AMEX60DD001206	AMEX60DD001206	brown	-0.27079	0.105003	-0.187528	0.266383	0.568527	0.000241505	-0.431577	0.00765089	-0.0536458	0.752502	0.0282216	0.868309	0.0217439	0.898356	0.00376909	0.982337	-0.0824803	0.627452	0.0720204	0.671859	0.338463	0.0404579	0.0594324	0.726778	-0.23215	0.166781	0.503157	0.00150244	-0.295809	0.0754697	0.164517	0.330542	0.0483244	0.776393	-0.204271	0.225236	-0.389545	0.0171639	-0.00148595	0.993036	0.41374	0.0109118	-0.0726188	0.669287	0.134178	0.428505	-0.135446
AMEX60DD001207	ADRA2B	blue	-0.395438	0.0154159	0.0795276	0.639866	-0.323619	0.0507164	0.442074	0.00615389	0.418761	0.00989246	0.285681	0.0865259	0.339191	0.0400014	-0.29069	0.0809111	0.246786	0.140885	-0.226681	0.177285	0.18474	0.273685	0.154005	0.362787	-0.131985	0.43616	-0.558877	0.000324005	0.724019	4.09103e-07	-0.359935	0.0286565	-0.54121	0.000542445	-0.137193	0.418109	0.770633	2.41989e-08	0.0570673	0.737258	0.349886	0.0337676	0.720674	4.90295e-07	-0.499667	0.00164008	-0.0409384
AMEX60DD001209	STARD7	yellow	-0.360527	0.0283762	-0.194574	0.248502	-0.0955736	0.573647	0.835115	1.30279e-10	-0.0126376	0.940823	0.0798845	0.63836	0.0714367	0.674372	-0.488277	0.00216958	-0.044407	0.794112	-0.422693	0.00915181	-0.275905	0.0983466	0.0556619	0.743508	0.295848	0.0754296	-0.208036	0.216618	0.483615	0.00242617	-0.142127	0.401398	-0.537492	0.000602435	0.102067	0.547765	0.704994	1.1082e-06	-0.460308	0.00414768	0.45839	0.00432779	0.802028	2.41393e-09	-0.444187	0.00588522	0.00137254
AMEX60DD001211	CIAO1	turquoise	0.327888	0.0475731	-0.44749	0.00548544	-0.0623247	0.714029	0.10339	0.542559	0.0720496	0.671734	-0.20632	0.220516	-0.248569	0.137945	0.018422	0.913821	-0.515265	0.00110041	-0.377137	0.0213918	0.0104863	0.950883	-0.0184719	0.913589	0.530874	0.00072391	-0.0309118	0.855882	0.264903	0.113082	-0.0115057	0.946115	0.281728	0.0911664	-0.124238	0.463792	-0.185776	0.270956	-0.129832	0.443746	0.0447807	0.792417	-0.0338211	0.842481	-0.494579	0.00186064	0.620926
AMEX60DD001212	TMEM127	green	0.267422	0.10957	0.0433689	0.798825	0.187701	0.265933	-0.694199	1.88596e-06	-0.057045	0.737358	-0.047714	0.779147	-0.0763571	0.653304	0.263454	0.11514	-0.0427619	0.801584	0.247413	0.139845	0.264679	0.113399	-0.104741	0.53727	-0.119974	0.479389	0.319777	0.0536858	-0.450887	0.00509904	0.0244659	0.885711	0.508992	0.00129493	-0.147119	0.384894	-0.727919	3.30163e-07	0.27595	0.0982899	-0.268003	0.108771	-0.702976	1.22616e-06	0.268263	0.108416	0.0938818
AMEX60DD001213	SNRNP200	red	-0.109257	0.519765	0.535306	0.000640375	-0.194193	0.249447	-0.0217478	0.898338	-0.00542166	0.974594	0.109991	0.516947	0.0691647	0.684184	0.141056	0.404992	0.110644	0.51445	0.149887	0.375915	-0.0647542	0.703377	0.137108	0.418399	-0.616907	4.77477e-05	-0.079892	0.638329	-0.254524	0.128453	0.00320606	0.984975	-0.182152	0.280581	-0.138023	0.41527	0.14635	0.38741	0.31389	0.0585022	-0.24708	0.140398	-0.120366	0.477944	0.62501	3.54387e-05	-0.662944
AMEX60DD001214	SNRNP200.1	turquoise	0.197746	0.240722	0.412644	0.0111458	0.0314389	0.853451	-0.26618	0.111291	-0.264725	0.113333	-0.179154	0.288708	-0.223304	0.184003	0.302308	0.0689775	-0.0858522	0.613398	0.313949	0.0584523	-0.335631	0.0422728	-0.105778	0.533225	-0.443653	0.00595215	0.30806	0.0636047	-0.758119	5.49726e-08	0.182218	0.280404	0.128522	0.448399	0.0949146	0.576304	-0.290053	0.0816098	0.166639	0.324256	-0.476677	0.00285719	-0.534782	0.000649792	0.950248	2.62095e-19	-0.643233
AMEX60DD001215	HARBI1.2	blue	0.0907929	0.59305	-0.198435	0.239053	-0.00971737	0.954481	-0.24658	0.141228	0.155407	0.358379	0.130592	0.441061	0.147634	0.383214	0.113567	0.503327	0.119891	0.479696	0.0639328	0.706972	0.347336	0.0351766	0.146923	0.385532	-0.0929853	0.584116	-0.235209	0.161105	0.252534	0.131569	-0.261815	0.117503	0.186338	0.269482	0.0209006	0.902279	-0.022571	0.894511	0.338882	0.0401944	-0.0407272	0.810849	-0.0714143	0.674468	-0.197786	0.240624	0.22636
AMEX60DD001216	ITPRIPL1	turquoise	-0.397886	0.0147352	-0.0666783	0.694981	-0.177929	0.292071	0.328231	0.0473277	0.401526	0.01377	0.275735	0.0985621	0.318351	0.0548221	-0.344717	0.036673	0.235498	0.160576	-0.214435	0.202495	0.313285	0.0590163	0.121761	0.472819	0.0440225	0.795857	-0.421882	0.00930054	0.669969	5.74674e-06	-0.218908	0.193012	-0.442155	0.00614349	-0.0734246	0.665829	0.512275	0.00118964	-0.0369979	0.827897	0.388929	0.0173557	0.6098	6.16033e-05	-0.651238	1.27131e-05	0.144343
AMEX60DD001217	NCAPH	magenta	0.505129	0.00142926	-0.0749361	0.659362	0.203097	0.227972	-0.611562	5.78665e-05	-0.311523	0.0605337	-0.179605	0.287474	-0.148107	0.381673	0.40373	0.0132119	-0.0022509	0.989451	0.226712	0.177224	0.0718721	0.672497	-0.0620006	0.715454	0.174723	0.300994	0.141224	0.404428	-0.257953	0.123211	-0.0654103	0.70051	0.954254	6.22905e-20	-0.0950349	0.575819	-0.657501	9.80805e-06	0.351423	0.0329406	-0.370698	0.0239069	-0.705254	1.09375e-06	0.123728	0.465643	0.539084
AMEX60DD001218	PARPI_0007353	yellow	0.426668	0.00845193	0.072148	0.671311	0.0740106	0.663319	-0.503942	0.0014729	-0.217997	0.194918	-0.143594	0.396507	-0.106	0.532361	0.296253	0.0750109	0.0682734	0.688048	0.329328	0.046549	-0.119083	0.482681	-0.132774	0.433397	-0.100486	0.554015	0.037848	0.824004	-0.380085	0.0203159	-0.143578	0.396561	0.686641	2.70007e-06	0.0861085	0.612335	-0.418946	0.00985643	0.395956	0.0152698	-0.507514	0.00134495	-0.642292	1.823e-05	0.434397	0.00722105	0.0828645
AMEX60DD001219	AMEX60DD001219	darkturquoise	0.357411	0.029876	-0.123453	0.466644	-0.268092	0.10865	0.148197	0.381381	-0.0757416	0.655925	-0.0425014	0.802769	0.0315901	0.852754	0.257397	0.124051	-0.0444399	0.793963	-0.16702	0.323136	-0.0708748	0.676794	0.00317445	0.985123	0.121182	0.474944	-0.404523	0.013016	0.345079	0.0364632	-0.308469	0.0632362	0.287933	0.0839659	-0.195281	0.246754	0.238779	0.154659	0.255341	0.127189	-0.256959	0.124714	-0.0376501	0.82491	-0.15625	0.355746	0.365729
AMEX60DD001222	NEURL3	brown	-0.445412	0.00573409	-0.0247519	0.884384	0.615469	5.02995e-05	-0.0359419	0.832739	-0.463055	0.00390108	0.0959184	0.572259	0.0923301	0.586779	-0.399225	0.0143738	0.215983	0.199178	0.2709	0.104857	0.0535616	0.752878	0.0521937	0.759	0.342624	0.0379063	0.69673	1.66834e-06	-0.254813	0.128004	0.305339	0.0661039	-0.0272274	0.87291	0.0620307	0.715321	-0.350872	0.033235	-0.578727	0.000175253	0.677216	4.16289e-06	0.205745	0.221835	-0.172246	0.308005	0.124779
AMEX60DD001223	ARID5A	turquoise	-0.485734	0.00230642	-0.240724	0.151227	0.26698	0.110179	0.0937251	0.581115	-0.111981	0.509348	0.49372	0.00190032	0.494907	0.00184564	-0.675691	4.45847e-06	0.366916	0.0254953	0.165617	0.327274	0.391709	0.0165036	0.291194	0.0803626	0.137049	0.418601	0.0427773	0.801514	0.384604	0.0187546	-0.0640372	0.706515	-0.267529	0.109422	0.201061	0.232768	0.147079	0.385023	-0.230396	0.170099	0.754613	6.8575e-08	0.529575	0.000750161	-0.557588	0.000336747	0.189309
AMEX60DD001224	KANSL3	blue	-0.00534343	0.974961	-0.133488	0.430906	-0.306252	0.0652571	-0.00276311	0.987051	0.527158	0.000801279	0.153724	0.363672	0.132084	0.435813	-0.0187306	0.912383	-0.327983	0.0475051	-0.201682	0.231297	0.436265	0.0069477	0.110802	0.513842	-0.299994	0.0712369	-0.304448	0.0669387	0.333179	0.0438968	0.0426747	0.80198	-0.306239	0.0652688	-0.277618	0.0961914	0.0997424	0.556966	0.281725	0.0911703	0.060051	0.724045	0.065007	0.702272	-0.164015	0.332042	-0.0901295
AMEX60DD001229	FER1L5	red	0.0227468	0.893694	-0.223616	0.183375	0.196535	0.243673	-0.0688969	0.685344	0.105747	0.533348	-0.246178	0.141899	-0.242573	0.148015	0.299161	0.0720643	-0.278254	0.0953999	-0.399161	0.0143909	0.146727	0.386175	0.104416	0.538538	0.187729	0.265862	0.103733	0.541215	0.118963	0.483128	0.235676	0.160251	0.19205	0.254813	-0.154485	0.361275	-0.150421	0.374196	-0.028734	0.86594	0.127409	0.452369	0.0349575	0.837258	-0.253982	0.129296	0.367577
AMEX60DD001233	AMEX60DD001233	blue	0.0715494	0.673886	0.191336	0.256615	0.18621	0.269819	0.0480773	0.777507	-0.167053	0.323038	-0.491964	0.00198379	-0.406617	0.01251	0.473331	0.00308795	0.029932	0.860404	-0.0449577	0.791614	-0.3628	0.027322	-0.113337	0.5042	0.148464	0.380514	0.225895	0.178833	-0.281114	0.0919039	0.286317	0.0857974	0.252153	0.132172	-0.0298141	0.860949	-0.0872783	0.607494	-0.135814	0.422845	-0.173856	0.303438	-0.0920796	0.587799	0.22412	0.182363	0.0449952
AMEX60DD001234	LMAN2L	brown	-0.0150111	0.929734	-0.116652	0.491726	0.457417	0.00442175	0.145672	0.389637	-0.503788	0.00147867	-0.356778	0.0301886	-0.336279	0.0418515	0.0889324	0.600677	0.0749876	0.659142	0.135252	0.424785	-0.491114	0.00202531	-0.187866	0.265506	0.424667	0.00879822	0.635147	2.41141e-05	-0.593988	0.000106289	0.224155	0.182293	0.0711904	0.675433	0.225988	0.178649	-0.324907	0.0497511	-0.620769	4.14669e-05	-0.00659378	0.969104	-0.124488	0.462887	0.21309	0.205409	-0.0644703
AMEX60DD001235	CNNM4	red	-0.470076	0.0033278	-0.167325	0.322241	0.278067	0.0956318	0.224494	0.181614	0.0554902	0.744273	0.089822	0.597025	0.0268238	0.874779	-0.402529	0.0135137	-0.204664	0.224326	-0.305034	0.0663884	0.223651	0.183305	0.151537	0.37062	0.270608	0.105247	0.309416	0.0623876	0.1857	0.271155	0.0525436	0.757433	-0.275868	0.098393	-0.195379	0.246512	-0.0438667	0.796564	-0.423634	0.00898186	0.719443	5.23722e-07	0.43815	0.00668105	-0.483602	0.00242695	0.164056
AMEX60DD001236	CNNM3	turquoise	-0.579239	0.000172405	-0.389511	0.0171743	0.308038	0.063625	0.0928001	0.584868	0.337895	0.0408167	0.24004	0.152428	0.258379	0.122572	-0.376795	0.0215195	0.000511562	0.997602	-0.343854	0.0371776	0.573007	0.000210049	0.272858	0.102272	0.0561353	0.741401	-0.0203742	0.904729	0.562019	0.000294729	-0.1333	0.431562	-0.288841	0.0829499	-0.396657	0.0150737	0.166503	0.324657	-0.0920663	0.587853	0.806013	1.74973e-09	0.601283	8.29388e-05	-0.723802	4.13965e-07	0.276216
AMEX60DD001237	AMEX60DD001237	yellow	-0.679694	3.72081e-06	-0.0966063	0.569494	0.0789335	0.642376	0.586233	0.000137471	0.220213	0.190306	0.197822	0.240538	0.210405	0.211312	-0.384376	0.0188311	0.188914	0.2628	-0.334517	0.0430043	0.0236945	0.889292	0.236883	0.158059	-0.17266	0.306826	-0.251355	0.133442	0.477802	0.00278307	-0.135053	0.425472	-0.718283	5.57159e-07	-0.0259871	0.878656	0.777963	1.46079e-08	-0.203507	0.227013	0.564098	0.000276688	0.900818	3.07971e-14	-0.299673	0.0715549	-0.329621
AMEX60DD001238	ANKRD1	yellow	-0.639265	2.05418e-05	0.0407054	0.810949	0.264459	0.11371	0.424837	0.00876837	0.0499185	0.769214	0.0134928	0.936826	0.0206601	0.903398	-0.214217	0.202966	0.112015	0.509216	-0.256562	0.125318	-0.0976115	0.565465	0.0119683	0.943952	-0.117368	0.489053	0.0207728	0.902873	0.210433	0.211249	0.00662818	0.968943	-0.508015	0.00132778	-0.103014	0.544038	0.534315	0.000658283	-0.262392	0.116666	0.519243	0.00099089	0.727144	3.44627e-07	-0.0917451	0.589162	-0.305577
AMEX60DD001240	ANKRD39	yellow	-0.573986	0.000203688	-0.220635	0.189437	0.201513	0.231696	0.51126	0.00122135	0.145637	0.389753	0.0601671	0.723532	0.0830396	0.625111	-0.400238	0.0141052	0.0763994	0.653124	-0.416876	0.0102652	0.120699	0.476717	0.14001	0.408521	0.397802	0.0147582	-0.0430497	0.800275	0.580659	0.000164728	-0.0650033	0.702289	-0.41749	0.0101424	-0.161427	0.33983	0.417413	0.0101578	-0.46488	0.00374444	0.746798	1.10827e-07	0.826212	3.03316e-10	-0.78799	7.09577e-09	0.328017
AMEX60DD001241	SEMA4C	tan	-0.318627	0.0546006	-0.324772	0.0498517	-0.259688	0.120621	0.280346	0.0928331	0.246258	0.141764	0.717387	5.84282e-07	0.719882	5.11573e-07	-0.600818	8.42772e-05	0.360764	0.0282652	-0.023501	0.89019	0.51651	0.00106504	0.386701	0.018065	-0.169132	0.316967	-0.590899	0.000117851	0.833956	1.45835e-10	-0.400902	0.0139317	-0.49873	0.00167887	0.0594356	0.726764	0.652135	1.22539e-05	0.152291	0.368218	0.522859	0.000899835	0.65492	1.09228e-05	-0.662515	7.93436e-06	0.0826221
AMEX60DD001243	D9C73_028124	turquoise	-0.272999	0.102087	-0.282077	0.0907488	0.141595	0.403183	0.0943158	0.578724	-0.0245073	0.885518	0.334457	0.0430444	0.31828	0.0548794	-0.380561	0.0201467	0.0183723	0.914053	-0.136917	0.419053	0.446459	0.00560763	0.304439	0.066947	0.329781	0.0462307	0.0022789	0.98932	0.505795	0.00140525	-0.0171602	0.919704	-0.0141734	0.933646	-0.185142	0.272623	0.00155163	0.992728	-0.165339	0.328097	0.623644	3.72868e-05	0.36259	0.0274181	-0.716439	6.14335e-07	0.537876
AMEX60DD001244	AMEX60DD001244	red	-0.401423	0.0137966	-0.0813527	0.632181	0.666107	6.79988e-06	-0.00581693	0.972743	-0.347156	0.0352775	-0.164811	0.329666	-0.153244	0.365192	-0.178546	0.290375	-0.0150592	0.929509	-0.0443537	0.794354	0.017787	0.916782	0.0488855	0.773864	0.505155	0.00142831	0.70929	8.90961e-07	-0.193236	0.251835	0.229541	0.171736	0.0970763	0.567608	-0.0508579	0.764992	-0.387578	0.017783	-0.603967	7.55889e-05	0.662532	7.92872e-06	0.223551	0.183505	-0.31481	0.0577274	0.324504
AMEX60DD001246	COX5B	yellow	-0.165606	0.327307	-0.00727673	0.965906	0.00293202	0.986259	0.823432	3.91109e-10	-0.36043	0.0284221	-0.202025	0.230487	-0.225723	0.179174	-0.291247	0.0803053	-0.0261889	0.877721	-0.145397	0.39054	-0.787312	7.45979e-09	-0.216363	0.198368	0.438807	0.00659021	0.160401	0.34295	-0.131328	0.438469	0.135258	0.424766	-0.457112	0.00445153	0.421449	0.00938095	0.438077	0.00669114	-0.765543	3.39901e-08	0.0740361	0.66321	0.471749	0.00320259	0.0497802	0.769836	-0.255693
AMEX60DD001247	ACTR1B	turquoise	-0.00327331	0.98466	-0.283413	0.0891651	-0.151672	0.370188	0.293809	0.0775607	0.0872009	0.607814	0.135834	0.422776	0.14385	0.395658	-0.202675	0.22896	0.0796032	0.639547	-0.223187	0.184238	0.130215	0.442394	0.00273684	0.987174	0.358048	0.0295644	-0.290625	0.0809828	0.531343	0.000714641	-0.271468	0.104101	0.0463375	0.785367	-0.164432	0.330795	0.227996	0.174718	-0.0578882	0.733616	0.189617	0.260996	0.269629	0.106561	-0.630385	2.89435e-05	0.492182
AMEX60DD001248	MARCHF5	yellow	-0.278537	0.0950492	-0.306962	0.0646037	0.12909	0.446378	0.420475	0.00956361	-0.0544757	0.748796	0.0904166	0.594589	0.0905708	0.593958	-0.493848	0.00189436	-0.0104909	0.950862	-0.148237	0.381252	0.00176161	0.991744	0.0390607	0.818457	0.568383	0.000242582	0.168574	0.318588	0.269284	0.107027	0.0754942	0.65698	-0.351854	0.0327117	0.152508	0.367526	0.108948	0.520954	-0.643913	1.70924e-05	0.561642	0.000298117	0.489029	0.00213049	-0.649763	1.35023e-05	0.313983
AMEX60DD001252	NPY1R	blue	-0.432849	0.0074543	-0.313977	0.058429	-0.122144	0.471415	0.491416	0.00201047	0.389621	0.0171404	0.282428	0.0903306	0.298367	0.0728595	-0.311296	0.0607311	0.035471	0.8349	-0.387534	0.0177973	0.282464	0.0902887	0.208508	0.215554	-0.0823187	0.628129	-0.409548	0.0118299	0.69703	1.6441e-06	-0.157686	0.351287	-0.621573	4.02565e-05	-0.0105202	0.950725	0.681432	3.43676e-06	-0.0700684	0.680275	0.509382	0.001282	0.770466	2.44727e-08	-0.554208	0.000372313	-0.0392445
AMEX60DD001255	PURB	yellow	-0.495238	0.00183066	-0.158048	0.350169	0.182599	0.279381	0.641574	1.87557e-05	-0.00611292	0.971356	-0.0594902	0.726523	-0.0569587	0.737741	-0.248511	0.13804	-0.0588875	0.729189	-0.468558	0.0034451	-0.0942333	0.579058	0.208358	0.215892	0.371647	0.0235214	0.0580064	0.733091	0.407234	0.0123641	0.0490138	0.773286	-0.365137	0.026272	-0.216155	0.19881	0.42077	0.0095079	-0.505582	0.00141288	0.650053	1.33435e-05	0.760749	4.64543e-08	-0.547727	0.00045003	0.168956
AMEX60DD001257	AMEX60DD001257	grey	-0.146598	0.386595	0.0848897	0.617396	0.114264	0.500696	0.0312305	0.854412	-0.195848	0.245357	0.116102	0.493784	0.105553	0.5341	-0.222254	0.186128	0.0927548	0.585052	0.0203709	0.904744	0.0509746	0.764468	0.0645201	0.704401	0.0848792	0.61744	0.108475	0.522777	0.041844	0.805761	-0.0253746	0.881495	0.0568706	0.738132	0.124669	0.462228	-0.00892613	0.958184	-0.0753549	0.657574	0.266323	0.111092	0.131441	0.43807	-0.100351	0.554551	0.0832515
AMEX60DD001258	LOC115092887	grey	-0.329595	0.0463613	0.17021	0.313845	0.249999	0.135621	-0.0180047	0.915767	-0.116274	0.49314	0.0549013	0.746897	0.083709	0.622315	-0.059149	0.728031	0.158843	0.347718	0.0846467	0.618407	0.0783961	0.644649	0.108879	0.521219	-0.127516	0.451987	0.221885	0.186877	-0.0973129	0.56666	0.0567128	0.738833	-0.124123	0.464208	-0.00109522	0.994867	-0.00270211	0.987336	-0.0826449	0.626763	0.310212	0.0616815	0.161999	0.338099	0.104326	0.538893	-0.176729
AMEX60DD001262	AMEX60DD001262	brown	-0.161655	0.339139	0.145552	0.390031	0.6623	8.00764e-06	-0.0844893	0.619063	-0.505625	0.00141134	-0.485561	0.00231603	-0.506525	0.00137935	0.128949	0.446879	-0.152676	0.366992	0.106739	0.52949	-0.447647	0.00546709	-0.186125	0.27004	0.338615	0.0403623	0.961102	3.85097e-21	-0.848685	3.2482e-11	0.531228	0.000716903	0.174391	0.301928	0.0814581	0.631738	-0.613152	5.46704e-05	-0.639308	2.05067e-05	0.127891	0.450649	-0.224376	0.181851	0.423274	0.00904664	-0.147469
AMEX60DD001263	VAMP5	yellow	-0.403407	0.0132925	0.0254014	0.881371	0.0564364	0.740062	0.664221	7.37576e-06	-0.380503	0.0201673	0.22628	0.178073	0.21075	0.210548	-0.661356	8.33606e-06	0.276155	0.0980293	0.100152	0.555341	-0.356143	0.0305045	0.0244307	0.885874	0.383758	0.0190393	0.149378	0.377557	0.0848821	0.617428	0.0677997	0.690104	-0.574008	0.000203547	0.495438	0.00182164	0.418619	0.00992004	-0.739915	1.66781e-07	0.479892	0.00264979	0.631474	2.77676e-05	-0.255728	0.126594	-0.138606
AMEX60DD001264	PHYPO_G00144010	green	-0.0913543	0.590756	-0.00721355	0.966202	0.0786107	0.643741	0.438836	0.00658613	-0.11017	0.516262	-0.322622	0.0514741	-0.270561	0.105309	0.144849	0.392349	0.0214925	0.899525	-0.219975	0.190798	-0.460829	0.00409989	-0.348032	0.0347873	0.116835	0.491041	-0.0468308	0.783136	0.0149013	0.930247	-0.00991471	0.953557	-0.127154	0.453283	0.101249	0.550993	0.406465	0.0125461	-0.218862	0.19311	-0.0568697	0.738136	0.306351	0.065165	0.0965297	0.569801	-0.118617
AMEX60DD001265	AMEX60DD001265	yellow	-0.107763	0.525525	0.162614	0.336244	-0.172434	0.307471	0.54919	0.000431322	0.0215582	0.89922	-0.221258	0.188158	-0.17572	0.298202	-0.0633967	0.709322	0.0919928	0.588153	-0.302315	0.0689707	-0.383214	0.0192238	-0.122206	0.471191	0.408237	0.0121302	-0.180098	0.286133	0.306883	0.0646762	-0.107811	0.525341	-0.173881	0.303366	-0.0965752	0.569618	0.447064	0.00553573	-0.353631	0.0317817	0.113297	0.504349	0.453572	0.00481039	-0.371254	0.0236806	0.227663
AMEX60DD001267	RNF181	blue	0.374207	0.0225073	-0.0469641	0.782534	0.210275	0.211602	-0.310599	0.0613407	-0.225867	0.178889	-0.396718	0.0150567	-0.395927	0.015278	0.347082	0.0353194	-0.217692	0.195559	0.152579	0.367301	-0.328069	0.0474434	-0.517787	0.00102981	0.202093	0.230328	0.501072	0.00158338	-0.69114	2.1836e-06	0.197715	0.240795	0.316436	0.0563784	0.144569	0.393275	-0.589259	0.000124437	-0.209641	0.213014	-0.418807	0.00988345	-0.600523	8.51361e-05	0.426664	0.00845252	-0.0435201
AMEX60DD001269	TMEM150A	blue	-0.015185	0.928922	-0.488452	0.00216042	-0.324359	0.0501599	0.173896	0.303324	0.467929	0.00349479	0.378881	0.0207498	0.352905	0.032159	-0.200529	0.23403	-0.197395	0.241575	-0.366012	0.0258877	0.54631	0.000468834	0.344354	0.0368845	-0.0808801	0.634167	-0.537321	0.000605322	0.775154	1.77648e-08	-0.250656	0.134561	-0.241977	0.149044	-0.172522	0.307219	0.376909	0.0214768	0.271293	0.104334	0.303799	0.0675515	0.364083	0.0267414	-0.639836	2.00861e-05	0.269126
AMEX60DD001271	AMEX60DD001271	turquoise	-0.0298189	0.860927	0.0366953	0.829284	-0.409165	0.0119169	0.5078	0.00133513	0.10155	0.549804	0.154151	0.362327	0.117518	0.488496	-0.331617	0.0449577	-0.0267241	0.875241	-0.281447	0.0915035	-0.0706893	0.677594	0.0695247	0.682626	0.30326	0.0680648	-0.322867	0.0512867	0.529288	0.000756073	-0.156651	0.354497	-0.235167	0.161182	-0.125058	0.460824	0.454989	0.00466383	-0.194427	0.248866	0.243394	0.146605	0.437955	0.00670822	-0.545656	0.000477751	0.263396
AMEX60DD001272	AMEX60DD001272	blue	0.0846887	0.618232	-0.177141	0.294249	-0.427963	0.00823384	0.562212	0.000293009	0.26245	0.116583	-0.0296795	0.86157	-0.0469184	0.78274	-0.0815446	0.631375	-0.244467	0.144778	-0.541532	0.000537509	-0.0794189	0.640325	0.147212	0.38459	0.300616	0.0706242	-0.533829	0.000667217	0.691371	2.15971e-06	-0.0740254	0.663256	-0.130325	0.442002	-0.201271	0.232268	0.550906	0.000410274	-0.0168078	0.921348	0.0544364	0.748971	0.433109	0.00741472	-0.5564	0.00034889	0.391191
AMEX60DD001273	C2ORF68	turquoise	-0.191684	0.255737	-0.421294	0.00940971	-0.131149	0.439099	0.550917	0.000410135	0.197948	0.240232	0.140877	0.405597	0.142144	0.401342	-0.431641	0.00764093	-0.0482637	0.776667	-0.404102	0.0131196	0.046165	0.786147	0.0834614	0.623349	0.414371	0.010779	-0.340094	0.0394417	0.702821	1.2357e-06	-0.204725	0.224184	-0.343752	0.0372377	-0.00173673	0.991861	0.511647	0.00120916	-0.301169	0.070082	0.444527	0.00584296	0.680809	3.53615e-06	-0.802996	2.23393e-09	0.38226
AMEX60DD001274	USP39	turquoise	-0.227755	0.175185	-0.158569	0.348562	-0.177355	0.293655	0.406484	0.0125417	0.178419	0.290724	0.228253	0.174219	0.281854	0.0910158	-0.389604	0.0171457	0.196389	0.24403	-0.240723	0.151228	0.223021	0.184574	0.172063	0.308529	0.398907	0.0144589	-0.405018	0.0128949	0.797755	3.3814e-09	-0.330308	0.0458621	-0.149734	0.376406	-0.105797	0.53315	0.450387	0.00515436	-0.136824	0.419371	0.472744	0.00313004	0.60416	7.50839e-05	-0.892998	1.09028e-13	0.567164
AMEX60DD001275	LOC115469246	turquoise	-0.262977	0.115824	-0.0876311	0.606037	0.285549	0.0866779	0.212235	0.207276	-0.450089	0.00518756	0.20246	0.229463	0.271059	0.104645	-0.329912	0.0461387	0.421499	0.00937156	0.166496	0.324676	-0.0304578	0.857977	0.169223	0.316703	0.491938	0.00198506	0.200514	0.234067	0.154737	0.360481	0.0398342	0.814924	0.0556869	0.743397	0.116286	0.493095	0.000986677	0.995376	-0.432785	0.00746422	0.440532	0.00635659	0.319556	0.0538601	-0.434322	0.00723221	0.407464
AMEX60DD001276	PSAP	turquoise	-0.457218	0.00444112	-0.0402972	0.812811	0.383368	0.0191715	0.227476	0.175731	-0.384523	0.0187817	0.20916	0.214088	0.284953	0.0873668	-0.418571	0.00992939	0.479866	0.00265144	0.0984731	0.562021	0.0545307	0.74855	0.211503	0.208885	0.440725	0.006331	0.163262	0.334296	0.275137	0.099325	-0.018799	0.912065	0.044505	0.793668	-4.46007e-05	0.999791	0.0914401	0.590406	-0.385653	0.0184071	0.616702	4.81043e-05	0.480183	0.0026317	-0.521869	0.000924	0.429234
AMEX60DD001278	PSAPL1	brown	-0.166564	0.324476	0.362896	0.0272782	0.31779	0.0552748	-0.0243515	0.886242	-0.783556	9.81085e-09	0.188883	0.262879	0.23256	0.166012	-0.352846	0.0321897	0.628537	3.10435e-05	0.676574	4.28521e-06	-0.254278	0.128835	-0.00625248	0.970702	0.313515	0.0588206	0.469847	0.0033453	-0.367897	0.0250751	0.122579	0.469826	0.180001	0.286397	0.382391	0.0195064	-0.223974	0.182655	-0.429074	0.00805076	0.230586	0.169738	-0.0230888	0.892105	0.108605	0.522274	0.0733072
AMEX60DD001281	PAX8	yellow	-0.534694	0.000651376	-0.162123	0.337725	0.517661	0.00103323	0.385391	0.0184934	0.00228041	0.989313	-0.358044	0.0295662	-0.329803	0.046215	-0.0562912	0.740708	-0.219404	0.191981	-0.460705	0.00411121	-0.150623	0.373547	-0.0957906	0.572773	0.417544	0.0101318	0.437944	0.0067098	0.0305143	0.857716	0.24759	0.139554	-0.298019	0.0732101	-0.125183	0.460371	0.07866	0.643532	-0.653123	1.17653e-05	0.577654	0.000181355	0.553962	0.000375034	-0.327015	0.0482028	0.111151
AMEX60DD001282	PSD4	cyan	-0.456228	0.0045389	-0.018744	0.912321	0.0016672	0.992186	-0.380044	0.0203305	0.540402	0.000555012	0.56923	0.000236305	0.556047	0.00035257	-0.27862	0.0949464	0.223867	0.18287	0.102379	0.546535	0.868799	3.16505e-12	0.303112	0.0682053	-0.685236	2.88302e-06	-0.233183	0.164849	0.349807	0.03381	-0.15398	0.362866	-0.390732	0.0167989	-0.313653	0.0587029	0.0964634	0.570067	0.490565	0.00205259	0.417323	0.0101757	0.201511	0.2317	-0.1703	0.313586	-0.272024
AMEX60DD001283	AMEX60DD001283	blue	0.097532	0.565782	0.245665	0.142758	0.314847	0.0576971	0.0160063	0.925088	-0.473825	0.00305289	-0.473825	0.00305289	-0.481235	0.00256713	0.24692	0.140663	-0.0638986	0.707122	0.250824	0.134292	-0.685571	2.83836e-06	-0.31345	0.0588759	0.124701	0.462115	0.63945	2.03931e-05	-0.900562	3.21523e-14	0.397857	0.0147433	0.104933	0.536519	0.271234	0.104412	-0.377511	0.0212528	-0.432653	0.00748433	-0.351944	0.0326641	-0.380061	0.0203244	0.741429	1.52604e-07	-0.426879
AMEX60DD001284	AMEX60DD001284	blue	0.130225	0.442356	0.194319	0.249134	0.500729	0.00159705	-0.289537	0.082178	-0.509056	0.00129278	-0.481276	0.00256465	-0.467861	0.00350023	0.412322	0.0112152	-0.0592715	0.72749	0.243856	0.145816	-0.421706	0.00933309	-0.197008	0.242516	0.14846	0.380525	0.776438	1.62499e-08	-0.901321	2.82929e-14	0.393177	0.0160681	0.381947	0.01966	0.105138	0.535719	-0.656586	1.01909e-05	-0.313039	0.0592265	-0.24184	0.149283	-0.518388	0.0010136	0.624648	3.59195e-05	-0.162059
AMEX60DD001286	IL1B	brown	0.0310584	0.855206	0.210602	0.210876	0.541968	0.000530888	-0.148431	0.380622	-0.647107	1.50371e-05	-0.417241	0.0101921	-0.415455	0.010554	0.142685	0.399536	0.0387553	0.819853	0.348921	0.0342948	-0.56577	0.000262901	-0.315994	0.0567431	0.332421	0.0444087	0.843546	5.58147e-11	-0.920015	8.34358e-16	0.388203	0.0175843	0.300848	0.0703966	0.288586	0.0832343	-0.610532	6.00265e-05	-0.545684	0.00047736	-0.140985	0.405233	-0.402428	0.0135394	0.554424	0.00036995	-0.154481
AMEX60DD001287	IL1B.1	brown	-0.104094	0.539799	0.128211	0.449505	0.670868	5.52421e-06	-0.4267	0.0084464	-0.635219	2.40473e-05	-0.105508	0.534275	-0.0811493	0.633036	-0.0161705	0.924322	0.302563	0.0687319	0.448453	0.00537339	-0.0604243	0.722398	-0.054773	0.74747	0.363977	0.0267891	0.796366	3.76665e-09	-0.61118	5.86594e-05	0.191305	0.256695	0.456907	0.00447164	0.156399	0.355283	-0.732629	2.53591e-07	-0.393975	0.0158354	0.22449	0.181623	-0.316726	0.0561411	0.10365	0.541538	0.235835
AMEX60DD001288	CKAP2L	yellow	0.260504	0.119417	-0.383772	0.0190346	0.377734	0.0211702	-0.739647	1.69412e-07	0.0193322	0.909581	-0.0608705	0.72043	-0.0112211	0.947446	0.279812	0.093483	-0.0400506	0.813936	0.139826	0.409142	0.433759	0.00731639	0.0299826	0.860171	-0.0342839	0.840353	0.151506	0.370721	-0.138419	0.413919	-0.0295046	0.862378	0.679542	3.74663e-06	-0.128643	0.447968	-0.635199	2.4066e-05	0.402848	0.013433	-0.090483	0.594317	-0.531258	0.000716309	-0.0231212	0.891954	0.412917
AMEX60DD001289	AMEX60DD001289	turquoise	-0.0447826	0.792408	-0.304086	0.0672802	0.167673	0.321221	-0.304929	0.0664868	0.28473	0.0876255	0.0363714	0.830769	0.0933151	0.582777	0.016491	0.922826	0.0498571	0.76949	-0.160432	0.342855	0.539409	0.000570806	0.0368823	0.828427	0.28137	0.0915955	-0.100782	0.552841	0.462907	0.00391403	-0.267137	0.109963	0.300881	0.0703635	-0.234809	0.16184	-0.180101	0.286124	0.123394	0.466857	0.346121	0.0358644	0.087909	0.604891	-0.74092	1.57247e-07	0.720096
AMEX60DD001290	AMEX60DD001290	turquoise	-0.0362066	0.831525	-0.200165	0.234899	0.150512	0.373904	-0.181832	0.281439	0.269629	0.106561	-0.139862	0.40902	-0.0400235	0.81406	0.187431	0.266633	0.00541506	0.974625	-0.179636	0.28739	0.338732	0.0402886	-0.0982163	0.563047	0.344679	0.036695	-0.0543047	0.749559	0.377994	0.0210744	-0.136559	0.420281	0.278945	0.0945465	-0.357257	0.0299517	-0.138527	0.413552	0.0172496	0.919287	0.220113	0.190514	0.0783141	0.644996	-0.623942	3.68761e-05	0.666537
AMEX60DD001291	AMEX60DD001291	turquoise	-0.121492	0.473804	-0.243816	0.145885	0.270185	0.105813	-0.302972	0.0683396	0.166795	0.323798	0.0358342	0.833233	0.108712	0.521863	0.123434	0.466712	0.0177176	0.917105	-0.130342	0.441944	0.544244	0.000497506	0.0693871	0.683221	0.165521	0.32756	0.0184408	0.913734	0.335786	0.0421717	-0.127681	0.451397	0.295256	0.0760437	-0.391272	0.0166353	-0.242788	0.147644	0.135706	0.423217	0.334718	0.0428715	0.0347062	0.838412	-0.541566	0.000536998	0.582542
AMEX60DD001292	LOC115092864	yellow	-0.150914	0.372613	-0.32954	0.0464	-0.0389236	0.819084	0.545451	0.000480578	0.122626	0.469655	-0.0868079	0.609439	-0.122459	0.470265	-0.19207	0.254761	-0.230776	0.169378	-0.38407	0.0189339	-0.231571	0.167871	-0.135435	0.424153	0.137947	0.415529	-0.143584	0.396541	0.255475	0.126982	0.0804605	0.635933	-0.467473	0.00353116	0.341354	0.0386706	0.492765	0.0019453	-0.321302	0.0524905	0.18502	0.272945	0.527124	0.000802009	-0.189134	0.262234	-0.139011
AMEX60DD001293	AMEX60DD001293	pink	0.0933065	0.582812	0.154898	0.359976	0.0106276	0.950222	-0.153727	0.363664	0.139967	0.408666	-0.280624	0.0924959	-0.280243	0.0929578	0.400652	0.0139967	-0.330153	0.0459701	-0.174754	0.300906	0.00806927	0.962195	-0.110305	0.515747	-0.100074	0.55565	0.118395	0.485234	-0.187272	0.267047	-0.119153	0.482423	0.0360573	0.83221	-0.136529	0.420386	-0.179672	0.287292	0.0724047	0.670207	-0.155064	0.359455	-0.193915	0.250139	0.175271	0.299457	-0.0899126
AMEX60DD001297	XELAEV_18009995MG	pink	0.0643317	0.705226	-0.167967	0.320358	0.0477235	0.779104	-0.083587	0.622825	0.0522379	0.758802	-0.0177518	0.916946	0.0546716	0.747922	0.34739	0.0351461	0.0557945	0.742918	0.0249358	0.883531	0.119247	0.482073	-0.123529	0.466368	-0.148346	0.380896	-0.189364	0.261645	0.13611	0.421826	-0.0192649	0.909894	0.0517797	0.760856	-0.0199342	0.906777	0.1202	0.478555	0.229334	0.172133	-0.167573	0.321512	-0.028228	0.86828	0.0606066	0.721593	0.0403633
[truncated: 39,864 more rows]
[truncated: 35 more columns]
