# Supplementary material for: Key Proteins for Regeneration in A. mexicanum: Transcriptomic Insights From Aged and Juvenile Limbs
Source: Scientifica (Cairo). 2024 Nov 14;2024:5460694. doi: 10.1155/2024/5460694 (PMC11581807; doi:10.1155/2024/5460694)
Supplement: Supporting Information — Supporting_Table 4.xlsx—This table contains the module membership and gene–trait correlation obtained with WGCNA for genes significantly correlated with the “aged” trait. An absolute Pearson correlation. [file 5460694.f5.xlsx]

## Sheet: Sheet1
Supplementary Table 4
This table contains the module membership and gene trait correlation obtained with WGCNA for the genes with a significant correlation with the "aged" trait. An absolute Pearson Correlation coeficient > 0.7 and p value < 0.05 was considered significant.
The colums are labeled as follows:
gene_id	Gene ID
geneSymbol	Gene name
moduleColor	Module that gene belongs to
GS.trait	Gene Significance (Perason Correlation coeficient)
p.GS.trait	p value for Gene Significance

## Sheet: aged_signi
gene_id	geneSymbol	moduleColor	GS.Aged	p.GS.Aged	GS.Limb	p.GS.Limb	GS.Muscle	p.GS.Muscle	GS.Cartilage	p.GS.Cartilage	GS.Bone	p.GS.Bone	GS.Blastema	p.GS.Blastema
AMEX60DDU001028802	VMO1.11	grey60	0.795597	3.99692e-09	-0.126163	0.456839	-0.120504	0.477436	-0.120504	0.477436	-0.120504	0.477436	-0.0427743	0.801528
AMEX60DD026479	VMO1.9	grey60	0.792635	5.01202e-09	-0.0575898	0.734939	-0.121232	0.474757	-0.121232	0.474757	-0.121232	0.474757	-0.119474	0.481235
AMEX60DDU001011215	DMBT1.45	turquoise	0.771993	2.20661e-08	0.0768585	0.651171	-0.217823	0.195284	0.068285	0.687997	-0.217823	0.195284	-0.262433	0.116607
AMEX60DD030335	UBQ	grey60	0.749064	9.66001e-08	-0.206906	0.21918	0.0730798	0.667308	0.0174626	0.918294	0.0305533	0.857536	-0.231501	0.168004
AMEX60DD032635	AMEX60DD032635	turquoise	0.736268	2.06057e-07	-0.0555303	0.744094	-0.124345	0.463405	-0.124345	0.463405	-0.124345	0.463405	-0.0862184	0.611879
AMEX60DD053301	DMBT1.17	brown	0.729214	3.07213e-07	0.282502	0.0902426	-0.191061	0.257313	-0.0795801	0.639644	-0.252886	0.131013	-0.379398	0.0205625
AMEX60DD047906	AMEX60DD047906	pink	0.718247	5.58205e-07	-0.0543	0.74958	0.141907	0.402135	-0.000335494	0.998428	-0.0728122	0.668457	-0.359223	0.0289963
AMEX60DD004048	AMEX60DD004048	grey60	0.710203	8.50169e-07	0.0350206	0.836968	-0.12043	0.477706	-0.12043	0.477706	-0.12043	0.477706	-0.185132	0.272652
AMEX60DDU001006801	AMEX60DDU001006801	blue	0.703399	1.20053e-06	-0.0420923	0.80463	-0.212365	0.206991	-0.212365	0.206991	-0.0785812	0.643866	-0.00161983	0.992408
AMEX60DD022962	AMEX60DD022962	grey60	0.701626	1.3114e-06	-0.179662	0.287319	-0.0656024	0.699672	-0.191602	0.255944	-0.191602	0.255944	0.124432	0.463088
AMEX60DD049980	LOC111196905	black	-0.700619	1.37852e-06	0.251279	0.133564	0.281478	0.0914661	0.282481	0.0902681	0.00747486	0.964978	-0.286166	0.0859696
AMEX60DD019134	BTBD8	grey60	-0.701131	1.34403e-06	0.104687	0.537482	0.0603961	0.722522	0.0401828	0.813333	0.0776884	0.647648	0.134514	0.427341
AMEX60DD032637	TCF23	turquoise	-0.707707	9.6597e-07	0.30786	0.0637859	0.00467267	0.978103	0.265736	0.111912	0.165747	0.326889	-0.262087	0.117107
AMEX60DD019417	LOC106702273.13	brown	-0.725633	3.74521e-07	-0.164524	0.330522	0.21031	0.211523	0.0888847	0.600873	-0.0718604	0.672548	0.428913	0.00807705
AMEX60DDU001004020	TAF7L.2	green	-0.740079	1.65188e-07	0.289209	0.0825408	0.10803	0.524495	-0.330923	0.0454351	-0.151479	0.370806	0.292303	0.0791649
AMEX60DD052812	AMEX60DD052812	yellow	-0.743676	1.3361e-07	0.142983	0.39854	0.21126	0.20942	-0.0969873	0.567965	0.155388	0.35844	0.0543086	0.749542
AMEX60DD024444	SELENOW	turquoise	-0.749902	9.17783e-08	0.0152281	0.928721	0.300505	0.070733	0.26296	0.115848	-0.0819567	0.629646	0.0712052	0.675369
AMEX60DD005745	PAFAH2	turquoise	-0.834489	1.38486e-10	0.3044	0.0669837	0.129304	0.44562	0.182292	0.280205	0.0457921	0.787835	-0.141136	0.404725
AMEX60DD027179	AMEX60DD027179	turquoise	-0.835529	1.25108e-10	0.0141823	0.933604	0.321718	0.0521682	0.0507948	0.765275	0.0125449	0.941256	0.178911	0.289371
