# Supplementary material for: Key Proteins for Regeneration in A. mexicanum: Transcriptomic Insights From Aged and Juvenile Limbs
Source: Scientifica (Cairo). 2024 Nov 14;2024:5460694. doi: 10.1155/2024/5460694 (PMC11581807; doi:10.1155/2024/5460694)
Supplement: Supporting Information — Supporting_Table 5.xlsx—Subject sequences retrieved by Blastp for each of the “Regeneration-associated genes.” [file 5460694.f6.xlsx]

## Sheet: Info
Supplementary Table 5
Subject sequences retrieved by Blastp ofr each of the "Regeneration-associated genes"
Target database: UniProtKB reference proteomes + Swiss-Prot
Accession	UNIPROT ID
Description	Full name and information about the hit protein
Organism	Subject sequence organism
Length	Number of amino acids in the subject sequence
Score(Bits)	BLASTP bit-score.
Identities(%)	Identity percentage between the query and subject protein
Positives(%)	Percentage of amino acids in the subject sequence that are identical or have similar chemical properties than the query sequence
E()	Expected E value
query	Name of the A. mexicanum protein used as query

## Sheet: uniprot_hits
Accession	Description	Organism	Length	Score(Bits)	Identities(%)	Positives(%)	E()	query
Q8TE56-2	Isoform 2 of A disintegrin and metalloproteinase with thrombospondin motifs 17 OS=Homo sapiens OX=9606 GN=ADAMTS17	Homo sapiens	502	2471	87.3	94	0	ADAMTS17
A0A8V0Z7U3	ADAM metallopeptidase with thrombospondin type 1 motif 17 OS=Gallus gallus OX=9031 GN=ADAMTS17 PE=4 SV=1	Gallus gallus	1055	4629	80.2	88.6	0	ADAMTS17
A0A8J1MN01	A disintegrin and metalloproteinase with thrombospondin motifs 17 isoform X3 OS=Xenopus laevis OX=8355 GN=adamts17.L PE=4 SV=1	Xenopus laevis	986	4405	79.2	88.2	0	ADAMTS17
A0A8V0Z9B8	ADAM metallopeptidase with thrombospondin type 1 motif 17 OS=Gallus gallus OX=9031 GN=ADAMTS17 PE=4 SV=1	Gallus gallus	1108	4782	77.7	87.2	0	ADAMTS17
A0A8J0UW93	A disintegrin and metalloproteinase with thrombospondin motifs 17 isoform X2 OS=Xenopus laevis OX=8355 GN=adamts17.S PE=4 SV=1	Xenopus laevis	1101	4717	76.5	86.2	0	ADAMTS17
A0A8J1MM55	A disintegrin and metalloproteinase with thrombospondin motifs 17 isoform X2 OS=Xenopus laevis OX=8355 GN=adamts17.L PE=4 SV=1	Xenopus laevis	1106	4712	76.2	86.7	0	ADAMTS17
W5PJ61	ADAM metallopeptidase with thrombospondin type 1 motif 17 OS=Ovis aries OX=9940 GN=ADAMTS17 PE=4 SV=1	Ovis aries	1070	4558	76.1	86.6	0	ADAMTS17
A0A287ADP0	ADAM metallopeptidase with thrombospondin type 1 motif 17 OS=Sus scrofa OX=9823 GN=ADAMTS17 PE=4 SV=2	Sus scrofa	1121	4635	76	86.8	0	ADAMTS17
A0A8V0ZF78	ADAM metallopeptidase with thrombospondin type 1 motif 17 OS=Gallus gallus OX=9031 GN=ADAMTS17 PE=4 SV=1	Gallus gallus	1133	4739	75.9	85.2	0	ADAMTS17
A0A8I3MIA8	ADAM metallopeptidase with thrombospondin type 1 motif 17 OS=Canis lupus familiaris OX=9615 GN=ADAMTS17 PE=4 SV=1	Canis lupus familiaris	1126	4620	75.8	86.3	0	ADAMTS17
A0A8P0SFN4	ADAM metallopeptidase with thrombospondin type 1 motif 17 OS=Canis lupus familiaris OX=9615 GN=ADAMTS17 PE=4 SV=1	Canis lupus familiaris	1126	4619	75.8	86.3	0	ADAMTS17
F7DNJ9	ADAM metallopeptidase with thrombospondin type 1 motif 17 OS=Equus caballus OX=9796 GN=ADAMTS17 PE=4 SV=2	Equus caballus	1124	4658	75.7	86.2	0	ADAMTS17
M3WMB2	ADAM metallopeptidase with thrombospondin type 1 motif 17 OS=Felis catus OX=9685 GN=ADAMTS17 PE=4 SV=3	Felis catus	1125	4647	75.6	86	0	ADAMTS17
H3BRA9	ADAM metallopeptidase with thrombospondin type 1 motif 17 OS=Homo sapiens OX=9606 GN=ADAMTS17 PE=1 SV=2	Homo sapiens	1122	4612	75	85.2	0	ADAMTS17
D4ABB3	ADAM metallopeptidase with thrombospondin type 1 motif, 17 OS=Rattus norvegicus OX=10116 GN=Adamts17 PE=4 SV=4	Rattus norvegicus	1122	4580	75	85.7	0	ADAMTS17
A0A1L8GSF4	A disintegrin and metalloproteinase with thrombospondin motifs 17 isoform X1 OS=Xenopus laevis OX=8355 GN=adamts17.S PE=4 SV=1	Xenopus laevis	1126	4678	74.8	84.3	0	ADAMTS17
A0A8J1MN12	A disintegrin and metalloproteinase with thrombospondin motifs 17 isoform X1 OS=Xenopus laevis OX=8355 GN=adamts17.L PE=4 SV=1	Xenopus laevis	1131	4673	74.6	84.8	0	ADAMTS17
E9Q4D1	A disintegrin-like and metallopeptidase (reprolysin type) with thrombospondin type 1 motif, 17 OS=Mus musculus OX=10090 GN=Adamts17 PE=1 SV=1	Mus musculus	1122	4601	74.6	85.2	0	ADAMTS17
A0A8V0Z1X5	ADAM metallopeptidase with thrombospondin type 1 motif 17 OS=Gallus gallus OX=9031 GN=ADAMTS17 PE=4 SV=1	Gallus gallus	1064	4497	74.2	83.3	0	ADAMTS17
A0A5F7ZVC5	ADAM metallopeptidase with thrombospondin type 1 motif 17 OS=Macaca mulatta OX=9544 GN=ADAMTS17 PE=4 SV=1	Macaca mulatta	1177	4108	73.9	84.3	0	ADAMTS17
A0A452EXP1	ADAM metallopeptidase with thrombospondin type 1 motif 17 OS=Capra hircus OX=9925 GN=ADAMTS17 PE=4 SV=1	Capra hircus	1118	4491	73.8	84.3	0	ADAMTS17
A0A5G2RJF6	ADAM metallopeptidase with thrombospondin type 1 motif 17 OS=Sus scrofa OX=9823 GN=ADAMTS17 PE=4 SV=1	Sus scrofa	1094	4467	73.7	84.4	0	ADAMTS17
A0A8I3MH66	ADAM metallopeptidase with thrombospondin type 1 motif 17 OS=Canis lupus familiaris OX=9615 GN=ADAMTS17 PE=4 SV=1	Canis lupus familiaris	1098	4463	73.5	83.9	0	ADAMTS17
A0A8P0SFL4	ADAM metallopeptidase with thrombospondin type 1 motif 17 OS=Canis lupus familiaris OX=9615 GN=ADAMTS17 PE=4 SV=1	Canis lupus familiaris	1098	4462	73.5	83.9	0	ADAMTS17
G3N381	ADAM metallopeptidase with thrombospondin type 1 motif 17 OS=Bos taurus OX=9913 GN=ADAMTS17 PE=4 SV=2	Bos taurus	1308	4331	73.5	83.3	0	ADAMTS17
F7D7K7	ADAM metallopeptidase with thrombospondin type 1 motif 17 OS=Equus caballus OX=9796 GN=ADAMTS17 PE=4 SV=3	Equus caballus	1097	4490	73.4	83.9	0	ADAMTS17
A0A8J1MM18	A disintegrin and metalloproteinase with thrombospondin motifs 17 isoform X4 OS=Xenopus laevis OX=8355 GN=adamts17.L PE=4 SV=1	Xenopus laevis	907	3586	73.4	83.2	0	ADAMTS17
F7H8N8	ADAM metallopeptidase with thrombospondin type 1 motif 17 OS=Macaca mulatta OX=9544 GN=ADAMTS17 PE=4 SV=3	Macaca mulatta	1145	4577	73.2	83.7	0	ADAMTS17
A0A2I2U6A1	ADAM metallopeptidase with thrombospondin type 1 motif 17 OS=Felis catus OX=9685 GN=ADAMTS17 PE=4 SV=2	Felis catus	1098	4478	73.2	83.6	0	ADAMTS17
Q8TE56	A disintegrin and metalloproteinase with thrombospondin motifs 17 OS=Homo sapiens OX=9606 GN=ADAMTS17 PE=2 SV=2	Homo sapiens	1095	4443	72.7	82.8	0	ADAMTS17
A0A8I5ZWR9	ADAM metallopeptidase with thrombospondin type 1 motif, 17 OS=Rattus norvegicus OX=10116 GN=Adamts17 PE=4 SV=1	Rattus norvegicus	1095	4411	72.7	83.3	0	ADAMTS17
F7H8P0	ADAM metallopeptidase with thrombospondin type 1 motif 17 OS=Macaca mulatta OX=9544 GN=ADAMTS17 PE=4 SV=1	Macaca mulatta	1095	4452	72.6	83.2	0	ADAMTS17
A0A3Q1MG57	ADAM metallopeptidase with thrombospondin type 1 motif 17 OS=Bos taurus OX=9913 GN=ADAMTS17 PE=4 SV=1	Bos taurus	1336	4344	72.6	82.9	0	ADAMTS17
D3YX90	A disintegrin-like and metallopeptidase (reprolysin type) with thrombospondin type 1 motif, 17 OS=Mus musculus OX=10090 GN=Adamts17 PE=1 SV=1	Mus musculus	1095	4436	72.3	83	0	ADAMTS17
G1T901	ADAM metallopeptidase with thrombospondin type 1 motif 17 OS=Oryctolagus cuniculus OX=9986 GN=ADAMTS17 PE=4 SV=3	Oryctolagus cuniculus	1063	4372	72	83.3	0	ADAMTS17
E1B6Z9	ADAM metallopeptidase with thrombospondin type 1 motif 17 OS=Bos taurus OX=9913 GN=ADAMTS17 PE=4 SV=3	Bos taurus	1091	4329	71.6	82.1	0	ADAMTS17
A0A452EXL0	ADAM metallopeptidase with thrombospondin type 1 motif 17 OS=Capra hircus OX=9925 GN=ADAMTS17 PE=4 SV=1	Capra hircus	1091	4327	71.6	82	0	ADAMTS17
H2QA56	ADAM metallopeptidase with thrombospondin type 1 motif 17 OS=Pan troglodytes OX=9598 GN=ADAMTS17 PE=4 SV=2	Pan troglodytes	1046	4098	68.4	78.6	0	ADAMTS17
A0A8M9QHG7	A disintegrin and metalloproteinase with thrombospondin motifs 17 OS=Danio rerio OX=7955 GN=adamts17 PE=4 SV=1	Danio rerio	1134	4264	67.3	79.2	0	ADAMTS17
A0A452EXM1	ADAM metallopeptidase with thrombospondin type 1 motif 17 OS=Capra hircus OX=9925 GN=ADAMTS17 PE=4 SV=1	Capra hircus	566	1747	66.5	76.2	0	ADAMTS17
A0A5F9D7V7	ADAM metallopeptidase with thrombospondin type 1 motif 19 OS=Oryctolagus cuniculus OX=9986 GN=ADAMTS19 PE=4 SV=1	Oryctolagus cuniculus	933	3208	59.8	77.5	0	ADAMTS17
G1SUY6	ADAM metallopeptidase with thrombospondin type 1 motif 19 OS=Oryctolagus cuniculus OX=9986 GN=ADAMTS19 PE=4 SV=2	Oryctolagus cuniculus	947	3233	58.2	76	0	ADAMTS17
W5Q5T3	ADAM metallopeptidase with thrombospondin type 1 motif 19 OS=Ovis aries OX=9940 GN=ADAMTS19 PE=4 SV=1	Ovis aries	1004	3338	57.9	74.8	0	ADAMTS17
A0A5F9CVD8	ADAM metallopeptidase with thrombospondin type 1 motif 19 OS=Oryctolagus cuniculus OX=9986 GN=ADAMTS19 PE=4 SV=1	Oryctolagus cuniculus	906	3059	57.6	74.9	0	ADAMTS17
E1C0E3	ADAM metallopeptidase with thrombospondin type 1 motif 19 OS=Gallus gallus OX=9031 GN=ADAMTS19 PE=4 SV=2	Gallus gallus	1195	3434	57	75.4	0	ADAMTS17
A0A8I3RTV1	ADAM metallopeptidase with thrombospondin type 1 motif 19 OS=Canis lupus familiaris OX=9615 GN=ADAMTS19 PE=4 SV=1	Canis lupus familiaris	1218	3421	56.6	74.5	0	ADAMTS17
A0A8P0N3X0	ADAM metallopeptidase with thrombospondin type 1 motif 19 OS=Canis lupus familiaris OX=9615 GN=ADAMTS19 PE=4 SV=1	Canis lupus familiaris	1225	3418	56.5	74.5	0	ADAMTS17
D4A2E7	ADAM metallopeptidase with thrombospondin type 1 motif, 19 OS=Rattus norvegicus OX=10116 GN=Adamts19 PE=4 SV=3	Rattus norvegicus	1211	3407	56.5	74.4	0	ADAMTS17
P59509	A disintegrin and metalloproteinase with thrombospondin motifs 19 OS=Mus musculus OX=10090 GN=Adamts19 PE=2 SV=1	Mus musculus	1210	3392	56.3	74.1	0	ADAMTS17
A0A2I2U861	ADAM metallopeptidase with thrombospondin type 1 motif 19 OS=Felis catus OX=9685 GN=ADAMTS19 PE=4 SV=3	Felis catus	1214	3418	56.2	74.2	0	ADAMTS17
F1N303	ADAM metallopeptidase with thrombospondin type 1 motif 19 OS=Bos taurus OX=9913 GN=ADAMTS19 PE=4 SV=2	Bos taurus	1203	3380	56.2	73.4	0	ADAMTS17
F6YNK0	ADAM metallopeptidase with thrombospondin type 1 motif 19 OS=Equus caballus OX=9796 GN=ADAMTS19 PE=4 SV=2	Equus caballus	1219	3416	56.1	74.4	0	ADAMTS17
H2QRF4	ADAM metallopeptidase with thrombospondin type 1 motif 19 OS=Pan troglodytes OX=9598 GN=ADAMTS19 PE=4 SV=2	Pan troglodytes	1213	3410	56.1	74.2	0	ADAMTS17
A0A5F7ZSA0	ADAM metallopeptidase with thrombospondin type 1 motif 19 OS=Macaca mulatta OX=9544 GN=ADAMTS19 PE=4 SV=1	Macaca mulatta	1213	3403	56.1	74	0	ADAMTS17
A0A8J0VCP6	A disintegrin and metalloproteinase with thrombospondin motifs 19 OS=Xenopus laevis OX=8355 GN=adamts19.L PE=4 SV=1	Xenopus laevis	1203	3386	56	74.3	0	ADAMTS17
A0A452F7E9	ADAM metallopeptidase with thrombospondin type 1 motif 19 OS=Capra hircus OX=9925 GN=ADAMTS19 PE=4 SV=1	Capra hircus	1201	3370	56	73.3	0	ADAMTS17
Q8TE59	A disintegrin and metalloproteinase with thrombospondin motifs 19 OS=Homo sapiens OX=9606 GN=ADAMTS19 PE=2 SV=2	Homo sapiens	1207	3397	55.9	74	0	ADAMTS17
A0A1X7SBR9	ADAM metallopeptidase with thrombospondin type 1 motif 19 OS=Homo sapiens OX=9606 GN=ADAMTS19 PE=1 SV=1	Homo sapiens	1213	3397	55.9	74	0	ADAMTS17
A0A8V0YBQ4	ADAM metallopeptidase with thrombospondin type 1 motif 19 OS=Gallus gallus OX=9031 GN=ADAMTS19 PE=4 SV=1	Gallus gallus	1168	3200	55.4	74	0	ADAMTS17
A0A337S7N7	ADAM metallopeptidase with thrombospondin type 1 motif 19 OS=Felis catus OX=9685 GN=ADAMTS19 PE=4 SV=1	Felis catus	1180	3284	54.7	71.8	0	ADAMTS17
A0A5F5PYC3	ADAM metallopeptidase with thrombospondin type 1 motif 19 OS=Equus caballus OX=9796 GN=ADAMTS19 PE=4 SV=1	Equus caballus	1191	3282	54.6	72	0	ADAMTS17
A0A452F7D6	ADAM metallopeptidase with thrombospondin type 1 motif 19 OS=Capra hircus OX=9925 GN=ADAMTS19 PE=4 SV=1	Capra hircus	1212	3229	54.2	71.3	0	ADAMTS17
A0A5F5XJF1	ADAM metallopeptidase with thrombospondin type 1 motif 19 OS=Felis catus OX=9685 GN=ADAMTS19 PE=4 SV=1	Felis catus	1174	3225	54.1	71.6	0	ADAMTS17
A0A337RXP8	ADAM metallopeptidase with thrombospondin type 1 motif 19 OS=Felis catus OX=9685 GN=ADAMTS19 PE=4 SV=1	Felis catus	1161	3186	53.7	70.5	0	ADAMTS17
A0A5F8ANQ0	ADAM metallopeptidase with thrombospondin type 1 motif 19 OS=Macaca mulatta OX=9544 GN=ADAMTS19 PE=4 SV=1	Macaca mulatta	1138	2894	53.5	72.4	0	ADAMTS17
F1RKJ8	ADAM metallopeptidase with thrombospondin type 1 motif 19 OS=Sus scrofa OX=9823 GN=ADAMTS19 PE=4 SV=5	Sus scrofa	1153	3092	51.8	69.6	0	ADAMTS17
A0A5F5XU21	ADAM metallopeptidase with thrombospondin type 1 motif 19 OS=Felis catus OX=9685 GN=ADAMTS19 PE=4 SV=1	Felis catus	1098	1528	49.9	68.8	0	ADAMTS17
A0A8V0Z1J6	Uncharacterized protein OS=Gallus gallus OX=9031 GN=ADAMTS7 PE=4 SV=1	Gallus gallus	1815	1564	36.8	52.3	0	ADAMTS17
A0A8I3N1S8	ADAM metallopeptidase with thrombospondin type 1 motif 7 OS=Canis lupus familiaris OX=9615 GN=ADAMTS7 PE=4 SV=1	Canis lupus familiaris	1567	1530	36.7	51.5	0	ADAMTS17
A0A8I3N2T5	ADAM metallopeptidase with thrombospondin type 1 motif 7 OS=Canis lupus familiaris OX=9615 GN=ADAMTS7 PE=4 SV=1	Canis lupus familiaris	1595	1530	36.7	51.5	0	ADAMTS17
A0A8I3MV95	ADAM metallopeptidase with thrombospondin type 1 motif 7 OS=Canis lupus familiaris OX=9615 GN=ADAMTS7 PE=4 SV=1	Canis lupus familiaris	1582	1530	36.7	51.5	0	ADAMTS17
A0A8I3RT97	ADAM metallopeptidase with thrombospondin type 1 motif 7 OS=Canis lupus familiaris OX=9615 GN=ADAMTS7 PE=4 SV=1	Canis lupus familiaris	1551	1523	36.4	51.2	0	ADAMTS17
Q9UKP4	A disintegrin and metalloproteinase with thrombospondin motifs 7 OS=Homo sapiens OX=9606 GN=ADAMTS7 PE=1 SV=2	Homo sapiens	1686	1554	36.3	51.6	0	ADAMTS17
Q68SA9	A disintegrin and metalloproteinase with thrombospondin motifs 7 OS=Mus musculus OX=10090 GN=Adamts7 PE=1 SV=3	Mus musculus	1657	1534	36.3	52.3	0	ADAMTS17
E9PX36	A disintegrin-like and metallopeptidase (reprolysin type) with thrombospondin type 1 motif, 7 OS=Mus musculus OX=10090 GN=Adamts7 PE=1 SV=1	Mus musculus	1633	1534	36.3	52.3	0	ADAMTS17
A0A8I3MZJ4	ADAM metallopeptidase with thrombospondin type 1 motif 7 OS=Canis lupus familiaris OX=9615 GN=ADAMTS7 PE=4 SV=1	Canis lupus familiaris	1587	1513	36.2	51	0	ADAMTS17
A0A8M9QD44	A disintegrin and metalloproteinase with thrombospondin motifs 7 OS=Danio rerio OX=7955 GN=adamts7 PE=4 SV=1	Danio rerio	1808	1532	36	51.5	0	ADAMTS17
F6W0M1	ADAM metallopeptidase with thrombospondin type 1 motif 7 OS=Equus caballus OX=9796 GN=ADAMTS7 PE=4 SV=2	Equus caballus	1686	1513	36	51	0	ADAMTS17
A0A1L8H1A5	A disintegrin and metalloproteinase with thrombospondin motifs 7 isoform X1 OS=Xenopus laevis OX=8355 GN=adamts7.L PE=4 SV=1	Xenopus laevis	1781	1497	36	51.5	0	ADAMTS17
A0A5F9CXW8	ADAM metallopeptidase with thrombospondin type 1 motif 7 OS=Oryctolagus cuniculus OX=9986 GN=ADAMTS7 PE=4 SV=1	Oryctolagus cuniculus	1654	1530	35.9	50.9	0	ADAMTS17
A0A5F9DJ44	ADAM metallopeptidase with thrombospondin type 1 motif 7 OS=Oryctolagus cuniculus OX=9986 GN=ADAMTS7 PE=4 SV=1	Oryctolagus cuniculus	1596	1530	35.9	50.9	0	ADAMTS17
A0A5F5XC44	ADAM metallopeptidase with thrombospondin type 1 motif 7 OS=Felis catus OX=9685 GN=ADAMTS7 PE=4 SV=1	Felis catus	1566	1509	35.9	51.5	0	ADAMTS17
D3ZTJ3	ADAM metallopeptidase with thrombospondin type 1 motif, 12 OS=Rattus norvegicus OX=10116 GN=Adamts12 PE=4 SV=2	Rattus norvegicus	1599	1499	35.9	51.8	0	ADAMTS17
A0A5F8AP31	ADAM metallopeptidase with thrombospondin type 1 motif 7 OS=Macaca mulatta OX=9544 GN=ADAMTS7 PE=4 SV=1	Macaca mulatta	1691	1528	35.8	50.8	0	ADAMTS17
A0A5F8A7F1	ADAM metallopeptidase with thrombospondin type 1 motif 7 OS=Macaca mulatta OX=9544 GN=ADAMTS7 PE=4 SV=1	Macaca mulatta	1633	1528	35.8	50.8	0	ADAMTS17
A0A5F7ZBV1	ADAM metallopeptidase with thrombospondin type 1 motif 7 OS=Macaca mulatta OX=9544 GN=ADAMTS7 PE=4 SV=1	Macaca mulatta	1666	1528	35.8	50.8	0	ADAMTS17
Q1EHB3-2	Isoform 2 of A disintegrin and metalloproteinase with thrombospondin motifs 7 OS=Rattus norvegicus OX=10116 GN=Adamts7	Rattus norvegicus	1808	1522	35.5	52.2	0	ADAMTS17
A0A8I5ZSM3	ADAM metallopeptidase with thrombospondin type 1 motif, 7 OS=Rattus norvegicus OX=10116 GN=Adamts7 PE=4 SV=1	Rattus norvegicus	1600	1522	35.5	52.2	0	ADAMTS17
G1T791	ADAM metallopeptidase with thrombospondin type 1 motif 18 OS=Oryctolagus cuniculus OX=9986 GN=ADAMTS18 PE=4 SV=1	Oryctolagus cuniculus	1223	1494	35.4	49.1	0	ADAMTS17
H2L8J2	A disintegrin and metalloproteinase with thrombospondin motifs 7 OS=Oryzias latipes OX=8090 GN=LOC101166699 PE=4 SV=2	Oryzias latipes	1779	1528	35.3	50.5	0	ADAMTS17
A0A8J1KLE9	A disintegrin and metalloproteinase with thrombospondin motifs 18 OS=Xenopus laevis OX=8355 GN=adamts18.S PE=4 SV=1	Xenopus laevis	1247	1475	35.2	50	0	ADAMTS17
F1S046	ADAM metallopeptidase with thrombospondin type 1 motif 16 OS=Sus scrofa OX=9823 GN=ADAMTS16 PE=4 SV=3	Sus scrofa	1202	1467	35.2	50.6	0	ADAMTS17
A0A3Q1MX27	ADAM metallopeptidase with thrombospondin type 1 motif 7 OS=Bos taurus OX=9913 GN=ADAMTS7 PE=4 SV=1	Bos taurus	1701	1514	35.1	49.9	0	ADAMTS17
Q811B3	A disintegrin and metalloproteinase with thrombospondin motifs 12 OS=Mus musculus OX=10090 GN=Adamts12 PE=2 SV=2	Mus musculus	1600	1493	35.1	51.3	0	ADAMTS17
A0A8V0YQQ9	ADAM metallopeptidase with thrombospondin type 1 motif 12 OS=Gallus gallus OX=9031 GN=ADAMTS12 PE=4 SV=1	Gallus gallus	1508	1480	35.1	50.9	0	ADAMTS17
A0A8V0YCH3	ADAM metallopeptidase with thrombospondin type 1 motif 12 OS=Gallus gallus OX=9031 GN=ADAMTS12 PE=4 SV=1	Gallus gallus	1529	1480	35.1	50.9	0	ADAMTS17
A0A8J0UVQ3	LOW QUALITY PROTEIN: A disintegrin and metalloproteinase with thrombospondin motifs 18-like OS=Xenopus laevis OX=8355 GN=adamts18.L PE=4 SV=1	Xenopus laevis	1249	1469	35.1	49.6	0	ADAMTS17
Q1EHB3	A disintegrin and metalloproteinase with thrombospondin motifs 7 OS=Rattus norvegicus OX=10116 GN=Adamts7 PE=1 SV=1	Rattus norvegicus	1595	1524	35	51.4	0	ADAMTS17
A0A452E1I8	ADAM metallopeptidase with thrombospondin type 1 motif 7 OS=Capra hircus OX=9925 GN=ADAMTS7 PE=4 SV=1	Capra hircus	1661	1521	35	49.7	0	ADAMTS17
A0A3Q1LVQ7	ADAM metallopeptidase with thrombospondin type 1 motif 7 OS=Bos taurus OX=9913 GN=ADAMTS7 PE=4 SV=1	Bos taurus	1516	1502	35	49.5	0	ADAMTS17
A0A3Q1LV42	ADAM metallopeptidase with thrombospondin type 1 motif 7 OS=Bos taurus OX=9913 GN=ADAMTS7 PE=4 SV=1	Bos taurus	1680	1514	34.9	49.3	0	ADAMTS17
A0A452E1I0	ADAM metallopeptidase with thrombospondin type 1 motif 7 OS=Capra hircus OX=9925 GN=ADAMTS7 PE=4 SV=1	Capra hircus	1647	1509	34.9	49.6	0	ADAMTS17
A0A452E1F0	ADAM metallopeptidase with thrombospondin type 1 motif 7 OS=Capra hircus OX=9925 GN=ADAMTS7 PE=4 SV=1	Capra hircus	1677	1509	34.9	49.6	0	ADAMTS17
A0A3Q1MRQ4	ADAM metallopeptidase with thrombospondin type 1 motif 7 OS=Bos taurus OX=9913 GN=ADAMTS7 PE=4 SV=1	Bos taurus	1611	1505	34.8	49.1	0	ADAMTS17
F1R8A1	A disintegrin and metalloproteinase with thrombospondin motifs 12 OS=Danio rerio OX=7955 GN=adamts12 PE=4 SV=2	Danio rerio	1500	1477	34.8	50.4	0	ADAMTS17
F1N2M2	ADAM metallopeptidase with thrombospondin type 1 motif 7 OS=Bos taurus OX=9913 GN=ADAMTS7 PE=4 SV=3	Bos taurus	1679	1509	34.7	49.4	0	ADAMTS17
H2LZA9	A disintegrin and metalloproteinase with thrombospondin motifs 10 OS=Oryzias latipes OX=8090 GN=LOC101172968 PE=4 SV=2	Oryzias latipes	1104	1499	34.6	47.5	0	ADAMTS17
Q8TE60	A disintegrin and metalloproteinase with thrombospondin motifs 18 OS=Homo sapiens OX=9606 GN=ADAMTS18 PE=1 SV=3	Homo sapiens	1221	1475	34.6	48.4	0	ADAMTS17
A0A8W4FGF3	ADAM metallopeptidase with thrombospondin type 1 motif 16 OS=Sus scrofa OX=9823 GN=ADAMTS16 PE=4 SV=1	Sus scrofa	1190	1473	34.6	49.4	0	ADAMTS17
A0A3B3HFG6	A disintegrin and metalloproteinase with thrombospondin motifs 10 OS=Oryzias latipes OX=8090 GN=LOC101172968 PE=4 SV=1	Oryzias latipes	1109	1497	34.5	47.5	0	ADAMTS17
A0A674N8T3	ADAM metallopeptidase with thrombospondin type 1 motif 18 OS=Takifugu rubripes OX=31033 GN=adamts18 PE=4 SV=1	Takifugu rubripes	1198	1484	34.5	45.9	0	ADAMTS17
F1N7N4	ADAM metallopeptidase with thrombospondin type 1 motif 16 OS=Bos taurus OX=9913 GN=ADAMTS16 PE=4 SV=3	Bos taurus	1251	1473	34.5	49.4	0	ADAMTS17
A0A674NYR1	ADAM metallopeptidase with thrombospondin type 1 motif 18 OS=Takifugu rubripes OX=31033 GN=adamts18 PE=4 SV=1	Takifugu rubripes	1249	1471	34.5	45.1	0	ADAMTS17
W5PC71	ADAM metallopeptidase with thrombospondin type 1 motif 18 OS=Ovis aries OX=9940 GN=ADAMTS18 PE=4 SV=1	Ovis aries	1194	1456	34.5	47.7	0	ADAMTS17
F6W504	ADAM metallopeptidase with thrombospondin type 1 motif 16 OS=Equus caballus OX=9796 GN=ADAMTS16 PE=4 SV=2	Equus caballus	1245	1468	34.4	49	0	ADAMTS17
Q4VC17	A disintegrin and metalloproteinase with thrombospondin motifs 18 OS=Mus musculus OX=10090 GN=Adamts18 PE=2 SV=2	Mus musculus	1219	1484	34.3	48.1	0	ADAMTS17
A0A452E4D9	ADAM metallopeptidase with thrombospondin type 1 motif 16 OS=Capra hircus OX=9925 GN=ADAMTS16 PE=4 SV=1	Capra hircus	1221	1479	34.3	49.4	0	ADAMTS17
A0A674PH09	ADAM metallopeptidase with thrombospondin type 1 motif, 6 OS=Takifugu rubripes OX=31033 PE=4 SV=1	Takifugu rubripes	1110	1584	34.2	49	0	ADAMTS17
A0A8P0NCE7	ADAM metallopeptidase with thrombospondin type 1 motif 16 OS=Canis lupus familiaris OX=9615 GN=ADAMTS16 PE=4 SV=1	Canis lupus familiaris	1114	1485	34.2	49.4	0	ADAMTS17
D3Z8G4	ADAM metallopeptidase with thrombospondin type 1 motif, 18 OS=Rattus norvegicus OX=10116 GN=Adamts18 PE=4 SV=4	Rattus norvegicus	1219	1470	34.1	47	0	ADAMTS17
A0A452E4C8	ADAM metallopeptidase with thrombospondin type 1 motif 16 OS=Capra hircus OX=9925 GN=ADAMTS16 PE=4 SV=1	Capra hircus	1246	1468	34	49	0	ADAMTS17
A0A452E4C4	ADAM metallopeptidase with thrombospondin type 1 motif 16 OS=Capra hircus OX=9925 GN=ADAMTS16 PE=4 SV=1	Capra hircus	1267	1468	34	49	0	ADAMTS17
A0A452E4A3	ADAM metallopeptidase with thrombospondin type 1 motif 16 OS=Capra hircus OX=9925 GN=ADAMTS16 PE=4 SV=1	Capra hircus	1279	1468	34	49	0	ADAMTS17
F6X9L7	ADAM metallopeptidase with thrombospondin type 1 motif 6 OS=Equus caballus OX=9796 GN=ADAMTS6 PE=4 SV=3	Equus caballus	1117	1527	33.9	48.1	0	ADAMTS17
A0A8P0NWP3	ADAM metallopeptidase with thrombospondin type 1 motif 16 OS=Canis lupus familiaris OX=9615 GN=ADAMTS16 PE=4 SV=1	Canis lupus familiaris	1263	1515	33.9	49	0	ADAMTS17
E1B8S3	ADAM metallopeptidase with thrombospondin type 1 motif 18 OS=Bos taurus OX=9913 GN=ADAMTS18 PE=4 SV=3	Bos taurus	1223	1475	33.9	47	0	ADAMTS17
A0A8M1NG56	A disintegrin and metalloproteinase with thrombospondin motifs 10 isoform X1 OS=Danio rerio OX=7955 GN=si:dkey-45m5.4 PE=4 SV=1	Danio rerio	1108	1473	33.9	47.3	0	ADAMTS17
A0A3B3HRJ5	ADAM metallopeptidase with thrombospondin type 1 motif 18 OS=Oryzias latipes OX=8090 GN=adamts18 PE=4 SV=1	Oryzias latipes	1172	1454	33.9	46.2	0	ADAMTS17
E1C0H0	ADAM metallopeptidase with thrombospondin type 1 motif 6 OS=Gallus gallus OX=9031 GN=ADAMTS6 PE=4 SV=4	Gallus gallus	1119	1551	33.8	48.5	0	ADAMTS17
H2L9B4	ADAM metallopeptidase with thrombospondin type 1 motif 6 OS=Oryzias latipes OX=8090 GN=adamts6 PE=4 SV=1	Oryzias latipes	1122	1510	33.8	48.4	0	ADAMTS17
F6Q262	ADAM metallopeptidase with thrombospondin type 1 motif 18 OS=Macaca mulatta OX=9544 GN=ADAMTS18 PE=4 SV=2	Macaca mulatta	1221	1488	33.8	47.2	0	ADAMTS17
A0A5F7ZNN3	ADAM metallopeptidase with thrombospondin type 1 motif 18 OS=Macaca mulatta OX=9544 GN=ADAMTS18 PE=4 SV=1	Macaca mulatta	1198	1488	33.8	47.2	0	ADAMTS17
H2QBJ7	ADAM metallopeptidase with thrombospondin type 1 motif 18 OS=Pan troglodytes OX=9598 GN=ADAMTS18 PE=4 SV=2	Pan troglodytes	1221	1484	33.8	47.2	0	ADAMTS17
A0A8M6Z1D0	A disintegrin and metalloproteinase with thrombospondin motifs 6 isoform X1 OS=Danio rerio OX=7955 GN=adamts6 PE=4 SV=1	Danio rerio	1116	1567	33.7	48.7	0	ADAMTS17
F1SKU0	A disintegrin and metalloproteinase with thrombospondin motifs 6 isoform X1 OS=Sus scrofa OX=9823 GN=ADAMTS6 PE=4 SV=3	Sus scrofa	1117	1538	33.7	47.9	0	ADAMTS17
A0A452FXW5	ADAM metallopeptidase with thrombospondin type 1 motif 6 OS=Capra hircus OX=9925 GN=ADAMTS6 PE=4 SV=1	Capra hircus	1117	1533	33.7	48	0	ADAMTS17
E1BK03	ADAM metallopeptidase with thrombospondin type 1 motif 6 OS=Bos taurus OX=9913 GN=ADAMTS6 PE=4 SV=1	Bos taurus	1117	1531	33.7	47.9	0	ADAMTS17
H2VD14	ADAM metallopeptidase with thrombospondin type 1 motif, 6 OS=Takifugu rubripes OX=31033 PE=4 SV=3	Takifugu rubripes	1117	1526	33.7	48.4	0	ADAMTS17
A0A8I3S8L6	ADAM metallopeptidase with thrombospondin type 1 motif 16 OS=Canis lupus familiaris OX=9615 GN=ADAMTS16 PE=4 SV=1	Canis lupus familiaris	1236	1507	33.7	48.8	0	ADAMTS17
H2QQL7	ADAM metallopeptidase with thrombospondin type 1 motif 16 OS=Pan troglodytes OX=9598 GN=ADAMTS16 PE=4 SV=1	Pan troglodytes	1224	1486	33.7	48.7	0	ADAMTS17
A0A452E6Q5	ADAM metallopeptidase with thrombospondin type 1 motif 18 OS=Capra hircus OX=9925 GN=ADAMTS18 PE=4 SV=1	Capra hircus	1223	1465	33.7	46.9	0	ADAMTS17
A0A8J1M464	A disintegrin and metalloproteinase with thrombospondin motifs 6 isoform X2 OS=Xenopus laevis OX=8355 GN=adamts6.S PE=4 SV=1	Xenopus laevis	1104	1535	33.6	48.5	0	ADAMTS17
A0A8J0U5L2	A disintegrin and metalloproteinase with thrombospondin motifs 6 isoform X1 OS=Xenopus laevis OX=8355 GN=adamts6.S PE=4 SV=1	Xenopus laevis	1117	1535	33.6	48.5	0	ADAMTS17
D3Z1A5	A disintegrin-like and metallopeptidase (reprolysin type) with thrombospondin type 1 motif, 6 OS=Mus musculus OX=10090 GN=Adamts6 PE=4 SV=1	Mus musculus	1117	1530	33.6	48.5	0	ADAMTS17
W5P8S1	ADAM metallopeptidase with thrombospondin type 1 motif 6 OS=Ovis aries OX=9940 GN=ADAMTS6 PE=4 SV=1	Ovis aries	1118	1526	33.6	47.8	0	ADAMTS17
G1SFL4	ADAM metallopeptidase with thrombospondin type 1 motif 6 OS=Oryctolagus cuniculus OX=9986 GN=ADAMTS6 PE=4 SV=1	Oryctolagus cuniculus	1116	1517	33.6	48.1	0	ADAMTS17
F6QQD3	ADAM metallopeptidase with thrombospondin type 1 motif 16 OS=Macaca mulatta OX=9544 GN=ADAMTS16 PE=4 SV=3	Macaca mulatta	1224	1483	33.6	48.6	0	ADAMTS17
A0A5F7ZWM7	ADAM metallopeptidase with thrombospondin type 1 motif 16 OS=Macaca mulatta OX=9544 GN=ADAMTS16 PE=4 SV=1	Macaca mulatta	1275	1483	33.6	48.6	0	ADAMTS17
A0A5F7ZI17	ADAM metallopeptidase with thrombospondin type 1 motif 16 OS=Macaca mulatta OX=9544 GN=ADAMTS16 PE=4 SV=1	Macaca mulatta	1259	1483	33.6	48.6	0	ADAMTS17
A0A5F8AG36	ADAM metallopeptidase with thrombospondin type 1 motif 16 OS=Macaca mulatta OX=9544 GN=ADAMTS16 PE=4 SV=1	Macaca mulatta	1143	1483	33.6	48.6	0	ADAMTS17
A0A5F8AJG4	ADAM metallopeptidase with thrombospondin type 1 motif 16 OS=Macaca mulatta OX=9544 GN=ADAMTS16 PE=4 SV=1	Macaca mulatta	1234	1483	33.6	48.6	0	ADAMTS17
E7FEJ5	A disintegrin and metalloproteinase with thrombospondin motifs 18 isoform X1 OS=Danio rerio OX=7955 GN=adamts18 PE=4 SV=1	Danio rerio	1244	1466	33.6	46.1	0	ADAMTS17
A0A337SIW5	ADAM metallopeptidase with thrombospondin type 1 motif 6 OS=Felis catus OX=9685 GN=ADAMTS6 PE=4 SV=1	Felis catus	1117	1532	33.5	47.5	0	ADAMTS17
D4A065	ADAM metallopeptidase with thrombospondin type 1 motif, 6 OS=Rattus norvegicus OX=10116 GN=Adamts6 PE=4 SV=1	Rattus norvegicus	1117	1530	33.5	49	0	ADAMTS17
U3KPP9	ADAM metallopeptidase with thrombospondin type 1 motif 16 OS=Oryctolagus cuniculus OX=9986 GN=ADAMTS16 PE=4 SV=2	Oryctolagus cuniculus	1192	1462	33.5	47.5	0	ADAMTS17
F7A7V7	ADAM metallopeptidase with thrombospondin type 1 motif 18 OS=Equus caballus OX=9796 GN=ADAMTS18 PE=4 SV=2	Equus caballus	1222	1457	33.5	47.1	0	ADAMTS17
A0A674N2C5	ADAM metallopeptidase with thrombospondin type 1 motif, 6 OS=Takifugu rubripes OX=31033 PE=4 SV=1	Takifugu rubripes	1168	1561	33.3	47.9	0	ADAMTS17
A0A8I3N140	ADAM metallopeptidase with thrombospondin type 1 motif 6 OS=Canis lupus familiaris OX=9615 GN=ADAMTS6 PE=4 SV=1	Canis lupus familiaris	1117	1525	33.3	48.1	0	ADAMTS17
Q8TE57	A disintegrin and metalloproteinase with thrombospondin motifs 16 OS=Homo sapiens OX=9606 GN=ADAMTS16 PE=2 SV=3	Homo sapiens	1224	1485	33.3	48.2	0	ADAMTS17
A0A8J0VFZ9	A disintegrin and metalloproteinase with thrombospondin motifs 6 isoform X1 OS=Xenopus laevis OX=8355 GN=LOC108718130 PE=4 SV=1	Xenopus laevis	1118	1526	33.2	48.4	0	ADAMTS17
H2R5K7	ADAM metallopeptidase with thrombospondin type 1 motif 6 OS=Pan troglodytes OX=9598 GN=ADAMTS6 PE=2 SV=1	Pan troglodytes	1117	1526	33.2	48.2	0	ADAMTS17
Q9UKP5	A disintegrin and metalloproteinase with thrombospondin motifs 6 OS=Homo sapiens OX=9606 GN=ADAMTS6 PE=2 SV=2	Homo sapiens	1117	1525	33.2	48.2	0	ADAMTS17
D3ZLL7	ADAM metallopeptidase with thrombospondin type 1 motif, 16 OS=Rattus norvegicus OX=10116 GN=Adamts16 PE=4 SV=3	Rattus norvegicus	1221	1477	33.2	48.9	0	ADAMTS17
E7FFX0	A disintegrin and metalloproteinase with thrombospondin motifs 16 OS=Danio rerio OX=7955 GN=LOC568792 PE=4 SV=3	Danio rerio	1224	1474	33.2	47.2	0	ADAMTS17
F7ECB0	ADAM metallopeptidase with thrombospondin type 1 motif 6 OS=Macaca mulatta OX=9544 GN=ADAMTS6 PE=4 SV=3	Macaca mulatta	1117	1522	33.1	48.2	0	ADAMTS17
A0A1L8FX68	A disintegrin and metalloproteinase with thrombospondin motifs 16 OS=Xenopus laevis OX=8355 GN=adamts16.L PE=4 SV=1	Xenopus laevis	1234	1491	33.1	48.2	0	ADAMTS17
F6SUT6	Peptidase M12B domain-containing protein OS=Ciona intestinalis OX=7719 PE=4 SV=2	Ciona intestinalis	1145	1517	32.9	47.3	0	ADAMTS17
A0A674N568	ADAM metallopeptidase with thrombospondin type 1 motif, 6 OS=Takifugu rubripes OX=31033 PE=4 SV=1	Takifugu rubripes	1078	1457	32.8	47.4	0	ADAMTS17
Q69Z28	A disintegrin and metalloproteinase with thrombospondin motifs 16 OS=Mus musculus OX=10090 GN=Adamts16 PE=2 SV=2	Mus musculus	1222	1463	32.4	47.5	0	ADAMTS17
A0A1D5NZ82	ADAM metallopeptidase with thrombospondin type 1 motif, 10 OS=Gallus gallus OX=9031 GN=ADAMTS10 PE=4 SV=2	Gallus gallus	1109	1456	32.4	47.2	0	ADAMTS17
F7H1Q5	Follistatin like 1 OS=Macaca mulatta OX=9544 GN=FSTL1 PE=4 SV=3	Macaca mulatta	294	1323	86	92.4	0	FSTL1
A0A1D5QDP9	Follistatin like 1 OS=Macaca mulatta OX=9544 GN=FSTL1 PE=4 SV=2	Macaca mulatta	327	1374	85.5	92.8	0	FSTL1
A0A452FA93	Follistatin like 1 OS=Capra hircus OX=9925 GN=FSTL1 PE=4 SV=1	Capra hircus	302	1316	85.5	92.4	0	FSTL1
A0A5G2QC98	Follistatin like 1 OS=Sus scrofa OX=9823 GN=FSTL1 PE=4 SV=1	Sus scrofa	302	1370	85.4	92.4	0	FSTL1
W5QF69	Follistatin like 1 OS=Ovis aries OX=9940 GN=FSTL1 PE=4 SV=1	Ovis aries	311	1371	85.2	92.4	0	FSTL1
A0A2I3RTN5	Follistatin like 1 OS=Pan troglodytes OX=9598 GN=FSTL1 PE=4 SV=1	Pan troglodytes	308	1369	85.2	92.4	0	FSTL1
A0A8I3P7H7	Follistatin like 1 OS=Canis lupus familiaris OX=9615 GN=FSTL1 PE=4 SV=1	Canis lupus familiaris	299	1360	84.8	91.7	0	FSTL1
A0A8I3S0K1	Follistatin like 1 OS=Canis lupus familiaris OX=9615 GN=FSTL1 PE=4 SV=1	Canis lupus familiaris	336	1360	84.8	91.7	0	FSTL1
A0A8I3NVP9	Follistatin like 1 OS=Canis lupus familiaris OX=9615 GN=FSTL1 PE=4 SV=1	Canis lupus familiaris	328	1360	84.8	91.7	0	FSTL1
A0A8V1A1D6	Follistatin like 1 OS=Gallus gallus OX=9031 GN=FSTL1 PE=4 SV=1	Gallus gallus	318	1413	84.7	94.6	0	FSTL1
A0A2I3SGD2	Follistatin like 1 OS=Pan troglodytes OX=9598 GN=FSTL1 PE=4 SV=1	Pan troglodytes	308	1374	84.7	91.8	0	FSTL1
Q12841	Follistatin-related protein 1 OS=Homo sapiens OX=9606 GN=FSTL1 PE=1 SV=1	Homo sapiens	308	1408	84.4	92.1	0	FSTL1
A0A1D5Q5V4	Follistatin like 1 OS=Macaca mulatta OX=9544 GN=FSTL1 PE=2 SV=1	Macaca mulatta	308	1408	84.4	92.1	0	FSTL1
H2QN63	Follistatin like 1 OS=Pan troglodytes OX=9598 GN=FSTL1 PE=4 SV=1	Pan troglodytes	308	1403	84.1	91.7	0	FSTL1
A0A8P0TJ82	Follistatin like 1 OS=Canis lupus familiaris OX=9615 GN=FSTL1 PE=4 SV=1	Canis lupus familiaris	547	1402	84.1	91.4	0	FSTL1
A0A8I3PB34	Follistatin like 1 OS=Canis lupus familiaris OX=9615 GN=FSTL1 PE=4 SV=1	Canis lupus familiaris	547	1402	84.1	91.4	0	FSTL1
A0A8I3NV19	Follistatin like 1 OS=Canis lupus familiaris OX=9615 GN=FSTL1 PE=4 SV=1	Canis lupus familiaris	320	1402	84.1	91.4	0	FSTL1
A0A8W4FEH9	Follistatin like 1 OS=Sus scrofa OX=9823 GN=FSTL1 PE=4 SV=1	Sus scrofa	299	1371	83.8	90.5	0	FSTL1
A0A2I3RWF9	Follistatin like 1 OS=Pan troglodytes OX=9598 GN=FSTL1 PE=4 SV=1	Pan troglodytes	300	1372	83.6	90.6	0	FSTL1
A0A3Q1MTZ0	Follistatin like 1 OS=Bos taurus OX=9913 GN=FSTL1 PE=4 SV=1	Bos taurus	312	1330	83.3	89.8	0	FSTL1
A0A287BP22	Follistatin like 1 OS=Sus scrofa OX=9823 GN=FSTL1 PE=4 SV=1	Sus scrofa	307	1423	83.2	90.6	0	FSTL1
A0A452FA88	Follistatin like 1 OS=Capra hircus OX=9925 GN=FSTL1 PE=4 SV=1	Capra hircus	302	1362	83.1	90.5	0	FSTL1
Q58D84	Follistatin-related protein 1 OS=Bos taurus OX=9913 GN=FSTL1 PE=2 SV=1	Bos taurus	307	1417	82.9	90.6	0	FSTL1
A0A452F9X4	Follistatin like 1 OS=Capra hircus OX=9925 GN=FSTL1 PE=4 SV=1	Capra hircus	307	1417	82.9	90.6	0	FSTL1
A0A5F5PT31	Follistatin like 1 OS=Equus caballus OX=9796 GN=FSTL1 PE=4 SV=1	Equus caballus	317	1352	82.8	89.5	0	FSTL1
A0A8V1A1C6	Follistatin like 1 OS=Gallus gallus OX=9031 GN=FSTL1 PE=4 SV=1	Gallus gallus	323	1438	82.7	92.9	0	FSTL1
A0A8V1A3P3	Follistatin like 1 OS=Gallus gallus OX=9031 GN=FSTL1 PE=4 SV=1	Gallus gallus	354	1415	82.6	92.8	0	FSTL1
M3X0V6	Follistatin like 1 OS=Felis catus OX=9685 GN=FSTL1 PE=4 SV=1	Felis catus	307	1405	82.6	90	0	FSTL1
A0A8I5Y6A3	Follistatin-like 1 OS=Rattus norvegicus OX=10116 GN=Fstl1 PE=4 SV=1	Rattus norvegicus	287	1335	82.4	91	0	FSTL1
A0A8L2R6C3	Follistatin-like 1 OS=Rattus norvegicus OX=10116 GN=Fstl1 PE=4 SV=1	Rattus norvegicus	330	1335	82.4	91	0	FSTL1
F6QIV8	Follistatin like 1 OS=Equus caballus OX=9796 GN=FSTL1 PE=4 SV=1	Equus caballus	307	1404	82.3	89.7	0	FSTL1
A0A8V1A3N4	Follistatin like 1 OS=Gallus gallus OX=9031 GN=FSTL1 PE=4 SV=1	Gallus gallus	403	1384	82.1	92.7	0	FSTL1
A0A8I3S0F8	Follistatin like 1 OS=Canis lupus familiaris OX=9615 GN=FSTL1 PE=4 SV=1	Canis lupus familiaris	536	1350	82.1	88.7	0	FSTL1
A0A8P0PNK2	Follistatin like 1 OS=Canis lupus familiaris OX=9615 GN=FSTL1 PE=4 SV=1	Canis lupus familiaris	536	1350	82.1	88.7	0	FSTL1
G1SNI2	Follistatin like 1 OS=Oryctolagus cuniculus OX=9986 GN=FSTL1 PE=4 SV=2	Oryctolagus cuniculus	307	1399	81.6	90	0	FSTL1
A0A5F9C1W1	Follistatin like 1 OS=Oryctolagus cuniculus OX=9986 GN=FSTL1 PE=4 SV=1	Oryctolagus cuniculus	425	1394	81.6	90	0	FSTL1
A0A337S130	Follistatin like 1 OS=Felis catus OX=9685 GN=FSTL1 PE=4 SV=1	Felis catus	328	1352	81.5	88.7	0	FSTL1
A0A337STG6	Follistatin like 1 OS=Felis catus OX=9685 GN=FSTL1 PE=4 SV=1	Felis catus	328	1352	81.5	88.7	0	FSTL1
A0A8V1A8W8	Follistatin like 1 OS=Gallus gallus OX=9031 GN=FSTL1 PE=4 SV=1	Gallus gallus	304	1382	80	89.8	0	FSTL1
Q62356	Follistatin-related protein 1 OS=Mus musculus OX=10090 GN=Fstl1 PE=1 SV=2	Mus musculus	306	1359	79.6	88.3	0	FSTL1
Q62632	Follistatin-related protein 1 OS=Rattus norvegicus OX=10116 GN=Fstl1 PE=1 SV=1	Rattus norvegicus	306	1357	79.3	88.3	0	FSTL1
A0A8I5XW94	Follistatin-like 1 OS=Rattus norvegicus OX=10116 GN=Fstl1 PE=4 SV=1	Rattus norvegicus	362	1357	79.3	88.3	0	FSTL1
A0A8I5Y8X2	Follistatin-like 1 OS=Rattus norvegicus OX=10116 GN=Fstl1 PE=4 SV=1	Rattus norvegicus	322	1327	77.6	87.3	0	FSTL1
A0A8V0YIS9	ADAM metallopeptidase with thrombospondin type 1 motif 12 OS=Gallus gallus OX=9031 GN=ADAMTS12 PE=4 SV=1	Gallus gallus	1580	1480	35.1	50.9	1.2e-180	ADAMTS17
H2MJY3	ADAM metallopeptidase with thrombospondin type 1 motif 18 OS=Oryzias latipes OX=8090 GN=adamts18 PE=4 SV=2	Oryzias latipes	1192	1454	33.9	46.2	1.3e-180	ADAMTS17
W5PC76	ADAM metallopeptidase with thrombospondin type 1 motif 18 OS=Ovis aries OX=9940 GN=ADAMTS18 PE=4 SV=1	Ovis aries	1224	1456	34.5	47.7	1.4e-180	ADAMTS17
H2SVL8	ADAM metallopeptidase with thrombospondin type 1 motif, 10 OS=Takifugu rubripes OX=31033 PE=4 SV=3	Takifugu rubripes	1106	1447	33.6	46.8	1.5e-180	ADAMTS17
A0A674PE48	ADAM metallopeptidase with thrombospondin type 1 motif 7 OS=Takifugu rubripes OX=31033 GN=ADAMTS7 PE=4 SV=1	Takifugu rubripes	1691	1484	35.5	51.4	2.5e-180	ADAMTS17
M3W0Y3	ADAM metallopeptidase with thrombospondin type 1 motif 16 OS=Felis catus OX=9685 GN=ADAMTS16 PE=4 SV=2	Felis catus	1219	1454	33.3	47.8	2.5e-180	ADAMTS17
A0A3B3IGS4	ADAM metallopeptidase with thrombospondin type 1 motif 18 OS=Oryzias latipes OX=8090 GN=adamts18 PE=4 SV=1	Oryzias latipes	1222	1454	33.9	46.2	2.7e-180	ADAMTS17
H2V0N1	ADAM metallopeptidase with thrombospondin type 1 motif 7 OS=Takifugu rubripes OX=31033 GN=ADAMTS7 PE=4 SV=3	Takifugu rubripes	1444	1469	35.5	51.5	2.9e-180	ADAMTS17
A0A337SE40	ADAM metallopeptidase with thrombospondin type 1 motif 16 OS=Felis catus OX=9685 GN=ADAMTS16 PE=4 SV=2	Felis catus	1229	1454	33.3	47.8	3.2e-180	ADAMTS17
A0A3B3HUE1	ADAM metallopeptidase with thrombospondin type 1 motif 18 OS=Oryzias latipes OX=8090 GN=adamts18 PE=4 SV=1	Oryzias latipes	1238	1454	33.9	46.2	4e-180	ADAMTS17
A0A8V0XPD4	ADAM metallopeptidase with thrombospondin type 1 motif 18 OS=Gallus gallus OX=9031 GN=ADAMTS18 PE=4 SV=1	Gallus gallus	1176	1449	34.5	48.4	4.6e-180	ADAMTS17
A0A8V0XVN5	ADAM metallopeptidase with thrombospondin type 1 motif 18 OS=Gallus gallus OX=9031 GN=ADAMTS18 PE=4 SV=1	Gallus gallus	1185	1449	34.5	48.4	5.8e-180	ADAMTS17
A0A674NCY0	ADAM metallopeptidase with thrombospondin type 1 motif 7 OS=Takifugu rubripes OX=31033 GN=ADAMTS7 PE=4 SV=1	Takifugu rubripes	1740	1484	35.5	51.4	6e-180	ADAMTS17
W5Q1I9	ADAM metallopeptidase with thrombospondin type 1 motif 16 OS=Ovis aries OX=9940 GN=ADAMTS16 PE=4 SV=1	Ovis aries	1186	1448	33.5	48.2	8.3e-180	ADAMTS17
H2L996	A disintegrin and metalloproteinase with thrombospondin motifs 12 OS=Oryzias latipes OX=8090 GN=LOC101174509 PE=4 SV=2	Oryzias latipes	1562	1470	35.2	52.1	2.3e-179	ADAMTS17
A0A8I3N5X7	ADAM metallopeptidase with thrombospondin type 1 motif 7 OS=Canis lupus familiaris OX=9615 GN=ADAMTS7 PE=4 SV=1	Canis lupus familiaris	1492	1461	36.3	51.5	1.1e-178	ADAMTS17
F1MXQ0	ADAM metallopeptidase with thrombospondin type 1 motif 12 OS=Bos taurus OX=9913 GN=ADAMTS12 PE=4 SV=2	Bos taurus	1607	1468	35.7	50.8	1.1e-178	ADAMTS17
A0A1L8HWU6	A disintegrin and metalloproteinase with thrombospondin motifs 10 isoform X2 OS=Xenopus laevis OX=8355 GN=adamts10.L PE=4 SV=1	Xenopus laevis	1088	1433	33.3	46.6	1.1e-178	ADAMTS17
A0A8J0UWB6	A disintegrin and metalloproteinase with thrombospondin motifs 10 isoform X1 OS=Xenopus laevis OX=8355 GN=adamts10.L PE=4 SV=1	Xenopus laevis	1105	1433	33.3	46.6	1.7e-178	ADAMTS17
F6UD05	A disintegrin-like and metallopeptidase (reprolysin type) with thrombospondin type 1 motif, 7 OS=Mus musculus OX=10090 GN=Adamts7 PE=1 SV=2	Mus musculus	1556	1463	35.9	52	2.1e-178	ADAMTS17
A0A452FEI8	ADAM metallopeptidase with thrombospondin type 1 motif 12 OS=Capra hircus OX=9925 GN=ADAMTS12 PE=4 SV=1	Capra hircus	1605	1465	36.1	51.4	2.8e-178	ADAMTS17
A0A5F9CJP1	ADAM metallopeptidase with thrombospondin type 1 motif 12 OS=Oryctolagus cuniculus OX=9986 GN=ADAMTS12 PE=4 SV=1	Oryctolagus cuniculus	1541	1461	35.2	51.7	3.1e-178	ADAMTS17
P58397	A disintegrin and metalloproteinase with thrombospondin motifs 12 OS=Homo sapiens OX=9606 GN=ADAMTS12 PE=1 SV=2	Homo sapiens	1594	1463	35.6	52	4.4e-178	ADAMTS17
A0A1D5RKT0	ADAM metallopeptidase with thrombospondin type 1 motif 12 OS=Macaca mulatta OX=9544 GN=ADAMTS12 PE=4 SV=2	Macaca mulatta	1598	1463	35.3	51.6	4.8e-178	ADAMTS17
Q68SA9-2	Isoform 2 of A disintegrin and metalloproteinase with thrombospondin motifs 7 OS=Mus musculus OX=10090 GN=Adamts7	Mus musculus	1615	1463	35.9	52	6.6e-178	ADAMTS17
A0A5F9CW13	ADAM metallopeptidase with thrombospondin type 1 motif 12 OS=Oryctolagus cuniculus OX=9986 GN=ADAMTS12 PE=4 SV=1	Oryctolagus cuniculus	1585	1461	35.2	51.7	7.3e-178	ADAMTS17
G1SQU9	ADAM metallopeptidase with thrombospondin type 1 motif 12 OS=Oryctolagus cuniculus OX=9986 GN=ADAMTS12 PE=4 SV=2	Oryctolagus cuniculus	1598	1461	35.2	51.7	9.3e-178	ADAMTS17
A0A287BQE6	ADAM metallopeptidase with thrombospondin type 1 motif 18 OS=Sus scrofa OX=9823 GN=ADAMTS18 PE=4 SV=2	Sus scrofa	1223	1436	33.3	46.7	1.2e-177	ADAMTS17
A0A8J0VMU9	A disintegrin and metalloproteinase with thrombospondin motifs 12 isoform X2 OS=Xenopus laevis OX=8355 GN=adamts12.L PE=4 SV=1	Xenopus laevis	1518	1454	33.9	51.2	2e-177	ADAMTS17
A0A8J1M2F0	A disintegrin and metalloproteinase with thrombospondin motifs 10-like OS=Xenopus laevis OX=8355 GN=LOC108706867 PE=4 SV=1	Xenopus laevis	1105	1425	32.6	46.5	2.5e-177	ADAMTS17
Q8TE57-2	Isoform 2 of A disintegrin and metalloproteinase with thrombospondin motifs 16 OS=Homo sapiens OX=9606 GN=ADAMTS16	Homo sapiens	1072	1422	33.2	47.7	2.9e-177	ADAMTS17
A0A8I3PFN6	ADAM metallopeptidase with thrombospondin type 1 motif 18 OS=Canis lupus familiaris OX=9615 GN=ADAMTS18 PE=4 SV=1	Canis lupus familiaris	1221	1433	34.6	47.8	3.1e-177	ADAMTS17
A0A2I3TGL7	ADAM metallopeptidase with thrombospondin type 1 motif 12 OS=Pan troglodytes OX=9598 GN=ADAMTS12 PE=4 SV=1	Pan troglodytes	884	1406	36.6	52.4	3.5e-177	ADAMTS17
A0A5F5XEX5	ADAM metallopeptidase with thrombospondin type 1 motif 12 OS=Felis catus OX=9685 GN=ADAMTS12 PE=4 SV=1	Felis catus	1494	1450	34.7	50.3	4.7e-177	ADAMTS17
A0A8J0VHM4	A disintegrin and metalloproteinase with thrombospondin motifs 12 isoform X1 OS=Xenopus laevis OX=8355 GN=adamts12.L PE=4 SV=1	Xenopus laevis	1569	1454	33.9	51.2	5.5e-177	ADAMTS17
A0A3Q2H4E8	Follistatin like 1 OS=Equus caballus OX=9796 GN=FSTL1 PE=4 SV=1	Equus caballus	293	1272	85.3	92.5	7.3e-177	FSTL1
A0A8I3PQZ5	ADAM metallopeptidase with thrombospondin type 1 motif 18 OS=Canis lupus familiaris OX=9615 GN=ADAMTS18 PE=4 SV=1	Canis lupus familiaris	1259	1433	34.6	47.8	7.8e-177	ADAMTS17
A0A8P0TTK4	ADAM metallopeptidase with thrombospondin type 1 motif 18 OS=Canis lupus familiaris OX=9615 GN=ADAMTS18 PE=4 SV=1	Canis lupus familiaris	1261	1433	34.6	47.8	8.2e-177	ADAMTS17
A0A2I3T4K3	ADAM metallopeptidase with thrombospondin type 1 motif 12 OS=Pan troglodytes OX=9598 GN=ADAMTS12 PE=4 SV=1	Pan troglodytes	1428	1444	36.7	52.4	8.8e-177	ADAMTS17
A0A2I2V1S5	ADAM metallopeptidase with thrombospondin type 1 motif 12 OS=Felis catus OX=9685 GN=ADAMTS12 PE=4 SV=2	Felis catus	1541	1450	34.7	50.3	1.2e-176	ADAMTS17
Q8TE60-2	Isoform 2 of A disintegrin and metalloproteinase with thrombospondin motifs 18 OS=Homo sapiens OX=9606 GN=ADAMTS18	Homo sapiens	1082	1418	34.2	47.9	1.5e-176	ADAMTS17
A0A8I5ZQA5	Follistatin-like 1 OS=Rattus norvegicus OX=10116 GN=Fstl1 PE=4 SV=1	Rattus norvegicus	289	1269	76.2	85.1	1.8e-176	FSTL1
A0A452F9Z3	Follistatin like 1 OS=Capra hircus OX=9925 GN=FSTL1 PE=4 SV=1	Capra hircus	312	1271	83.9	90.5	2.1e-176	FSTL1
H2QQQ5	ADAM metallopeptidase with thrombospondin type 1 motif 12 OS=Pan troglodytes OX=9598 GN=ADAMTS12 PE=4 SV=2	Pan troglodytes	1476	1444	36.7	52.4	2.4e-176	ADAMTS17
A0A337SUI3	ADAM metallopeptidase with thrombospondin type 1 motif 12 OS=Felis catus OX=9685 GN=ADAMTS12 PE=4 SV=1	Felis catus	1600	1450	34.7	50.3	3.7e-176	ADAMTS17
A0A8I3RUK8	ADAM metallopeptidase with thrombospondin type 1 motif 7 OS=Canis lupus familiaris OX=9615 GN=ADAMTS7 PE=4 SV=1	Canis lupus familiaris	1489	1443	35.9	50.3	4.4e-176	ADAMTS17
E1BMV7	ADAM metallopeptidase with thrombospondin type 1 motif 10 OS=Bos taurus OX=9913 GN=ADAMTS10 PE=4 SV=1	Bos taurus	1103	1416	32.6	46.1	5e-176	ADAMTS17
F6Y8V9	Peptidase M12B domain-containing protein OS=Ciona intestinalis OX=7719 PE=4 SV=2	Ciona intestinalis	1172	1421	33.6	49.3	5.3e-176	ADAMTS17
A0A140TAF3	ADAM metallopeptidase with thrombospondin type 1 motif, 7 OS=Rattus norvegicus OX=10116 GN=Adamts7 PE=4 SV=1	Rattus norvegicus	1612	1447	34.6	51	1.3e-175	ADAMTS17
F7C9E9	A disintegrin and metalloproteinase with thrombospondin motifs 10 preproprotein OS=Macaca mulatta OX=9544 GN=ADAMTS10 PE=2 SV=3	Macaca mulatta	1103	1412	32.3	46.2	1.9e-175	ADAMTS17
A0A5F5XD33	ADAM metallopeptidase with thrombospondin type 1 motif 18 OS=Felis catus OX=9685 GN=ADAMTS18 PE=4 SV=1	Felis catus	1214	1419	33.2	45.9	3e-175	ADAMTS17
M3WD78	ADAM metallopeptidase with thrombospondin type 1 motif 18 OS=Felis catus OX=9685 GN=ADAMTS18 PE=4 SV=3	Felis catus	1221	1419	33.2	45.9	3.5e-175	ADAMTS17
A0A452G1A3	ADAM metallopeptidase with thrombospondin type 1 motif 10 OS=Capra hircus OX=9925 GN=ADAMTS10 PE=4 SV=1	Capra hircus	1103	1410	32.6	46	3.8e-175	ADAMTS17
F6TW13	ADAM metallopeptidase with thrombospondin type 1 motif 12 OS=Equus caballus OX=9796 GN=ADAMTS12 PE=4 SV=1	Equus caballus	1598	1442	34.8	49.7	5.1e-175	ADAMTS17
A0A8I3N084	ADAM metallopeptidase with thrombospondin type 1 motif 7 OS=Canis lupus familiaris OX=9615 GN=ADAMTS7 PE=4 SV=1	Canis lupus familiaris	1407	1430	36	51.4	6e-175	ADAMTS17
A0A8I3MZ18	ADAM metallopeptidase with thrombospondin type 1 motif 12 OS=Canis lupus familiaris OX=9615 GN=ADAMTS12 PE=4 SV=1	Canis lupus familiaris	1606	1440	35.4	51.1	1.1e-174	ADAMTS17
A0A8P0TTC0	ADAM metallopeptidase with thrombospondin type 1 motif 12 OS=Canis lupus familiaris OX=9615 GN=ADAMTS12 PE=4 SV=1	Canis lupus familiaris	1606	1440	35.4	51.1	1.1e-174	ADAMTS17
A0A0G2K229	ADAM metallopeptidase with thrombospondin type 1 motif, 10 OS=Rattus norvegicus OX=10116 GN=Adamts10 PE=4 SV=1	Rattus norvegicus	1104	1406	32.1	45.4	1.5e-174	ADAMTS17
A0A5F9DRE1	ADAM metallopeptidase with thrombospondin type 1 motif 18 OS=Oryctolagus cuniculus OX=9986 GN=ADAMTS18 PE=4 SV=1	Oryctolagus cuniculus	1191	1412	34.4	47.8	1.8e-174	ADAMTS17
A0A286ZY25	ADAM metallopeptidase with thrombospondin type 1 motif 10 OS=Sus scrofa OX=9823 GN=ADAMTS10 PE=4 SV=2	Sus scrofa	1102	1405	32.4	46	2e-174	ADAMTS17
P58459	A disintegrin and metalloproteinase with thrombospondin motifs 10 OS=Mus musculus OX=10090 GN=Adamts10 PE=2 SV=3	Mus musculus	1104	1405	31.9	45.4	2.1e-174	ADAMTS17
F6QIB9	ADAM metallopeptidase with thrombospondin type 1 motif 10 OS=Equus caballus OX=9796 GN=ADAMTS10 PE=4 SV=3	Equus caballus	1102	1403	32.5	46.7	4e-174	ADAMTS17
A0A5F4BXP2	ADAM metallopeptidase with thrombospondin type 1 motif 10 OS=Canis lupus familiaris OX=9615 GN=ADAMTS10 PE=2 SV=1	Canis lupus familiaris	1103	1402	32.6	46	5.7e-174	ADAMTS17
A0A674MSH8	ADAM metallopeptidase with thrombospondin type 1 motif 16 OS=Takifugu rubripes OX=31033 GN=adamts16 PE=4 SV=1	Takifugu rubripes	1274	1412	35.3	50	1.3e-173	ADAMTS17
A0A674P852	ADAM metallopeptidase with thrombospondin type 1 motif 18 OS=Takifugu rubripes OX=31033 GN=adamts18 PE=4 SV=1	Takifugu rubripes	1226	1407	35.7	46.6	2.2e-173	ADAMTS17
G1TKK5	ADAM metallopeptidase with thrombospondin type 1 motif 10 OS=Oryctolagus cuniculus OX=9986 GN=ADAMTS10 PE=4 SV=1	Oryctolagus cuniculus	1103	1396	32.4	45.9	4.3e-173	ADAMTS17
Q9DGB0	Follistatin-related protein OS=Xenopus laevis OX=8355 GN=xFRP PE=2 SV=1	Xenopus laevis	299	1244	73.1	84.1	1.7e-172	FSTL1
A0A8J0UZV4	A disintegrin and metalloproteinase with thrombospondin motifs 10 isoform X4 OS=Xenopus laevis OX=8355 GN=adamts10.L PE=4 SV=1	Xenopus laevis	894	1375	35.2	48.9	1.8e-172	ADAMTS17
A0A8I3RRI4	ADAM metallopeptidase with thrombospondin type 1 motif 12 OS=Canis lupus familiaris OX=9615 GN=ADAMTS12 PE=4 SV=1	Canis lupus familiaris	1476	1417	36.3	51.4	1.9e-172	ADAMTS17
A0A8P0PL05	ADAM metallopeptidase with thrombospondin type 1 motif 12 OS=Canis lupus familiaris OX=9615 GN=ADAMTS12 PE=4 SV=1	Canis lupus familiaris	1476	1417	36.3	51.4	1.9e-172	ADAMTS17
A0A0A0MQW6	ADAM metallopeptidase with thrombospondin type 1 motif 10 OS=Homo sapiens OX=9606 GN=ADAMTS10 PE=4 SV=1	Homo sapiens	1103	1391	32.1	45.9	2.3e-172	ADAMTS17
A0A8J1MN47	A disintegrin and metalloproteinase with thrombospondin motifs 7 isoform X3 OS=Xenopus laevis OX=8355 GN=adamts7.L PE=4 SV=1	Xenopus laevis	1609	1424	38.6	53.7	2.4e-172	ADAMTS17
A0A8M9PQ18	A disintegrin and metalloproteinase with thrombospondin motifs 18 isoform X2 OS=Danio rerio OX=7955 GN=adamts18 PE=4 SV=1	Danio rerio	1014	1384	36.1	48.7	2.4e-172	ADAMTS17
A0A8V0YIT3	ADAM metallopeptidase with thrombospondin type 1 motif 12 OS=Gallus gallus OX=9031 GN=ADAMTS12 PE=4 SV=1	Gallus gallus	1565	1421	34.3	49.8	2.9e-172	ADAMTS17
A0A674N2H2	ADAM metallopeptidase with thrombospondin type 1 motif 18 OS=Takifugu rubripes OX=31033 GN=adamts18 PE=4 SV=1	Takifugu rubripes	901	1374	38.1	49.8	3.1e-172	ADAMTS17
Q9H324	A disintegrin and metalloproteinase with thrombospondin motifs 10 OS=Homo sapiens OX=9606 GN=ADAMTS10 PE=1 SV=2	Homo sapiens	1103	1390	32.1	45.9	3.3e-172	ADAMTS17
A0A8J0USS2	A disintegrin and metalloproteinase with thrombospondin motifs 7 isoform X2 OS=Xenopus laevis OX=8355 GN=adamts7.L PE=4 SV=1	Xenopus laevis	1633	1424	38.6	53.7	3.7e-172	ADAMTS17
A0A674NBP0	ADAM metallopeptidase with thrombospondin type 1 motif 12 OS=Takifugu rubripes OX=31033 GN=adamts12 PE=4 SV=1	Takifugu rubripes	1578	1420	34.1	51.3	5.2e-172	ADAMTS17
A0A5K1TV72	ADAM metallopeptidase with thrombospondin type 1 motif 12 OS=Sus scrofa OX=9823 GN=ADAMTS12 PE=4 SV=1	Sus scrofa	1598	1420	35.4	51.2	7.5e-172	ADAMTS17
H2UZI2	ADAM metallopeptidase with thrombospondin type 1 motif 12 OS=Takifugu rubripes OX=31033 GN=adamts12 PE=4 SV=3	Takifugu rubripes	1617	1420	34.1	51.3	1.1e-171	ADAMTS17
A0A8P0P191	ADAM metallopeptidase with thrombospondin type 1 motif 7 OS=Canis lupus familiaris OX=9615 GN=ADAMTS7 PE=4 SV=1	Canis lupus familiaris	1482	1412	35.6	49.4	1.2e-171	ADAMTS17
A0A674MB76	ADAM metallopeptidase with thrombospondin type 1 motif 7 OS=Takifugu rubripes OX=31033 GN=ADAMTS7 PE=4 SV=1	Takifugu rubripes	1397	1406	35.5	51.8	1.5e-171	ADAMTS17
G1U0V7	ADAM metallopeptidase with thrombospondin type 1 motif 7 OS=Oryctolagus cuniculus OX=9986 GN=ADAMTS7 PE=4 SV=3	Oryctolagus cuniculus	1623	1418	34.3	48.8	2.3e-171	ADAMTS17
A0A8W4FQ46	ADAM metallopeptidase with thrombospondin type 1 motif 10 OS=Sus scrofa OX=9823 GN=ADAMTS10 PE=4 SV=1	Sus scrofa	1048	1378	31.9	45.9	4.5e-171	ADAMTS17
Q6DCL2	FSTL1 protein OS=Xenopus laevis OX=8355 GN=fstl1.L PE=2 SV=1	Xenopus laevis	300	1234	72.2	84.5	5.8e-171	FSTL1
Q2PMI2	Follistatin-like 1b OS=Danio rerio OX=7955 GN=fstl1b PE=1 SV=1	Danio rerio	310	1235	71.4	84.2	5.9e-171	FSTL1
A0A5F9CND3	Follistatin like 1 OS=Oryctolagus cuniculus OX=9986 GN=FSTL1 PE=4 SV=1	Oryctolagus cuniculus	320	1235	82.6	90.5	8.4e-171	FSTL1
A0A8M3BCA5	follistatin-related protein 1 isoform X1 OS=Danio rerio OX=7955 GN=fstl1b PE=1 SV=1	Danio rerio	309	1229	71.7	84.2	4.6e-170	FSTL1
Q12841-2	Isoform 2 of Follistatin-related protein 1 OS=Homo sapiens OX=9606 GN=FSTL1	Homo sapiens	273	1201	84.8	92.2	2.3e-166	FSTL1
A0A287AZC9	Follistatin like 1 OS=Sus scrofa OX=9823 GN=FSTL1 PE=4 SV=2	Sus scrofa	271	1197	84.4	91.8	8.7e-166	FSTL1
A0A2I3TL28	Follistatin like 1 OS=Pan troglodytes OX=9598 GN=FSTL1 PE=4 SV=1	Pan troglodytes	273	1196	84.4	91.8	1.3e-165	FSTL1
A0A5F5PUZ2	Follistatin like 1 OS=Equus caballus OX=9796 GN=FSTL1 PE=4 SV=1	Equus caballus	271	1194	84	91.4	2.5e-165	FSTL1
H2MUJ1	Follistatin like 1 OS=Oryzias latipes OX=8090 GN=fstl1 PE=4 SV=2	Oryzias latipes	311	1197	69.6	82.1	3.7e-165	FSTL1
A0A337SFY3	Follistatin like 1 OS=Felis catus OX=9685 GN=FSTL1 PE=4 SV=1	Felis catus	271	1189	84	91.4	1.4e-164	FSTL1
A0A8I3NVL9	Follistatin like 1 OS=Canis lupus familiaris OX=9615 GN=FSTL1 PE=4 SV=1	Canis lupus familiaris	271	1187	84	91	2.9e-164	FSTL1
A0A5F9D4Y6	Follistatin like 1 OS=Oryctolagus cuniculus OX=9986 GN=FSTL1 PE=4 SV=1	Oryctolagus cuniculus	271	1178	71.5	79.3	6.8e-163	FSTL1
H2MUJ2	Follistatin like 1 OS=Oryzias latipes OX=8090 GN=fstl1 PE=4 SV=2	Oryzias latipes	288	1150	70.3	82.5	2.3e-158	FSTL1
A0A674P565	Follistatin-like 1b OS=Takifugu rubripes OX=31033 PE=4 SV=1	Takifugu rubripes	309	1149	68.8	82.9	7e-158	FSTL1
H2RV60	Follistatin-like 1b OS=Takifugu rubripes OX=31033 PE=4 SV=3	Takifugu rubripes	302	1147	69.1	82.8	1.1e-157	FSTL1
A0A674MCX0	Follistatin-like 1b OS=Takifugu rubripes OX=31033 PE=4 SV=1	Takifugu rubripes	304	1147	69.1	82.8	1.2e-157	FSTL1
A0A674NCW9	Follistatin-like 1b OS=Takifugu rubripes OX=31033 PE=4 SV=1	Takifugu rubripes	297	1137	68.9	82.4	3e-156	FSTL1
Q567W5	Follistatin-like 1a OS=Danio rerio OX=7955 GN=fstl1 PE=2 SV=1	Danio rerio	314	1119	66.1	81.4	3.1e-153	FSTL1
A0A674N5I9	Follistatin-like 1b OS=Takifugu rubripes OX=31033 PE=4 SV=1	Takifugu rubripes	316	1105	68	81.9	4.4e-151	FSTL1
H2SQQ2	Follistatin-like 1a OS=Takifugu rubripes OX=31033 PE=4 SV=3	Takifugu rubripes	316	847	52.6	69.2	6.9e-112	FSTL1
A0A674NQ47	Follistatin-like 1a OS=Takifugu rubripes OX=31033 PE=4 SV=1	Takifugu rubripes	311	842	52.5	69.1	3.3e-111	FSTL1
H2SQQ1	Follistatin-like 1a OS=Takifugu rubripes OX=31033 PE=4 SV=3	Takifugu rubripes	286	838	53.3	69.8	5.8e-111	FSTL1
F8WG88	Follistatin-like 1 OS=Rattus norvegicus OX=10116 GN=Fstl1 PE=4 SV=4	Rattus norvegicus	535	828	85	93.6	4.7e-106	FSTL1
Q5M784	Glutathione peroxidase OS=Xenopus laevis OX=8355 GN=gpx7.S PE=2 SV=1	Xenopus laevis	184	771	79.6	89.5	5.7e-104	GPX7
A0A8V1A541	Glutathione peroxidase OS=Gallus gallus OX=9031 GN=GPX7 PE=3 SV=1	Gallus gallus	261	756	70.5	81.9	1.5e-100	GPX7
F6TY38	Glutathione peroxidase OS=Equus caballus OX=9796 GN=GPX7 PE=3 SV=2	Equus caballus	186	729	75.7	85.4	1.5e-97	GPX7
A0A5F8AIN7	Glutathione peroxidase OS=Macaca mulatta OX=9544 GN=GPX7 PE=3 SV=1	Macaca mulatta	184	714	75.1	84.3	2.7e-95	GPX7
A6QLY2	Glutathione peroxidase 7 OS=Bos taurus OX=9913 GN=GPX7 PE=2 SV=1	Bos taurus	186	711	73.5	83.2	8.3e-95	GPX7
A0A452G0M7	Glutathione peroxidase OS=Capra hircus OX=9925 GN=GPX7 PE=3 SV=1	Capra hircus	186	711	73	83.2	8.3e-95	GPX7
A0A674MW92	Glutathione peroxidase OS=Takifugu rubripes OX=31033 PE=3 SV=1	Takifugu rubripes	236	714	68.3	85.2	1.6e-94	GPX7
A0A287A2G6	Glutathione peroxidase OS=Sus scrofa OX=9823 GN=GPX7 PE=1 SV=1	Sus scrofa	317	720	73.4	82.4	2.8e-94	GPX7
Q96SL4	Glutathione peroxidase 7 OS=Homo sapiens OX=9606 GN=GPX7 PE=1 SV=1	Homo sapiens	187	707	73.8	82.9	3.5e-94	GPX7
H2R0N7	Glutathione peroxidase OS=Pan troglodytes OX=9598 GN=GPX7 PE=2 SV=1	Pan troglodytes	187	707	73.8	82.9	3.5e-94	GPX7
D3ZQI1	Glutathione peroxidase OS=Rattus norvegicus OX=10116 GN=Gpx7 PE=1 SV=1	Rattus norvegicus	186	703	72.8	84.2	1.4e-93	GPX7
G1SST7	Glutathione peroxidase OS=Oryctolagus cuniculus OX=9986 GN=GPX7 PE=3 SV=2	Oryctolagus cuniculus	186	702	71.9	84.3	1.9e-93	GPX7
A0A3B3IKS1	Glutathione peroxidase OS=Oryzias latipes OX=8090 GN=gpx7 PE=3 SV=1	Oryzias latipes	185	694	69.7	83.2	3.1e-92	GPX7
Q99LJ6	Glutathione peroxidase 7 OS=Mus musculus OX=10090 GN=Gpx7 PE=1 SV=1	Mus musculus	186	694	71.7	83.7	3.2e-92	GPX7
A0A8W4FK79	Follistatin like 1 OS=Sus scrofa OX=9823 GN=FSTL1 PE=4 SV=1	Sus scrofa	265	709	81.4	89.4	1e-91	FSTL1
Q502E1	Glutathione peroxidase OS=Danio rerio OX=7955 GN=zgc:112293 PE=1 SV=1	Danio rerio	186	689	69.5	85.9	1.9e-91	GPX7
A0A674PM01	Glutathione peroxidase OS=Takifugu rubripes OX=31033 PE=3 SV=1	Takifugu rubripes	178	685	71.2	87.6	5.7e-91	GPX7
A0A8I6ARN0	Glutathione peroxidase OS=Rattus norvegicus OX=10116 GN=Gpx7 PE=1 SV=1	Rattus norvegicus	190	669	74.3	84.2	2.3e-88	GPX7
A0A8I3P271	Glutathione peroxidase OS=Canis lupus familiaris OX=9615 GN=GPX7 PE=3 SV=1	Canis lupus familiaris	185	667	68.6	81.6	4e-88	GPX7
A0A1L8FTQ1	collagen triple helix repeat-containing protein 1 OS=Xenopus laevis OX=8355 GN=cthrc1.S PE=4 SV=1	Xenopus laevis	235	632	95.2	97.6	1.7e-83	CTHRC1
A0A1L8FZQ6	collagen triple helix repeat-containing protein 1 OS=Xenopus laevis OX=8355 GN=cthrc1.L PE=4 SV=1	Xenopus laevis	235	632	95.2	97.6	1.7e-83	CTHRC1
C9J5G4	Follistatin like 1 (Fragment) OS=Homo sapiens OX=9606 GN=FSTL1 PE=1 SV=8	Homo sapiens	139	625	85.3	93	8e-81	FSTL1
A0A5G2QWE6	Collagen triple helix repeat containing 1 OS=Sus scrofa OX=9823 GN=CTHRC1 PE=4 SV=2	Sus scrofa	190	600	88.7	95.2	2.9e-79	CTHRC1
A0A337SHY2	Collagen triple helix repeat containing 1 OS=Felis catus OX=9685 GN=CTHRC1 PE=4 SV=1	Felis catus	226	602	89.5	96	4.7e-79	CTHRC1
A0A8V0YG76	Collagen triple helix repeat containing 1 OS=Gallus gallus OX=9031 GN=CTHRC1 PE=4 SV=1	Gallus gallus	238	602	88.7	96.8	6.9e-79	CTHRC1
Q96CG8-3	Isoform 3 of Collagen triple helix repeat-containing protein 1 OS=Homo sapiens OX=9606 GN=CTHRC1	Homo sapiens	229	601	89.5	95.2	7.4e-79	CTHRC1
A0A2I3SN89	Collagen triple helix repeat containing 1 OS=Pan troglodytes OX=9598 GN=CTHRC1 PE=4 SV=1	Pan troglodytes	229	601	89.5	95.2	7.4e-79	CTHRC1
M3W3C1	Collagen triple helix repeat containing 1 OS=Felis catus OX=9685 GN=CTHRC1 PE=4 SV=1	Felis catus	244	602	89.5	96	8.4e-79	CTHRC1
A0A8I6A6B3	Collagen triple helix repeat containing 1 OS=Rattus norvegicus OX=10116 GN=Cthrc1 PE=4 SV=1	Rattus norvegicus	171	595	91.6	96.6	8.9e-79	CTHRC1
A0A2I3BPR1	Collagen triple helix repeat containing 1 OS=Mus musculus OX=10090 GN=Cthrc1 PE=1 SV=1	Mus musculus	171	595	91.6	96.6	8.9e-79	CTHRC1
G1SWQ1	DDB1 and CUL4 associated factor 13 OS=Oryctolagus cuniculus OX=9986 GN=DCAF13 PE=4 SV=2	Oryctolagus cuniculus	238	601	89.5	95.2	9.8e-79	CTHRC1
Q96CG8	Collagen triple helix repeat-containing protein 1 OS=Homo sapiens OX=9606 GN=CTHRC1 PE=1 SV=1	Homo sapiens	243	601	89.5	95.2	1.2e-78	CTHRC1
F6SV88	Collagen triple helix repeat containing 1 OS=Macaca mulatta OX=9544 GN=CTHRC1 PE=4 SV=3	Macaca mulatta	243	601	89.5	95.2	1.2e-78	CTHRC1
H2QWJ4	Collagen triple helix repeat containing 1 OS=Pan troglodytes OX=9598 GN=CTHRC1 PE=2 SV=1	Pan troglodytes	243	601	89.5	95.2	1.2e-78	CTHRC1
Q8CG08	Collagen triple helix repeat-containing protein 1 OS=Rattus norvegicus OX=10116 GN=Cthrc1 PE=1 SV=1	Rattus norvegicus	245	601	89.5	95.2	1.2e-78	CTHRC1
Q9D1D6	Collagen triple helix repeat-containing protein 1 OS=Mus musculus OX=10090 GN=Cthrc1 PE=2 SV=2	Mus musculus	245	601	89.5	95.2	1.2e-78	CTHRC1
A0A452EDR7	Collagen triple helix repeat containing 1 OS=Capra hircus OX=9925 GN=CTHRC1 PE=4 SV=1	Capra hircus	243	601	88.7	96	1.2e-78	CTHRC1
W5Q4T5	Collagen triple helix repeat containing 1 OS=Ovis aries OX=9940 GN=CTHRC1 PE=4 SV=1	Ovis aries	243	601	88.7	96	1.2e-78	CTHRC1
A2VDY0	Collagen triple helix repeat containing 1 OS=Bos taurus OX=9913 GN=CTHRC1 PE=2 SV=1	Bos taurus	243	601	88.7	96	1.2e-78	CTHRC1
A0A8I3NKN2	Collagen triple helix repeat containing 1 OS=Canis lupus familiaris OX=9615 GN=CTHRC1 PE=4 SV=1	Canis lupus familiaris	247	601	89.5	95.2	1.3e-78	CTHRC1
F1S1D2	Collagen triple helix repeat containing 1 OS=Sus scrofa OX=9823 GN=CTHRC1 PE=4 SV=2	Sus scrofa	244	600	88.7	95.2	1.7e-78	CTHRC1
F7E4N9	Collagen triple helix repeat containing 1 OS=Equus caballus OX=9796 GN=CTHRC1 PE=4 SV=1	Equus caballus	244	600	88.7	95.2	1.7e-78	CTHRC1
M3WFD9	Glutathione peroxidase OS=Felis catus OX=9685 GN=SHISAL2A PE=3 SV=3	Felis catus	207	605	73	83	2.2e-78	GPX7
A0A8L2Q207	Collagen triple helix repeat containing 1 OS=Rattus norvegicus OX=10116 GN=Cthrc1 PE=4 SV=1	Rattus norvegicus	277	601	89.5	95.2	3.4e-78	CTHRC1
Q96CG8-2	Isoform 2 of Collagen triple helix repeat-containing protein 1 OS=Homo sapiens OX=9606 GN=CTHRC1	Homo sapiens	232	596	89.4	95.1	4.7e-78	CTHRC1
A0A8V1A875	Glutathione peroxidase OS=Gallus gallus OX=9031 GN=GPX7 PE=3 SV=1	Gallus gallus	172	591	76.6	87.9	9.3e-77	GPX7
Q6AXL0	Collagen triple helix repeat containing 1a OS=Danio rerio OX=7955 GN=zgc:101075 PE=2 SV=1	Danio rerio	231	586	85.5	93.5	1.5e-76	CTHRC1
W5P668	Glutathione peroxidase OS=Ovis aries OX=9940 PE=3 SV=1	Ovis aries	165	589	67.9	78.8	1.5e-76	GPX7
A0A3B5JZK8	Collagen triple helix repeat containing 1 OS=Takifugu rubripes OX=31033 GN=cthrc1 PE=4 SV=1	Takifugu rubripes	228	582	83.9	92.7	5.5e-76	CTHRC1
H2LAI0	Collagen triple helix repeat containing 1 OS=Oryzias latipes OX=8090 GN=cthrc1 PE=4 SV=1	Oryzias latipes	229	574	83.9	94.4	9.4e-75	CTHRC1
E5RK99	Collagen triple helix repeat containing 1 OS=Homo sapiens OX=9606 GN=CTHRC1 PE=1 SV=1	Homo sapiens	113	560	91.2	96.5	2.8e-74	CTHRC1
Q9D7B7	Probable glutathione peroxidase 8 OS=Mus musculus OX=10090 GN=Gpx8 PE=1 SV=1	Mus musculus	209	577	51.9	75.7	4.2e-74	GPX7
R4GGB2	Glutathione peroxidase OS=Gallus gallus OX=9031 GN=GPX8 PE=3 SV=1	Gallus gallus	210	564	54.5	73.3	4.1e-72	GPX7
F6P0H3	Collagen triple helix repeat-containing 1b OS=Danio rerio OX=7955 GN=cthrc1b PE=4 SV=1	Danio rerio	233	554	82.1	88.6	1.2e-71	CTHRC1
F6U5X9	Glutathione peroxidase OS=Equus caballus OX=9796 GN=GPX8 PE=3 SV=1	Equus caballus	209	560	52.4	74.1	1.6e-71	GPX7
Q2NL01	Probable glutathione peroxidase 8 OS=Bos taurus OX=9913 GN=GPX8 PE=2 SV=1	Bos taurus	209	559	51.9	73.5	2.3e-71	GPX7
A0A452FPY4	Glutathione peroxidase OS=Capra hircus OX=9925 GN=GPX8 PE=3 SV=1	Capra hircus	209	559	51.9	74.1	2.3e-71	GPX7
M3X4H0	Glutathione peroxidase OS=Felis catus OX=9685 GN=GPX8 PE=3 SV=1	Felis catus	209	558	51.9	73	3.3e-71	GPX7
W5PDN4	Glutathione peroxidase OS=Ovis aries OX=9940 GN=GPX8 PE=3 SV=1	Ovis aries	209	557	51.9	73.5	4.6e-71	GPX7
G7MTR3	Glutathione peroxidase OS=Macaca mulatta OX=9544 GN=GPX8 PE=2 SV=1	Macaca mulatta	209	555	52.9	72.5	9.3e-71	GPX7
D3ZPW7	Glutathione peroxidase OS=Rattus norvegicus OX=10116 GN=Gpx8 PE=3 SV=2	Rattus norvegicus	204	554	51.3	74.6	1.1e-70	GPX7
H2QQW7	Glutathione peroxidase OS=Pan troglodytes OX=9598 GN=GPX8 PE=2 SV=1	Pan troglodytes	209	554	52.9	72.5	1.3e-70	GPX7
Q8TED1	Probable glutathione peroxidase 8 OS=Homo sapiens OX=9606 GN=GPX8 PE=1 SV=2	Homo sapiens	209	550	52.4	72.5	5.3e-70	GPX7
G1T925	Glutathione peroxidase OS=Oryctolagus cuniculus OX=9986 GN=GPX8 PE=3 SV=1	Oryctolagus cuniculus	209	542	50.8	71.4	8.7e-69	GPX7
Q5U583	Probable glutathione peroxidase 8-B OS=Xenopus laevis OX=8355 GN=gpx8-b PE=2 SV=1	Xenopus laevis	209	536	51.1	71.5	7.1e-68	GPX7
Q6IRC8	Probable glutathione peroxidase 8-A OS=Xenopus laevis OX=8355 GN=gpx8-a PE=2 SV=1	Xenopus laevis	209	530	47.4	68.4	5.8e-67	GPX7
Q7ZV14	Probable glutathione peroxidase 8 OS=Danio rerio OX=7955 GN=gpx8 PE=2 SV=1	Danio rerio	210	512	51.9	72	3.2e-64	GPX7
A0A3B3HGP4	Glutathione peroxidase OS=Oryzias latipes OX=8090 GN=gpx8 PE=3 SV=1	Oryzias latipes	209	506	48	67	2.5e-63	GPX7
A0A674PBN6	Glutathione peroxidase OS=Takifugu rubripes OX=31033 GN=LOC101076093 PE=3 SV=1	Takifugu rubripes	210	504	48.3	68.2	5.2e-63	GPX7
A0A8I3PST5	Glutathione peroxidase OS=Canis lupus familiaris OX=9615 GN=GPX8 PE=3 SV=1	Canis lupus familiaris	158	483	59	78.5	1.5e-60	GPX7
E7ETY7	Glutathione peroxidase OS=Homo sapiens OX=9606 GN=GPX8 PE=1 SV=1	Homo sapiens	158	471	58.3	76.4	9.9e-59	GPX7
F1SLM7	Glutathione peroxidase OS=Sus scrofa OX=9823 GN=GPX8 PE=1 SV=2	Sus scrofa	158	470	56.9	76.4	1.4e-58	GPX7
A0A3B5K0J5	Glutathione peroxidase OS=Takifugu rubripes OX=31033 GN=LOC101076093 PE=3 SV=2	Takifugu rubripes	201	469	47.6	66.7	7.8e-58	GPX7
G1TKY9	DDB1 and CUL4 associated factor 13 OS=Oryctolagus cuniculus OX=9986 GN=DCAF13 PE=4 SV=2	Oryctolagus cuniculus	225	458	87.6	93.8	3.4e-57	CTHRC1
F6RM35	Glutathione peroxidase OS=Ciona intestinalis OX=7719 GN=gpx7 PE=3 SV=2	Ciona intestinalis	190	431	47.8	63.7	3.1e-52	GPX7
A0A452E3G8	Glutathione peroxidase OS=Capra hircus OX=9925 PE=3 SV=1	Capra hircus	160	380	49.7	61	6.4e-45	GPX7
A0A452E3I3	Glutathione peroxidase OS=Capra hircus OX=9925 PE=3 SV=1	Capra hircus	158	371	49.2	60.5	1.4e-43	GPX7
A0A1D5PNH7	Collagen triple helix repeat containing 1 OS=Gallus gallus OX=9031 GN=CTHRC1 PE=4 SV=2	Gallus gallus	236	361	84.1	91.5	2.2e-42	CTHRC1
F6WJJ1	Collagen triple helix repeat-containing protein 1-like OS=Ciona intestinalis OX=7719 GN=LOC100185086 PE=4 SV=2	Ciona intestinalis	126	343	55	69.2	4.8e-41	CTHRC1
A0A5F9DJ63	DDB1- and CUL4-associated factor 13 OS=Oryctolagus cuniculus OX=9986 GN=DCAF13 PE=3 SV=1	Oryctolagus cuniculus	570	366	88.5	93.6	2e-40	CTHRC1
G1SWR6	DDB1- and CUL4-associated factor 13 OS=Oryctolagus cuniculus OX=9986 GN=DCAF13 PE=3 SV=2	Oryctolagus cuniculus	596	366	88.5	93.6	2.6e-40	CTHRC1
A0A287B0Z8	Indolethylamine N-methyltransferase isoform 1 OS=Sus scrofa OX=9823 GN=INMT PE=1 SV=1	Sus scrofa	262	344	55.8	75	7.2e-39	NMMT.19
A0A674N2B9	Glutathione peroxidase OS=Takifugu rubripes OX=31033 GN=LOC101076093 PE=3 SV=1	Takifugu rubripes	199	339	45.9	67.8	3e-38	GPX7
A0A287B0Z8	Indolethylamine N-methyltransferase isoform 1 OS=Sus scrofa OX=9823 GN=INMT PE=1 SV=1	Sus scrofa	262	338	59.6	78.8	7.5e-38	NMMT.20
P40936	Indolethylamine N-methyltransferase OS=Mus musculus OX=10090 GN=Inmt PE=1 SV=1	Mus musculus	264	332	55.6	73.5	4.7e-37	NMMT.19
D3ZNJ5	Indolethylamine N-methyltransferase OS=Rattus norvegicus OX=10116 GN=Inmt PE=1 SV=1	Rattus norvegicus	264	330	54.7	73.5	9.4e-37	NMMT.19
A0A452FI64	Indolethylamine N-methyltransferase OS=Capra hircus OX=9925 GN=LOC102186084 PE=3 SV=1	Capra hircus	293	327	51.3	73.5	5.2e-36	NMMT.19
A0A674NAX9	Glutathione peroxidase OS=Takifugu rubripes OX=31033 GN=LOC101076093 PE=3 SV=1	Takifugu rubripes	192	323	45.7	67.9	6.3e-36	GPX7
F1MPC5	Indolethylamine N-methyltransferase OS=Bos taurus OX=9913 GN=INMT PE=3 SV=2	Bos taurus	263	324	50.9	75	7.2e-36	NMMT.19
P40936	Indolethylamine N-methyltransferase OS=Mus musculus OX=10090 GN=Inmt PE=1 SV=1	Mus musculus	264	323	58.4	77.2	1.4e-35	NMMT.20
Q06AV1	Nicotinamide N-methyltransferase OS=Sus scrofa OX=9823 GN=NNMT PE=2 SV=1	Sus scrofa	264	322	58.9	70.1	1.9e-35	NMMT.20
F1SM63	Nicotinamide N-methyltransferase OS=Sus scrofa OX=9823 GN=NNMT PE=3 SV=2	Sus scrofa	264	322	58.9	70.1	1.9e-35	NMMT.20
A0A5G2RBA4	Nicotinamide N-methyltransferase OS=Sus scrofa OX=9823 GN=INMT PE=1 SV=1	Sus scrofa	241	319	57.4	76.9	2.3e-35	NMMT.19
F1SII5	Nicotinamide N-methyltransferase OS=Sus scrofa OX=9823 GN=INMT PE=1 SV=3	Sus scrofa	242	319	57.4	76.9	2.4e-35	NMMT.19
D3ZNJ5	Indolethylamine N-methyltransferase OS=Rattus norvegicus OX=10116 GN=Inmt PE=1 SV=1	Rattus norvegicus	264	321	57.4	77.2	2.7e-35	NMMT.20
Q06AV1	Nicotinamide N-methyltransferase OS=Sus scrofa OX=9823 GN=NNMT PE=2 SV=1	Sus scrofa	264	320	59.6	71.2	2.9e-35	NMMT.19
F1SM63	Nicotinamide N-methyltransferase OS=Sus scrofa OX=9823 GN=NNMT PE=3 SV=2	Sus scrofa	264	320	59.6	71.2	2.9e-35	NMMT.19
F1MPC5	Indolethylamine N-methyltransferase OS=Bos taurus OX=9913 GN=INMT PE=3 SV=2	Bos taurus	263	320	54.8	77.9	3.8e-35	NMMT.20
D3YX59	Nicotinamide N-methyltransferase OS=Mus musculus OX=10090 GN=Nnmt PE=1 SV=1	Mus musculus	157	311	56.7	71.2	5e-35	NMMT.20
A0A452FI64	Indolethylamine N-methyltransferase OS=Capra hircus OX=9925 GN=LOC102186084 PE=3 SV=1	Capra hircus	293	320	54.5	77.2	7.5e-35	NMMT.20
D3YX59	Nicotinamide N-methyltransferase OS=Mus musculus OX=10090 GN=Nnmt PE=1 SV=1	Mus musculus	157	309	57.4	72.3	7.7e-35	NMMT.19
A0A5G2RBA4	Nicotinamide N-methyltransferase OS=Sus scrofa OX=9823 GN=INMT PE=1 SV=1	Sus scrofa	241	313	62	81.5	2.4e-34	NMMT.20
F1SII5	Nicotinamide N-methyltransferase OS=Sus scrofa OX=9823 GN=INMT PE=1 SV=3	Sus scrofa	242	313	62	81.5	2.5e-34	NMMT.20
A0A5F5PP71	Nicotinamide N-methyltransferase OS=Equus caballus OX=9796 GN=NNMT PE=3 SV=1	Equus caballus	262	314	55.1	70.1	2.9e-34	NMMT.20
P40261	Nicotinamide N-methyltransferase OS=Homo sapiens OX=9606 GN=NNMT PE=1 SV=1	Homo sapiens	264	314	58.7	70.2	3e-34	NMMT.20
A0A2J8KZX9	Nicotinamide N-methyltransferase OS=Pan troglodytes OX=9598 GN=NNMT PE=3 SV=1	Pan troglodytes	264	314	58.7	70.2	3e-34	NMMT.20
A0A8I6A6E7	Nicotinamide N-methyltransferase OS=Rattus norvegicus OX=10116 GN=Nnmt PE=1 SV=1	Rattus norvegicus	156	305	56.7	70.2	3.9e-34	NMMT.20
A0A5F5PP71	Nicotinamide N-methyltransferase OS=Equus caballus OX=9796 GN=NNMT PE=3 SV=1	Equus caballus	262	312	55.8	71.2	4.3e-34	NMMT.19
P40261	Nicotinamide N-methyltransferase OS=Homo sapiens OX=9606 GN=NNMT PE=1 SV=1	Homo sapiens	264	312	59.4	71.3	4.6e-34	NMMT.19
A0A2J8KZX9	Nicotinamide N-methyltransferase OS=Pan troglodytes OX=9598 GN=NNMT PE=3 SV=1	Pan troglodytes	264	312	59.4	71.3	4.6e-34	NMMT.19
A0A8I6A6E7	Nicotinamide N-methyltransferase OS=Rattus norvegicus OX=10116 GN=Nnmt PE=1 SV=1	Rattus norvegicus	156	303	57.4	71.3	6e-34	NMMT.19
F7ERX8	Nicotinamide N-methyltransferase OS=Macaca mulatta OX=9544 GN=NNMT PE=1 SV=1	Macaca mulatta	264	311	58.7	70.2	8.4e-34	NMMT.20
O55239	Nicotinamide N-methyltransferase OS=Mus musculus OX=10090 GN=Nnmt PE=1 SV=1	Mus musculus	264	311	56.7	71.2	8.4e-34	NMMT.20
W5PDB7	Indolethylamine N-methyltransferase OS=Ovis aries OX=9940 PE=3 SV=1	Ovis aries	249	309	47.4	69.8	8.9e-34	NMMT.19
F7ERX8	Nicotinamide N-methyltransferase OS=Macaca mulatta OX=9544 GN=NNMT PE=1 SV=1	Macaca mulatta	264	309	59.4	71.3	1.3e-33	NMMT.19
O55239	Nicotinamide N-methyltransferase OS=Mus musculus OX=10090 GN=Nnmt PE=1 SV=1	Mus musculus	264	309	57.4	72.3	1.3e-33	NMMT.19
A0A8I3MY20	Nicotinamide N-methyltransferase OS=Canis lupus familiaris OX=9615 GN=NNMT PE=3 SV=1	Canis lupus familiaris	264	309	56.7	70.2	1.7e-33	NMMT.20
Q7SZ76	MGC64498 protein OS=Xenopus laevis OX=8355 GN=nnmt.L PE=2 SV=1	Xenopus laevis	265	308	54	72.6	1.8e-33	NMMT.19
A0A8I3MY20	Nicotinamide N-methyltransferase OS=Canis lupus familiaris OX=9615 GN=NNMT PE=3 SV=1	Canis lupus familiaris	264	307	57.4	71.3	2.5e-33	NMMT.19
Q7SZ76	MGC64498 protein OS=Xenopus laevis OX=8355 GN=nnmt.L PE=2 SV=1	Xenopus laevis	265	306	57	77	4.8e-33	NMMT.20
D4A605	Nicotinamide N-methyltransferase OS=Rattus norvegicus OX=10116 GN=Nnmt PE=1 SV=1	Rattus norvegicus	264	305	56.7	70.2	6.6e-33	NMMT.20
A0A5F5Q1J9	Indolethylamine N-methyltransferase OS=Equus caballus OX=9796 GN=INMT PE=3 SV=1	Equus caballus	285	306	46.7	69.7	7.5e-33	NMMT.20
Q5K6H6	Glutathione peroxidase OS=Aedes aegypti OX=7159 GN=GPx PE=2 SV=1	Aedes aegypti	217	304	42.8	59.1	8.6e-33	GPX7
D4A605	Nicotinamide N-methyltransferase OS=Rattus norvegicus OX=10116 GN=Nnmt PE=1 SV=1	Rattus norvegicus	264	303	57.4	71.3	1e-32	NMMT.19
A0A1L8FLV2	indolethylamine N-methyltransferase isoform X1 OS=Xenopus laevis OX=8355 GN=LOC108697006 PE=3 SV=1	Xenopus laevis	265	303	48.3	72.5	1e-32	NMMT.19
F7C1T9	Indolethylamine N-methyltransferase OS=Equus caballus OX=9796 GN=INMT PE=3 SV=2	Equus caballus	301	306	46.7	69.7	1.1e-32	NMMT.20
A0A1L8FLW2	indolethylamine N-methyltransferase OS=Xenopus laevis OX=8355 GN=LOC108697004 PE=3 SV=1	Xenopus laevis	265	302	48.3	71.7	1.4e-32	NMMT.19
W5PDB7	Indolethylamine N-methyltransferase OS=Ovis aries OX=9940 PE=3 SV=1	Ovis aries	249	299	50	74	3.6e-32	NMMT.20
A0A8I3MEX5	Nicotinamide N-methyltransferase OS=Canis lupus familiaris OX=9615 GN=LOC489397 PE=3 SV=1	Canis lupus familiaris	263	298	62.2	74.4	5.4e-32	NMMT.19
H3BSR8	INMT-MINDY4 readthrough (NMD candidate) (Fragment) OS=Homo sapiens OX=9606 GN=INMT-MINDY4 PE=3 SV=1	Homo sapiens	122	287	50.5	74.3	5.8e-32	NMMT.19
E1BEK0	Nicotinamide N-methyltransferase OS=Bos taurus OX=9913 GN=LOC511161 PE=1 SV=2	Bos taurus	347	302	62.2	75.6	7.6e-32	NMMT.19
F6PSN8	Nicotinamide N-methyltransferase OS=Equus caballus OX=9796 GN=NNMT PE=3 SV=3	Equus caballus	263	297	61.5	79.1	7.6e-32	NMMT.19
H3BSR8	INMT-MINDY4 readthrough (NMD candidate) (Fragment) OS=Homo sapiens OX=9606 GN=INMT-MINDY4 PE=3 SV=1	Homo sapiens	122	287	50.5	74.3	7.6e-32	NMMT.20
A0A5F5Q1J9	Indolethylamine N-methyltransferase OS=Equus caballus OX=9796 GN=INMT PE=3 SV=1	Equus caballus	285	298	53.5	77.8	8.8e-32	NMMT.19
A0A8I3MEX5	Nicotinamide N-methyltransferase OS=Canis lupus familiaris OX=9615 GN=LOC489397 PE=3 SV=1	Canis lupus familiaris	263	297	62.9	74.2	1e-31	NMMT.20
O97972	Indolethylamine N-methyltransferase OS=Oryctolagus cuniculus OX=9986 GN=INMT PE=1 SV=1	Oryctolagus cuniculus	263	296	47	71.8	1.1e-31	NMMT.19
F7C1T9	Indolethylamine N-methyltransferase OS=Equus caballus OX=9796 GN=INMT PE=3 SV=2	Equus caballus	301	298	53.5	77.8	1.2e-31	NMMT.19
E1BEK0	Nicotinamide N-methyltransferase OS=Bos taurus OX=9913 GN=LOC511161 PE=1 SV=2	Bos taurus	347	301	62.9	75.3	1.4e-31	NMMT.20
F6PSN8	Nicotinamide N-methyltransferase OS=Equus caballus OX=9796 GN=NNMT PE=3 SV=3	Equus caballus	263	296	62.2	78.9	1.4e-31	NMMT.20
A0A8J0QDM7	Glutathione peroxidase OS=Xenopus laevis OX=8355 GN=gpx4.L PE=3 SV=1	Xenopus laevis	196	294	44.8	57.9	1.5e-31	GPX7
A0A8M1N2T9	Glutathione peroxidase OS=Danio rerio OX=7955 GN=gpx4a PE=1 SV=1	Danio rerio	186	293	40.9	57.3	1.7e-31	GPX7
A0A1L8FLS1	indolethylamine N-methyltransferase isoform X1 OS=Xenopus laevis OX=8355 GN=LOC108696501 PE=3 SV=1	Xenopus laevis	272	295	46.7	71.7	1.8e-31	NMMT.19
A0A8M1PAF3	Glutathione peroxidase OS=Danio rerio OX=7955 GN=gpx4a PE=1 SV=1	Danio rerio	194	291	43.2	58.1	4.1e-31	GPX7
A0A8J0QEN5	Glutathione peroxidase OS=Xenopus laevis OX=8355 GN=gpx4.S PE=3 SV=1	Xenopus laevis	170	289	44.1	57.2	4.2e-31	GPX7
K7ERP4	Glutathione peroxidase (Fragment) OS=Homo sapiens OX=9606 GN=GPX4 PE=1 SV=1	Homo sapiens	155	286	41.3	60	7.9e-31	GPX7
A0A1L8FLV2	indolethylamine N-methyltransferase isoform X1 OS=Xenopus laevis OX=8355 GN=LOC108697006 PE=3 SV=1	Xenopus laevis	265	291	50.5	76.7	8.1e-31	NMMT.20
A0A2I2U006	Nicotinamide N-methyltransferase OS=Felis catus OX=9685 GN=LOC101094108 PE=3 SV=1	Felis catus	263	290	56.1	72.4	8.4e-31	NMMT.19
H2MIL1	Glutathione peroxidase OS=Oryzias latipes OX=8090 GN=GPX4 PE=3 SV=2	Oryzias latipes	207	289	37.4	55.3	1.1e-30	GPX7
A0A8J0U8M8	nicotinamide N-methyltransferase OS=Xenopus laevis OX=8355 GN=XB5789557.S PE=3 SV=1	Xenopus laevis	260	289	52.8	71.7	1.1e-30	NMMT.19
O97972	Indolethylamine N-methyltransferase OS=Oryctolagus cuniculus OX=9986 GN=INMT PE=1 SV=1	Oryctolagus cuniculus	263	290	51.5	76.8	1.1e-30	NMMT.20
A0A1L8FLW2	indolethylamine N-methyltransferase OS=Xenopus laevis OX=8355 GN=LOC108697004 PE=3 SV=1	Xenopus laevis	265	290	50.5	75.7	1.1e-30	NMMT.20
A0A5F7ZRJ4	Indolethylamine N-methyltransferase OS=Macaca mulatta OX=9544 GN=INMT PE=3 SV=1	Macaca mulatta	289	290	51.5	75.8	1.5e-30	NMMT.19
A0A2I2U006	Nicotinamide N-methyltransferase OS=Felis catus OX=9685 GN=LOC101094108 PE=3 SV=1	Felis catus	263	289	56.7	72.2	1.5e-30	NMMT.20
F8WBC2	INMT-MINDY4 readthrough (NMD candidate) OS=Homo sapiens OX=9606 GN=INMT-MINDY4 PE=3 SV=1	Homo sapiens	141	279	50	74.5	1.6e-30	NMMT.19
A0A5F7ZRJ4	Indolethylamine N-methyltransferase OS=Macaca mulatta OX=9544 GN=INMT PE=3 SV=1	Macaca mulatta	289	290	51.5	75.8	1.9e-30	NMMT.20
A0A452EDZ1	Indolethylamine N-methyltransferase OS=Capra hircus OX=9925 PE=3 SV=1	Capra hircus	252	286	48.7	68.7	2.6e-30	NMMT.19
A0A8J0U8M8	nicotinamide N-methyltransferase OS=Xenopus laevis OX=8355 GN=XB5789557.S PE=3 SV=1	Xenopus laevis	260	287	55.4	72.3	2.8e-30	NMMT.20
F8WBC2	INMT-MINDY4 readthrough (NMD candidate) OS=Homo sapiens OX=9606 GN=INMT-MINDY4 PE=3 SV=1	Homo sapiens	141	278	50.5	74.3	3e-30	NMMT.20
S4R1E5	Glutathione peroxidase OS=Mus musculus OX=10090 GN=Gpx4 PE=1 SV=1	Mus musculus	157	282	43	59.9	3.3e-30	GPX7
W5PD67	Indolethylamine N-methyltransferase-like OS=Ovis aries OX=9940 GN=LOC101123289 PE=3 SV=1	Ovis aries	263	284	45.3	69.2	6.5e-30	NMMT.19
A0A8M1N743	Glutathione peroxidase OS=Danio rerio OX=7955 GN=gpx4b PE=1 SV=1	Danio rerio	191	282	41.9	57.4	8.3e-30	GPX7
A0A452EDZ1	Indolethylamine N-methyltransferase OS=Capra hircus OX=9925 PE=3 SV=1	Capra hircus	252	283	51.5	72.3	9.3e-30	NMMT.20
W5PD67	Indolethylamine N-methyltransferase-like OS=Ovis aries OX=9940 GN=LOC101123289 PE=3 SV=1	Ovis aries	263	283	51.6	76.3	1.2e-29	NMMT.20
A0A287B3K5	Nicotinamide N-methyltransferase OS=Sus scrofa OX=9823 GN=INMT PE=1 SV=1	Sus scrofa	220	279	61.1	76.7	1.3e-29	NMMT.19
O95050	Indolethylamine N-methyltransferase OS=Homo sapiens OX=9606 GN=INMT PE=1 SV=3	Homo sapiens	263	282	50.5	74.7	1.3e-29	NMMT.19
H2QUD4	Indolethylamine N-methyltransferase OS=Pan troglodytes OX=9598 GN=INMT PE=2 SV=2	Pan troglodytes	263	282	50.5	74.7	1.3e-29	NMMT.19
A0A1L8FLS1	indolethylamine N-methyltransferase isoform X1 OS=Xenopus laevis OX=8355 GN=LOC108696501 PE=3 SV=1	Xenopus laevis	272	283	48.5	75.7	1.4e-29	NMMT.20
O95050	Indolethylamine N-methyltransferase OS=Homo sapiens OX=9606 GN=INMT PE=1 SV=3	Homo sapiens	263	282	50.5	74.7	1.7e-29	NMMT.20
H2QUD4	Indolethylamine N-methyltransferase OS=Pan troglodytes OX=9598 GN=INMT PE=2 SV=2	Pan troglodytes	263	282	50.5	74.7	1.7e-29	NMMT.20
Q9N2J2-2	Isoform Cytoplasmic of Phospholipid hydroperoxide glutathione peroxidase OS=Bos taurus OX=9913 GN=GPX4	Bos taurus	170	278	41.4	59.3	1.9e-29	GPX7
P36969-2	Isoform Cytoplasmic of Phospholipid hydroperoxide glutathione peroxidase OS=Homo sapiens OX=9606 GN=GPX4	Homo sapiens	170	278	39.9	58.9	1.9e-29	GPX7
Q9N2J2	Phospholipid hydroperoxide glutathione peroxidase OS=Bos taurus OX=9913 GN=GPX4 PE=2 SV=2	Bos taurus	197	278	41.4	59.3	3.8e-29	GPX7
P36969	Phospholipid hydroperoxide glutathione peroxidase OS=Homo sapiens OX=9606 GN=GPX4 PE=1 SV=3	Homo sapiens	197	278	39.9	58.9	3.8e-29	GPX7
P36970-2	Isoform Cytoplasmic of Phospholipid hydroperoxide glutathione peroxidase OS=Rattus norvegicus OX=10116 GN=Gpx4	Rattus norvegicus	170	274	41.4	58.6	7.4e-29	GPX7
O70325-2	Isoform Cytoplasmic of Phospholipid hydroperoxide glutathione peroxidase OS=Mus musculus OX=10090 GN=Gpx4	Mus musculus	170	274	41.4	58.6	7.4e-29	GPX7
A0A5F5PJL4	Indolethylamine N-methyltransferase OS=Equus caballus OX=9796 GN=INMT PE=3 SV=1	Equus caballus	302	279	41	61.2	1e-28	NMMT.20
A0A1L8FLU0	indolethylamine N-methyltransferase OS=Xenopus laevis OX=8355 GN=LOC108696502 PE=3 SV=1	Xenopus laevis	272	276	43.3	70.8	1.2e-28	NMMT.19
A0A287B3K5	Nicotinamide N-methyltransferase OS=Sus scrofa OX=9823 GN=INMT PE=1 SV=1	Sus scrofa	220	273	67.6	82.4	1.4e-28	NMMT.20
P36970	Phospholipid hydroperoxide glutathione peroxidase OS=Rattus norvegicus OX=10116 GN=Gpx4 PE=1 SV=3	Rattus norvegicus	197	274	41.4	58.6	1.5e-28	GPX7
O70325	Phospholipid hydroperoxide glutathione peroxidase OS=Mus musculus OX=10090 GN=Gpx4 PE=1 SV=4	Mus musculus	197	274	41.4	58.6	1.5e-28	GPX7
Q7T0T5	MGC69005 protein OS=Xenopus laevis OX=8355 GN=XB5789557.L PE=2 SV=1	Xenopus laevis	260	274	50.9	69.8	1.8e-28	NMMT.19
O95050-2	Isoform 2 of Indolethylamine N-methyltransferase OS=Homo sapiens OX=9606 GN=INMT	Homo sapiens	262	273	50.5	74.7	2.7e-28	NMMT.19
Q7T0T5	MGC69005 protein OS=Xenopus laevis OX=8355 GN=XB5789557.L PE=2 SV=1	Xenopus laevis	260	273	54	71	3.4e-28	NMMT.20
O95050-2	Isoform 2 of Indolethylamine N-methyltransferase OS=Homo sapiens OX=9606 GN=INMT	Homo sapiens	262	273	50.5	74.7	3.5e-28	NMMT.20
P36968	Phospholipid hydroperoxide glutathione peroxidase OS=Sus scrofa OX=9823 GN=GPX4 PE=1 SV=3	Sus scrofa	197	271	38	56	4.2e-28	GPX7
Q6P7F9	MGC68598 protein OS=Xenopus laevis OX=8355 GN=inmt.L PE=2 SV=1	Xenopus laevis	253	271	56.3	75.9	4.4e-28	NMMT.19
P36970-3	Isoform Nuclear of Phospholipid hydroperoxide glutathione peroxidase OS=Rattus norvegicus OX=10116 GN=Gpx4	Rattus norvegicus	253	274	41.4	58.6	5.7e-28	GPX7
O70325-3	Isoform Nuclear of Phospholipid hydroperoxide glutathione peroxidase OS=Mus musculus OX=10090 GN=Gpx4	Mus musculus	253	274	41.4	58.6	5.7e-28	GPX7
Q6P7F9	MGC68598 protein OS=Xenopus laevis OX=8355 GN=inmt.L PE=2 SV=1	Xenopus laevis	253	271	56.3	75.9	5.7e-28	NMMT.20
P36968-2	Isoform Cytoplasmic of Phospholipid hydroperoxide glutathione peroxidase OS=Sus scrofa OX=9823 GN=GPX4	Sus scrofa	170	268	40.7	58.6	5.9e-28	GPX7
G1TM42	Indolethylamine N-methyltransferase OS=Oryctolagus cuniculus OX=9986 PE=3 SV=2	Oryctolagus cuniculus	255	270	53.3	75	6.5e-28	NMMT.19
G1TM42	Indolethylamine N-methyltransferase OS=Oryctolagus cuniculus OX=9986 PE=3 SV=2	Oryctolagus cuniculus	255	270	53.3	75	8.4e-28	NMMT.20
A0A5F5PJL4	Indolethylamine N-methyltransferase OS=Equus caballus OX=9796 GN=INMT PE=3 SV=1	Equus caballus	302	271	45.7	66.4	1.2e-27	NMMT.19
A0A2I3TUY1	Glutathione peroxidase OS=Pan troglodytes OX=9598 GN=GPX4 PE=3 SV=1	Pan troglodytes	196	267	39.9	58.9	1.6e-27	GPX7
A0A1D5Q3A0	Glutathione peroxidase OS=Macaca mulatta OX=9544 GN=GPX4 PE=3 SV=2	Macaca mulatta	196	267	39.9	58.9	1.6e-27	GPX7
H2KYJ6	Glutathione peroxidase OS=Caenorhabditis elegans OX=6239 GN=gpx-6 PE=3 SV=1	Caenorhabditis elegans	188	265	38.7	55.5	2.6e-27	GPX7
H2R6J6	Glutathione peroxidase OS=Pan troglodytes OX=9598 GN=GPX4 PE=3 SV=1	Pan troglodytes	233	267	39.9	58.9	4e-27	GPX7
A0A8I3NM22	Glutathione peroxidase OS=Canis lupus familiaris OX=9615 GN=GPX4 PE=3 SV=1	Canis lupus familiaris	196	263	38.6	55.4	6.4e-27	GPX7
A0A3Q2GUH6	Glutathione peroxidase OS=Equus caballus OX=9796 GN=GPX4 PE=3 SV=2	Equus caballus	199	263	41.4	57.9	6.9e-27	GPX7
A0A1L8FLU0	indolethylamine N-methyltransferase OS=Xenopus laevis OX=8355 GN=LOC108696502 PE=3 SV=1	Xenopus laevis	272	264	44.7	74.8	9.2e-27	NMMT.20
M3X766	Glutathione peroxidase OS=Felis catus OX=9685 GN=GPX4 PE=3 SV=3	Felis catus	196	261	41.4	58.6	1.3e-26	GPX7
H2Y1N7	Glutathione peroxidase OS=Ciona intestinalis OX=7719 GN=gpx_d PE=3 SV=1	Ciona intestinalis	165	258	38.8	55.3	1.6e-26	GPX7
O02621	Glutathione peroxidase 1 OS=Caenorhabditis elegans OX=6239 GN=gpx-1 PE=3 SV=1	Caenorhabditis elegans	163	256	38.9	51.6	3e-26	GPX7
K7EJ20	Glutathione peroxidase OS=Homo sapiens OX=9606 GN=GPX4 PE=1 SV=3	Homo sapiens	242	259	42.7	60.3	7.3e-26	GPX7
K7EKX7	Glutathione peroxidase (Fragment) OS=Homo sapiens OX=9606 GN=GPX4 PE=1 SV=3	Homo sapiens	175	253	46.4	65.5	1.1e-25	GPX7
K7ENB4	Glutathione peroxidase OS=Homo sapiens OX=9606 GN=GPX4 PE=1 SV=2	Homo sapiens	180	253	46.4	65.5	1.3e-25	GPX7
A0A8V1AGW9	Glutathione peroxidase OS=Gallus gallus OX=9031 GN=GPX4 PE=3 SV=1	Gallus gallus	192	254	41.5	58.5	1.3e-25	GPX7
H2MIL0	Phospholipid hydroperoxide glutathione peroxidase, mitochondrial-like OS=Oryzias latipes OX=8090 GN=LOC101160762 PE=3 SV=2	Oryzias latipes	176	247	38.4	52.8	9.2e-25	GPX7
Q8IRD4	Glutathione peroxidase OS=Drosophila melanogaster OX=7227 GN=Gtpx PE=1 SV=1	Drosophila melanogaster	198	248	34	52.1	1.1e-24	GPX7
R4GNE4	Glutathione peroxidase (Fragment) OS=Homo sapiens OX=9606 GN=GPX4 PE=1 SV=7	Homo sapiens	179	246	48.1	65.4	1.4e-24	GPX7
Q9VZQ8	Glutathione peroxidase OS=Drosophila melanogaster OX=7227 GN=Gtpx PE=1 SV=1	Drosophila melanogaster	169	241	37.7	54.7	6e-24	GPX7
A8WFK6	Glutathione peroxidase OS=Caenorhabditis elegans OX=6239 GN=gpx-7 PE=1 SV=1	Caenorhabditis elegans	197	243	37.7	50.9	6e-24	GPX7
J3QRI3	Phenylethanolamine N-methyltransferase OS=Homo sapiens OX=9606 GN=PNMT PE=1 SV=1	Homo sapiens	137	235	42.6	65.7	6.1e-24	NMMT.19
M3WCC0	Phenylethanolamine N-methyltransferase OS=Felis catus OX=9685 GN=PNMT PE=3 SV=3	Felis catus	285	244	52.9	72.9	7.8e-24	NMMT.19
J3QRI3	Phenylethanolamine N-methyltransferase OS=Homo sapiens OX=9606 GN=PNMT PE=1 SV=1	Homo sapiens	137	235	42.6	65.7	7.8e-24	NMMT.20
G3N083	Phenylethanolamine N-methyltransferase OS=Bos taurus OX=9913 GN=PNMT PE=3 SV=2	Bos taurus	357	245	38.8	59	1.6e-23	NMMT.19
A0A5F8AH41	Phenylethanolamine N-methyltransferase OS=Macaca mulatta OX=9544 GN=PNMT PE=1 SV=1	Macaca mulatta	282	241	43.5	65.7	2e-23	NMMT.19
P10938	Phenylethanolamine N-methyltransferase OS=Bos taurus OX=9913 GN=PNMT PE=1 SV=2	Bos taurus	283	241	39	59.6	2.1e-23	NMMT.19
G3N083	Phenylethanolamine N-methyltransferase OS=Bos taurus OX=9913 GN=PNMT PE=3 SV=2	Bos taurus	357	245	38.8	59	2.1e-23	NMMT.20
A0A5F8AH41	Phenylethanolamine N-methyltransferase OS=Macaca mulatta OX=9544 GN=PNMT PE=1 SV=1	Macaca mulatta	282	241	43.5	65.7	2.6e-23	NMMT.20
P10938	Phenylethanolamine N-methyltransferase OS=Bos taurus OX=9913 GN=PNMT PE=1 SV=2	Bos taurus	283	241	39	59.6	2.6e-23	NMMT.20
W5PPU4	Phenylethanolamine N-methyltransferase OS=Ovis aries OX=9940 GN=PNMT PE=3 SV=1	Ovis aries	282	240	39.6	60.4	2.8e-23	NMMT.19
Q8IRD3	Glutathione peroxidase OS=Drosophila melanogaster OX=7227 GN=Gtpx PE=1 SV=1	Drosophila melanogaster	238	241	37.7	54.7	2.9e-23	GPX7
W5PPU4	Phenylethanolamine N-methyltransferase OS=Ovis aries OX=9940 GN=PNMT PE=3 SV=1	Ovis aries	282	240	39.6	60.4	3.6e-23	NMMT.20
A0A452FDL5	Phenylethanolamine N-methyltransferase OS=Capra hircus OX=9925 GN=PNMT PE=3 SV=1	Capra hircus	286	238	54.4	75.9	5.9e-23	NMMT.19
P11086	Phenylethanolamine N-methyltransferase OS=Homo sapiens OX=9606 GN=PNMT PE=1 SV=1	Homo sapiens	282	238	42.3	64.9	7.1e-23	NMMT.20
H2QCU9	Phenylethanolamine N-methyltransferase OS=Pan troglodytes OX=9598 GN=PNMT PE=3 SV=1	Pan troglodytes	282	238	42.3	64.9	7.1e-23	NMMT.20
A0A452FDL5	Phenylethanolamine N-methyltransferase OS=Capra hircus OX=9925 GN=PNMT PE=3 SV=1	Capra hircus	286	238	54.4	75.9	7.6e-23	NMMT.20
H2MKJ1	Phospholipid hydroperoxide glutathione peroxidase, mitochondrial OS=Oryzias latipes OX=8090 GN=LOC101160642 PE=3 SV=2	Oryzias latipes	163	233	38.2	54.6	7.9e-23	GPX7
P11086	Phenylethanolamine N-methyltransferase OS=Homo sapiens OX=9606 GN=PNMT PE=1 SV=1	Homo sapiens	282	235	42.6	65.7	1.5e-22	NMMT.19
H2QCU9	Phenylethanolamine N-methyltransferase OS=Pan troglodytes OX=9598 GN=PNMT PE=3 SV=1	Pan troglodytes	282	235	42.6	65.7	1.5e-22	NMMT.19
M3WCC0	Phenylethanolamine N-methyltransferase OS=Felis catus OX=9685 GN=PNMT PE=3 SV=3	Felis catus	285	236	54.4	74.7	1.5e-22	NMMT.20
A0A1L8ERY1	phenylethanolamine N-methyltransferase OS=Xenopus laevis OX=8355 GN=pnmt.L PE=3 SV=1	Xenopus laevis	266	234	48.8	71.4	1.6e-22	NMMT.19
F6SN94	Phenylethanolamine N-methyltransferase OS=Equus caballus OX=9796 GN=PNMT PE=3 SV=1	Equus caballus	332	237	46.3	64.8	1.6e-22	NMMT.19
Q16N54	Glutathione peroxidase OS=Aedes aegypti OX=7159 GN=5575813 PE=3 SV=2	Aedes aegypti	171	231	38.7	56	1.9e-22	GPX7
Q06AU9	Phenylethanolamine N-methyltransferase OS=Sus scrofa OX=9823 GN=PNMT PE=2 SV=1	Sus scrofa	283	234	50.6	71.8	2.1e-22	NMMT.19
A0A1L8ERY1	phenylethanolamine N-methyltransferase OS=Xenopus laevis OX=8355 GN=pnmt.L PE=3 SV=1	Xenopus laevis	266	234	48.8	71.4	2.1e-22	NMMT.20
F6SN94	Phenylethanolamine N-methyltransferase OS=Equus caballus OX=9796 GN=PNMT PE=3 SV=1	Equus caballus	332	237	46.3	64.8	2.1e-22	NMMT.20
A0A8V0ZR25	Glutathione peroxidase OS=Gallus gallus OX=9031 GN=GPX2 PE=3 SV=1	Gallus gallus	191	231	33.7	45.7	3.1e-22	GPX7
A0A6I8TLR0	Glutathione peroxidase OS=Aedes aegypti OX=7159 GN=5575813 PE=3 SV=1	Aedes aegypti	197	231	38.7	56	3.5e-22	GPX7
A0A6I8TLS5	Glutathione peroxidase OS=Aedes aegypti OX=7159 GN=5575813 PE=3 SV=1	Aedes aegypti	198	231	38.7	56	3.6e-22	GPX7
H2U268	Phenylethanolamine N-methyltransferase OS=Takifugu rubripes OX=31033 GN=PNMT PE=3 SV=3	Takifugu rubripes	273	232	43	66	3.6e-22	NMMT.19
G1TT82	Phenylethanolamine N-methyltransferase OS=Oryctolagus cuniculus OX=9986 GN=PNMT PE=3 SV=2	Oryctolagus cuniculus	286	232	50.6	75.9	4.4e-22	NMMT.19
A0A1L8EKL7	phenylethanolamine N-methyltransferase OS=Xenopus laevis OX=8355 GN=pnmt.S PE=3 SV=1	Xenopus laevis	266	231	43.3	64.9	4.4e-22	NMMT.19
Q06AU9	Phenylethanolamine N-methyltransferase OS=Sus scrofa OX=9823 GN=PNMT PE=2 SV=1	Sus scrofa	283	232	53.2	74.7	5.4e-22	NMMT.20
G1TT82	Phenylethanolamine N-methyltransferase OS=Oryctolagus cuniculus OX=9986 GN=PNMT PE=3 SV=2	Oryctolagus cuniculus	286	232	50.6	75.9	5.6e-22	NMMT.20
A0A1L8EKL7	phenylethanolamine N-methyltransferase OS=Xenopus laevis OX=8355 GN=pnmt.S PE=3 SV=1	Xenopus laevis	266	231	43.3	64.9	5.6e-22	NMMT.20
A0A8J1L6T4	indolethylamine N-methyltransferase isoform X2 OS=Xenopus laevis OX=8355 GN=LOC108697006 PE=3 SV=1	Xenopus laevis	215	227	52.4	73.8	6.3e-22	NMMT.19
A0A8I3RZC1	Phenylethanolamine N-methyltransferase OS=Canis lupus familiaris OX=9615 GN=PNMT PE=3 SV=1	Canis lupus familiaris	651	237	54.4	75.9	7.2e-22	NMMT.19
A0A8J1L6Q9	indolethylamine N-methyltransferase isoform X2 OS=Xenopus laevis OX=8355 GN=LOC108696501 PE=3 SV=1	Xenopus laevis	238	228	52.4	72.6	7.2e-22	NMMT.19
O62327	Glutathione peroxidase 2 OS=Caenorhabditis elegans OX=6239 GN=gpx-2 PE=3 SV=1	Caenorhabditis elegans	163	226	35.8	50.3	8.6e-22	GPX7
A0A8I3RZC1	Phenylethanolamine N-methyltransferase OS=Canis lupus familiaris OX=9615 GN=PNMT PE=3 SV=1	Canis lupus familiaris	651	237	54.4	75.9	9.3e-22	NMMT.20
H2U268	Phenylethanolamine N-methyltransferase OS=Takifugu rubripes OX=31033 GN=PNMT PE=3 SV=3	Takifugu rubripes	273	229	46.6	69.3	1.2e-21	NMMT.20
U4PB05	Glutathione peroxidase OS=Caenorhabditis elegans OX=6239 GN=gpx-2 PE=1 SV=1	Caenorhabditis elegans	179	226	35.8	50.3	1.3e-21	GPX7
F1QUL7	Zgc:64002 OS=Danio rerio OX=7955 GN=zgc:64002 PE=3 SV=1	Danio rerio	262	227	41.8	65.3	1.6e-21	NMMT.19
F1QUL7	Zgc:64002 OS=Danio rerio OX=7955 GN=zgc:64002 PE=3 SV=1	Danio rerio	262	227	41.8	65.3	2e-21	NMMT.20
A0A2I3RU58	Glutathione peroxidase OS=Pan troglodytes OX=9598 GN=GPX4 PE=3 SV=1	Pan troglodytes	226	226	35.4	55.1	3.6e-21	GPX7
F1RI14	Follistatin like 4 OS=Sus scrofa OX=9823 GN=FSTL4 PE=4 SV=5	Sus scrofa	873	244	32.1	44.6	3.9e-21	FSTL1
P10937	Phenylethanolamine N-methyltransferase OS=Rattus norvegicus OX=10116 GN=Pnmt PE=1 SV=3	Rattus norvegicus	285	225	43.4	63.2	4.5e-21	NMMT.19
M0RCR5	Phenylethanolamine-N-methyltransferase OS=Rattus norvegicus OX=10116 GN=Pnmt PE=3 SV=3	Rattus norvegicus	285	225	43.4	63.2	4.5e-21	NMMT.19
P10937	Phenylethanolamine N-methyltransferase OS=Rattus norvegicus OX=10116 GN=Pnmt PE=1 SV=3	Rattus norvegicus	285	225	43.4	63.2	5.7e-21	NMMT.20
M0RCR5	Phenylethanolamine-N-methyltransferase OS=Rattus norvegicus OX=10116 GN=Pnmt PE=3 SV=3	Rattus norvegicus	285	225	43.4	63.2	5.7e-21	NMMT.20
B3DH26	Follistatin-like 5 OS=Danio rerio OX=7955 GN=drMahya-1 PE=2 SV=1	Danio rerio	854	239	32.3	53.5	1.7e-20	FSTL1
A0A452FUL8	Glutathione peroxidase 4 OS=Capra hircus OX=9925 GN=GPX4 PE=3 SV=1	Capra hircus	190	218	36.5	54.7	2.5e-20	GPX7
P40935	Phenylethanolamine N-methyltransferase OS=Mus musculus OX=10090 GN=Pnmt PE=1 SV=1	Mus musculus	295	219	42.5	62.3	3.8e-20	NMMT.19
A0A8J1L6T4	indolethylamine N-methyltransferase isoform X2 OS=Xenopus laevis OX=8355 GN=LOC108697006 PE=3 SV=1	Xenopus laevis	215	215	56.7	80.6	4.7e-20	NMMT.20
P40935	Phenylethanolamine N-methyltransferase OS=Mus musculus OX=10090 GN=Pnmt PE=1 SV=1	Mus musculus	295	219	42.5	62.3	4.9e-20	NMMT.20
A0A8J1L6Q9	indolethylamine N-methyltransferase isoform X2 OS=Xenopus laevis OX=8355 GN=LOC108696501 PE=3 SV=1	Xenopus laevis	238	216	56.7	79.1	5.2e-20	NMMT.20
A0A674NTV5	Follistatin like 5 OS=Takifugu rubripes OX=31033 GN=fstl5 PE=4 SV=1	Takifugu rubripes	341	228	32.2	52	1.1e-19	FSTL1
H2SK92	Follistatin like 5 OS=Takifugu rubripes OX=31033 GN=fstl5 PE=4 SV=3	Takifugu rubripes	352	228	32.2	52	1.2e-19	FSTL1
M3W083	Glutathione peroxidase OS=Felis catus OX=9685 GN=GPX6 PE=3 SV=2	Felis catus	204	214	34.3	45.3	1.3e-19	GPX7
A0A3Q2HUP9	Glutathione peroxidase OS=Equus caballus OX=9796 GN=GPX5 PE=3 SV=2	Equus caballus	222	215	33.9	43.2	1.3e-19	GPX7
H2SK93	Follistatin like 5 OS=Takifugu rubripes OX=31033 GN=fstl5 PE=4 SV=3	Takifugu rubripes	366	228	32.2	52	1.4e-19	FSTL1
A0A3Q2KSE6	Glutathione peroxidase OS=Equus caballus OX=9796 GN=GPX5 PE=3 SV=2	Equus caballus	224	215	33.9	43.2	1.4e-19	GPX7
A0A5F5XKJ5	Glutathione peroxidase OS=Felis catus OX=9685 GN=GPX6 PE=3 SV=1	Felis catus	221	214	34.3	45.3	1.8e-19	GPX7
G1SPZ7	Glutathione peroxidase OS=Oryctolagus cuniculus OX=9986 PE=3 SV=2	Oryctolagus cuniculus	200	212	33.1	44.8	2.3e-19	GPX7
A0A3Q2HEF9	Glutathione peroxidase OS=Equus caballus OX=9796 GN=GPX5 PE=3 SV=2	Equus caballus	262	215	33.9	43.2	2.8e-19	GPX7
A0A1L8FG02	nicotinamide N-methyltransferase OS=Xenopus laevis OX=8355 GN=LOC108697615 PE=3 SV=1	Xenopus laevis	259	211	38.6	56.1	3.2e-19	NMMT.19
A0A8M9QF28	phenylethanolamine N-methyltransferase OS=Danio rerio OX=7955 GN=LOC100332609 PE=3 SV=1	Danio rerio	126	202	41.2	67.5	4e-19	NMMT.19
H2SK91	Follistatin like 5 OS=Takifugu rubripes OX=31033 GN=fstl5 PE=4 SV=3	Takifugu rubripes	805	228	32.2	52	4.5e-19	FSTL1
F6Z570	Glutathione peroxidase OS=Equus caballus OX=9796 GN=GPX5 PE=3 SV=2	Equus caballus	294	215	33.9	43.2	4.5e-19	GPX7
A0A674PL80	Follistatin like 5 OS=Takifugu rubripes OX=31033 GN=fstl5 PE=4 SV=1	Takifugu rubripes	822	228	32.2	52	4.6e-19	FSTL1
A0A674MI90	Follistatin like 5 OS=Takifugu rubripes OX=31033 GN=fstl5 PE=4 SV=1	Takifugu rubripes	834	228	32.2	52	4.6e-19	FSTL1
A0A674MMV8	Follistatin like 5 OS=Takifugu rubripes OX=31033 GN=fstl5 PE=4 SV=1	Takifugu rubripes	836	228	32.2	52	4.6e-19	FSTL1
A0A674NLE4	Follistatin like 5 OS=Takifugu rubripes OX=31033 GN=fstl5 PE=4 SV=1	Takifugu rubripes	859	228	32.2	52	4.6e-19	FSTL1
A0A8V0XWG6	Follistatin like 5 OS=Gallus gallus OX=9031 GN=FSTL5 PE=4 SV=1	Gallus gallus	837	228	28.4	47.8	4.6e-19	FSTL1
A0A1D5PJN7	Follistatin like 5 OS=Gallus gallus OX=9031 GN=FSTL5 PE=4 SV=1	Gallus gallus	846	228	28.4	47.8	4.6e-19	FSTL1
Q91WR8	Glutathione peroxidase 6 OS=Mus musculus OX=10090 GN=Gpx6 PE=1 SV=2	Mus musculus	221	211	35.1	45.2	5e-19	GPX7
A0A8M9QF28	phenylethanolamine N-methyltransferase OS=Danio rerio OX=7955 GN=LOC100332609 PE=3 SV=1	Danio rerio	126	202	41.2	67.5	5e-19	NMMT.20
F1SA58	Glutathione peroxidase OS=Sus scrofa OX=9823 GN=GPX2 PE=1 SV=3	Sus scrofa	190	208	30.1	42.5	7.2e-19	GPX7
A0A8M1PAJ9	Glutathione peroxidase OS=Danio rerio OX=7955 GN=gpx2 PE=3 SV=1	Danio rerio	191	208	31.1	42.6	7.4e-19	GPX7
A0A8J0T2E1	nicotinamide N-methyltransferase OS=Xenopus laevis OX=8355 GN=LOC108696503 PE=3 SV=1	Xenopus laevis	302	210	40.4	53.5	8.2e-19	NMMT.19
A0A0G2JXN4	Glutathione peroxidase OS=Rattus norvegicus OX=10116 GN=Gpx6 PE=3 SV=1	Rattus norvegicus	204	208	34.5	44.6	9.7e-19	GPX7
A0A452FRT9	Follistatin like 4 OS=Capra hircus OX=9925 GN=FSTL4 PE=4 SV=1	Capra hircus	803	225	31.1	45.6	1.1e-18	FSTL1
A0A452FRW0	Follistatin like 4 OS=Capra hircus OX=9925 GN=FSTL4 PE=4 SV=1	Capra hircus	822	225	31.1	45.6	1.1e-18	FSTL1
A0A452FRX9	Follistatin like 4 OS=Capra hircus OX=9925 GN=FSTL4 PE=4 SV=1	Capra hircus	843	225	31.1	45.6	1.1e-18	FSTL1
Q64625	Glutathione peroxidase 6 OS=Rattus norvegicus OX=10116 GN=Gpx6 PE=2 SV=1	Rattus norvegicus	221	208	34.5	44.6	1.4e-18	GPX7
A0A8W4F8U8	Glutathione peroxidase OS=Sus scrofa OX=9823 GN=GPX1 PE=3 SV=1	Sus scrofa	206	207	31.8	43.2	1.4e-18	GPX7
A0A8J1M158	follistatin-related protein 5 isoform X2 OS=Xenopus laevis OX=8355 GN=fstl5.S PE=4 SV=1	Xenopus laevis	838	224	28.4	50.2	1.5e-18	FSTL1
A0A1L8HLL8	follistatin-related protein 5 isoform X1 OS=Xenopus laevis OX=8355 GN=fstl5.S PE=4 SV=1	Xenopus laevis	847	224	28.4	50.2	1.5e-18	FSTL1
Q0EFA0	Glutathione peroxidase 1 OS=Pan troglodytes OX=9598 GN=GPX1 PE=2 SV=2	Pan troglodytes	201	206	34.1	44.1	1.8e-18	GPX7
A0A8J1MQC8	follistatin-related protein 4-like OS=Xenopus laevis OX=8355 GN=fstl4.S PE=4 SV=1	Xenopus laevis	837	223	31.2	45.3	2.1e-18	FSTL1
F1N067	Glutathione peroxidase OS=Bos taurus OX=9913 GN=LOC112441537 PE=3 SV=1	Bos taurus	209	206	34.3	45.3	2.1e-18	GPX7
A0A1L8FG02	nicotinamide N-methyltransferase OS=Xenopus laevis OX=8355 GN=LOC108697615 PE=3 SV=1	Xenopus laevis	259	206	41.6	58.4	2.1e-18	NMMT.20
W5PVW8	Follistatin like 4 OS=Ovis aries OX=9940 GN=FSTL4 PE=4 SV=1	Ovis aries	843	222	31.1	45.1	2.8e-18	FSTL1
P04041	Glutathione peroxidase 1 OS=Rattus norvegicus OX=10116 GN=Gpx1 PE=1 SV=4	Rattus norvegicus	201	204	33	43.3	3.5e-18	GPX7
P07203	Glutathione peroxidase 1 OS=Homo sapiens OX=9606 GN=GPX1 PE=1 SV=4	Homo sapiens	203	204	34.1	44.1	3.6e-18	GPX7
H2TG88	Glutathione peroxidase OS=Takifugu rubripes OX=31033 GN=GPX4 PE=3 SV=2	Takifugu rubripes	153	200	34.4	48.7	4.6e-18	GPX7
A0A2I3SDU5	Follistatin like 5 OS=Pan troglodytes OX=9598 GN=FSTL5 PE=4 SV=1	Pan troglodytes	838	220	29.1	49.5	5e-18	FSTL1
H2QQD3	Follistatin like 5 OS=Pan troglodytes OX=9598 GN=FSTL5 PE=4 SV=2	Pan troglodytes	847	220	29.1	49.5	5e-18	FSTL1
Q8N475-3	Isoform 3 of Follistatin-related protein 5 OS=Homo sapiens OX=9606 GN=FSTL5	Homo sapiens	837	220	28.6	49.5	5e-18	FSTL1
Q8N475-2	Isoform 2 of Follistatin-related protein 5 OS=Homo sapiens OX=9606 GN=FSTL5	Homo sapiens	846	220	28.6	49.5	5e-18	FSTL1
Q8N475	Follistatin-related protein 5 OS=Homo sapiens OX=9606 GN=FSTL5 PE=2 SV=2	Homo sapiens	847	220	28.6	49.5	5e-18	FSTL1
A0A0R4J111	Glutathione peroxidase OS=Mus musculus OX=10090 GN=Gpx2 PE=1 SV=1	Mus musculus	190	202	30.1	41.4	5.4e-18	GPX7
A0A452FHB4	Glutathione peroxidase OS=Capra hircus OX=9925 PE=3 SV=1	Capra hircus	177	201	35.4	53.4	5.7e-18	GPX7
F1MCF5	Glutathione peroxidase OS=Bos taurus OX=9913 GN=GPX5 PE=3 SV=3	Bos taurus	199	202	35.1	44.8	6.6e-18	GPX7
A0A8J1MTU8	follistatin-related protein 5 isoform X2 OS=Xenopus laevis OX=8355 GN=fstl5.L PE=4 SV=1	Xenopus laevis	838	219	32.3	48.4	6.8e-18	FSTL1
A0A1L8HU78	follistatin-related protein 5 isoform X1 OS=Xenopus laevis OX=8355 GN=fstl5.L PE=4 SV=1	Xenopus laevis	847	219	32.3	48.4	6.8e-18	FSTL1
A0A8I3MU90	Follistatin like 5 OS=Canis lupus familiaris OX=9615 GN=FSTL5 PE=4 SV=1	Canis lupus familiaris	838	219	27.6	49.5	6.8e-18	FSTL1
A0A8I3MYF2	Follistatin like 5 OS=Canis lupus familiaris OX=9615 GN=FSTL5 PE=4 SV=1	Canis lupus familiaris	846	219	27.6	49.5	6.8e-18	FSTL1
A0A8I3MY75	Follistatin like 5 OS=Canis lupus familiaris OX=9615 GN=FSTL5 PE=4 SV=1	Canis lupus familiaris	847	219	27.6	49.5	6.8e-18	FSTL1
A0A8M1NIR5	Glutathione peroxidase OS=Danio rerio OX=7955 GN=gpx3 PE=3 SV=1	Danio rerio	222	203	31.3	45.6	7.4e-18	GPX7
F1MER8	Follistatin like 4 OS=Bos taurus OX=9913 GN=FSTL4 PE=4 SV=2	Bos taurus	843	218	30.4	44.8	9.1e-18	FSTL1
H9TN93	Glutathione peroxidase OS=Ovis aries OX=9940 GN=GPx5 PE=2 SV=1	Ovis aries	219	202	31.2	42.2	9.7e-18	GPX7
P18283	Glutathione peroxidase 2 OS=Homo sapiens OX=9606 GN=GPX2 PE=1 SV=3	Homo sapiens	190	200	30.1	41.9	1.1e-17	GPX7
A0A0G2K278	Glutathione peroxidase OS=Rattus norvegicus OX=10116 GN=Gpx2 PE=1 SV=2	Rattus norvegicus	190	200	29.6	41.4	1.1e-17	GPX7
A0A8J0T2E1	nicotinamide N-methyltransferase OS=Xenopus laevis OX=8355 GN=LOC108696503 PE=3 SV=1	Xenopus laevis	302	202	42.6	55.4	1.4e-17	NMMT.20
A0A5F5Q2L2	Follistatin like 4 OS=Equus caballus OX=9796 GN=FSTL4 PE=4 SV=1	Equus caballus	806	216	31.4	44.3	1.6e-17	FSTL1
F7CIV9	Follistatin like 4 OS=Equus caballus OX=9796 GN=FSTL4 PE=4 SV=2	Equus caballus	842	216	31.4	44.3	1.7e-17	FSTL1
A0A096MK67	Follistatin-like 5 OS=Rattus norvegicus OX=10116 GN=Fstl5 PE=4 SV=2	Rattus norvegicus	846	216	27.8	48	1.7e-17	FSTL1
A0A2I2UII4	Glutathione peroxidase OS=Felis catus OX=9685 GN=GPX1 PE=3 SV=2	Felis catus	205	199	32	43.3	2e-17	GPX7
A0A3Q2HIZ7	Follistatin like 5 OS=Equus caballus OX=9796 GN=FSTL5 PE=4 SV=1	Equus caballus	838	215	29.6	47.7	2.2e-17	FSTL1
F7CA50	Follistatin like 5 OS=Equus caballus OX=9796 GN=FSTL5 PE=4 SV=2	Equus caballus	847	215	29.6	47.7	2.2e-17	FSTL1
A0A337S0P8	Follistatin like 5 OS=Felis catus OX=9685 GN=FSTL5 PE=4 SV=1	Felis catus	837	215	27.6	49.5	2.2e-17	FSTL1
A0A2I2V2S6	Follistatin like 5 OS=Felis catus OX=9685 GN=FSTL5 PE=4 SV=2	Felis catus	847	215	27.6	49.5	2.2e-17	FSTL1
P11352	Glutathione peroxidase 1 OS=Mus musculus OX=10090 GN=Gpx1 PE=1 SV=2	Mus musculus	201	198	32.5	43.3	2.6e-17	GPX7
A0A5F8AP54	Follistatin like 4 OS=Macaca mulatta OX=9544 GN=FSTL4 PE=4 SV=1	Macaca mulatta	806	214	30.4	43.8	3e-17	FSTL1
A0A1D5QQG8	Follistatin like 4 OS=Macaca mulatta OX=9544 GN=FSTL4 PE=4 SV=2	Macaca mulatta	809	214	30.4	43.8	3e-17	FSTL1
A0A5F7ZFP2	Follistatin like 4 OS=Macaca mulatta OX=9544 GN=FSTL4 PE=4 SV=1	Macaca mulatta	833	214	30.4	43.8	3e-17	FSTL1
F7BX29	Follistatin like 4 OS=Macaca mulatta OX=9544 GN=FSTL4 PE=4 SV=2	Macaca mulatta	842	214	30.4	43.8	3e-17	FSTL1
F6V809	Follistatin like 4 OS=Macaca mulatta OX=9544 GN=FSTL4 PE=4 SV=3	Macaca mulatta	846	214	30.4	43.8	3e-17	FSTL1
P11909	Glutathione peroxidase 1 OS=Oryctolagus cuniculus OX=9986 GN=GPX1 PE=2 SV=2	Oryctolagus cuniculus	200	197	32	44.2	3.6e-17	GPX7
A0A8I3PT87	Glutathione peroxidase OS=Canis lupus familiaris OX=9615 GN=GPX1 PE=3 SV=1	Canis lupus familiaris	204	197	34.1	44.1	3.9e-17	GPX7
A0A674MRH7	Follistatin like 5 OS=Takifugu rubripes OX=31033 GN=fstl5 PE=4 SV=1	Takifugu rubripes	813	213	31.8	52.3	4e-17	FSTL1
A0A2I3RXX7	Follistatin like 4 OS=Pan troglodytes OX=9598 GN=FSTL4 PE=4 SV=1	Pan troglodytes	815	213	29.9	44.3	4e-17	FSTL1
A0A8I3RWW5	Follistatin like 4 OS=Canis lupus familiaris OX=9615 GN=FSTL4 PE=4 SV=1	Canis lupus familiaris	842	213	31.6	45.6	4.1e-17	FSTL1
A0A8I3NHE3	Follistatin like 4 OS=Canis lupus familiaris OX=9615 GN=FSTL4 PE=4 SV=1	Canis lupus familiaris	879	213	31.6	45.6	4.1e-17	FSTL1
H2QRH3	Follistatin like 4 OS=Pan troglodytes OX=9598 GN=FSTL4 PE=4 SV=1	Pan troglodytes	842	213	29.9	44.3	4.1e-17	FSTL1
Q6MZW2-3	Isoform 3 of Follistatin-related protein 4 OS=Homo sapiens OX=9606 GN=FSTL4	Homo sapiens	605	212	29.9	44.3	4.7e-17	FSTL1
F7GVP7	Glutathione peroxidase OS=Macaca mulatta OX=9544 GN=GPX1 PE=3 SV=2	Macaca mulatta	197	196	34.1	44.1	4.7e-17	GPX7
A0A452DWV7	Glutathione peroxidase OS=Capra hircus OX=9925 GN=LOC102168954 PE=3 SV=1	Capra hircus	219	197	30.8	42.1	5.1e-17	GPX7
A0A5F5XBW1	Follistatin like 4 OS=Felis catus OX=9685 GN=FSTL4 PE=4 SV=1	Felis catus	788	212	32.1	43.5	5.3e-17	FSTL1
A0A8I3PAT3	Glutathione peroxidase OS=Canis lupus familiaris OX=9615 GN=GPX5 PE=3 SV=1	Canis lupus familiaris	221	197	28.2	42.3	5.3e-17	GPX7
A0A5F5XM48	Follistatin like 4 OS=Felis catus OX=9685 GN=FSTL4 PE=4 SV=1	Felis catus	801	212	32.1	43.5	5.4e-17	FSTL1
A0A5F5XS27	Follistatin like 4 OS=Felis catus OX=9685 GN=FSTL4 PE=4 SV=1	Felis catus	806	212	32.1	43.5	5.4e-17	FSTL1
A0A2I2URG4	Follistatin like 4 OS=Felis catus OX=9685 GN=FSTL4 PE=4 SV=1	Felis catus	833	212	32.1	43.5	5.4e-17	FSTL1
W5Q5Y6	Glutathione peroxidase OS=Ovis aries OX=9940 PE=3 SV=1	Ovis aries	172	194	35.9	53.5	5.4e-17	GPX7
M3WL02	Follistatin like 4 OS=Felis catus OX=9685 GN=FSTL4 PE=4 SV=1	Felis catus	842	212	32.1	43.5	5.5e-17	FSTL1
Q6MZW2	Follistatin-related protein 4 OS=Homo sapiens OX=9606 GN=FSTL4 PE=2 SV=3	Homo sapiens	842	212	29.9	44.3	5.5e-17	FSTL1
Q4V6H2	Glutathione peroxidase OS=Drosophila melanogaster OX=7227 GN=Gpxl PE=2 SV=1	Drosophila melanogaster	193	195	32.1	52.1	6.1e-17	GPX7
H2R8A7	Glutathione peroxidase OS=Pan troglodytes OX=9598 GN=GPX1 PE=3 SV=2	Pan troglodytes	200	195	34.1	44.1	7e-17	GPX7
M0RAM5	Glutathione peroxidase OS=Rattus norvegicus OX=10116 GN=Gpx1 PE=1 SV=1	Rattus norvegicus	200	195	33	43.3	7e-17	GPX7
A0A3Q1M7E3	Glutathione peroxidase OS=Bos taurus OX=9913 GN=LOC112441537 PE=3 SV=1	Bos taurus	219	196	32.4	42.9	7.2e-17	GPX7
A0A5F8A9A4	Follistatin like 5 OS=Macaca mulatta OX=9544 GN=FSTL5 PE=4 SV=1	Macaca mulatta	793	210	30.7	48.4	9.7e-17	FSTL1
A0A5F8AAP7	Follistatin like 5 OS=Macaca mulatta OX=9544 GN=FSTL5 PE=4 SV=1	Macaca mulatta	793	210	30.7	48.4	9.7e-17	FSTL1
F7FG71	Follistatin like 5 OS=Macaca mulatta OX=9544 GN=FSTL5 PE=4 SV=3	Macaca mulatta	838	210	30.7	48.4	9.9e-17	FSTL1
A0A1D5Q1S9	Follistatin like 5 OS=Macaca mulatta OX=9544 GN=FSTL5 PE=4 SV=2	Macaca mulatta	847	210	30.7	48.4	9.9e-17	FSTL1
O75715	Epididymal secretory glutathione peroxidase OS=Homo sapiens OX=9606 GN=GPX5 PE=1 SV=1	Homo sapiens	221	195	29.4	42.2	1e-16	GPX7
M3WSE2	Glutathione peroxidase OS=Felis catus OX=9685 GN=GPX5 PE=3 SV=1	Felis catus	222	195	32.6	43.8	1.1e-16	GPX7
Q8MJ14	Glutathione peroxidase 1 OS=Sus scrofa OX=9823 GN=GPX1 PE=2 SV=2	Sus scrofa	206	194	31.2	42.2	1.1e-16	GPX7
P83645	Glutathione peroxidase 2 OS=Rattus norvegicus OX=10116 GN=Gpx2 PE=1 SV=3	Rattus norvegicus	190	193	29.6	41.9	1.1e-16	GPX7
A0A3Q1MCL0	Follistatin like 5 OS=Bos taurus OX=9913 GN=FSTL5 PE=4 SV=1	Bos taurus	838	209	27	48	1.3e-16	FSTL1
G3N1L7	Follistatin like 5 OS=Bos taurus OX=9913 GN=FSTL5 PE=4 SV=2	Bos taurus	847	209	27	48	1.3e-16	FSTL1
I3L767	Follistatin like 5 OS=Sus scrofa OX=9823 GN=FSTL5 PE=4 SV=3	Sus scrofa	793	209	26.8	47.5	1.3e-16	FSTL1
A0A286ZWP9	Follistatin like 5 OS=Sus scrofa OX=9823 GN=FSTL5 PE=4 SV=1	Sus scrofa	838	209	26.8	47.5	1.3e-16	FSTL1
A0A480ZJN6	Follistatin like 5 OS=Sus scrofa OX=9823 GN=FSTL5 PE=4 SV=1	Sus scrofa	847	209	26.8	47.5	1.3e-16	FSTL1
I3L571	Follistatin like 5 OS=Sus scrofa OX=9823 GN=FSTL5 PE=4 SV=3	Sus scrofa	856	209	26.8	47.5	1.3e-16	FSTL1
P21765	Epididymal secretory glutathione peroxidase OS=Mus musculus OX=10090 GN=Gpx5 PE=2 SV=3	Mus musculus	221	194	33.1	44.8	1.4e-16	GPX7
Q8BFR2	Follistatin-related protein 5 OS=Mus musculus OX=10090 GN=Fstl5 PE=2 SV=1	Mus musculus	847	208	27.3	47	1.8e-16	FSTL1
A0A8J0PVC7	Glutathione peroxidase OS=Xenopus laevis OX=8355 GN=gpx3.L PE=3 SV=1	Xenopus laevis	233	194	30.2	42.9	1.8e-16	GPX7
A0A8J0PX46	Glutathione peroxidase OS=Xenopus laevis OX=8355 GN=gpx3.S PE=3 SV=1	Xenopus laevis	236	194	30.9	44.4	1.9e-16	GPX7
A0A1D5R361	Glutathione peroxidase OS=Macaca mulatta OX=9544 GN=GPX2 PE=3 SV=2	Macaca mulatta	189	191	30.1	41.9	2.1e-16	GPX7
Q9JHC0	Glutathione peroxidase 2 OS=Mus musculus OX=10090 GN=Gpx2 PE=2 SV=3	Mus musculus	190	191	29	40.9	2.2e-16	GPX7
A0A900NI31	Epididymal secretory glutathione peroxidase OS=Sus scrofa OX=9823 GN=GPX5 PE=4 SV=1	Sus scrofa	210	192	32	42.7	2.3e-16	GPX7
O18994	Epididymal secretory glutathione peroxidase OS=Sus scrofa OX=9823 GN=GPX5 PE=1 SV=1	Sus scrofa	219	192	32	42.7	2.7e-16	GPX7
P30710	Epididymal secretory glutathione peroxidase OS=Rattus norvegicus OX=10116 GN=Gpx5 PE=2 SV=1	Rattus norvegicus	221	191	34.3	47.1	3.9e-16	GPX7
A0A674MJ52	Follistatin like 5 OS=Takifugu rubripes OX=31033 GN=fstl5 PE=4 SV=1	Takifugu rubripes	751	205	47.8	63.8	4.2e-16	FSTL1
A0A452ET11	Follistatin like 5 OS=Capra hircus OX=9925 GN=FSTL5 PE=4 SV=1	Capra hircus	838	205	27	47.4	4.4e-16	FSTL1
W5NTL1	Follistatin like 5 OS=Ovis aries OX=9940 GN=FSTL5 PE=4 SV=1	Ovis aries	847	205	27	47.4	4.4e-16	FSTL1
A0A452ET28	Follistatin like 5 OS=Capra hircus OX=9925 GN=FSTL5 PE=4 SV=1	Capra hircus	847	205	27	47.4	4.4e-16	FSTL1
A0A8J0Q276	Glutathione peroxidase OS=Xenopus laevis OX=8355 GN=gpx1.S PE=3 SV=1	Xenopus laevis	195	189	30.2	44.2	4.7e-16	GPX7
A0A0G2JU80	Glutathione peroxidase OS=Rattus norvegicus OX=10116 GN=Gpx5 PE=3 SV=2	Rattus norvegicus	237	191	34.3	47.1	5.1e-16	GPX7
A0A5F5Q1R1	Glutathione peroxidase OS=Equus caballus OX=9796 GN=GPX2 PE=3 SV=1	Equus caballus	189	188	29	41.9	5.8e-16	GPX7
P23764	Glutathione peroxidase 3 OS=Rattus norvegicus OX=10116 GN=Gpx3 PE=2 SV=2	Rattus norvegicus	226	190	31.5	44.4	5.9e-16	GPX7
D6RHU5	Follistatin like 4 (Fragment) OS=Homo sapiens OX=9606 GN=FSTL4 PE=1 SV=1	Homo sapiens	157	191	46.4	60.9	6.4e-16	FSTL1
O46607	Epididymal secretory glutathione peroxidase OS=Canis lupus familiaris OX=9615 GN=GPX5 PE=2 SV=1	Canis lupus familiaris	221	189	27.7	41.8	7.6e-16	GPX7
G1TCG8	Glutathione peroxidase OS=Oryctolagus cuniculus OX=9986 GN=GPX5 PE=3 SV=2	Oryctolagus cuniculus	222	189	32.2	42.6	7.7e-16	GPX7
A0A8I3MGB9	Glutathione peroxidase OS=Canis lupus familiaris OX=9615 GN=GPX2 PE=3 SV=1	Canis lupus familiaris	189	187	29.6	41.9	8.1e-16	GPX7
A0A2I2V4F2	Glutathione peroxidase OS=Felis catus OX=9685 GN=GPX2 PE=3 SV=2	Felis catus	189	187	29.6	41.9	8.1e-16	GPX7
H2LWF4	Phenylethanolamine N-methyltransferase OS=Oryzias latipes OX=8090 GN=pnmt PE=3 SV=2	Oryzias latipes	115	179	44	70.7	8.1e-16	NMMT.19
A0A8J0QGF7	Glutathione peroxidase OS=Xenopus laevis OX=8355 GN=gpx2.L PE=3 SV=1	Xenopus laevis	192	187	30.1	41	8.6e-16	GPX7
A0A1L8FLT8	nicotinamide N-methyltransferase OS=Xenopus laevis OX=8355 GN=LOC108697007 PE=3 SV=1	Xenopus laevis	259	187	33.3	54.2	9.2e-16	NMMT.19
A0A0A0MTT1	Glutathione peroxidase (Fragment) OS=Homo sapiens OX=9606 GN=GPX4 PE=1 SV=1	Homo sapiens	166	185	46	63.2	9.8e-16	GPX7
H2LWF4	Phenylethanolamine N-methyltransferase OS=Oryzias latipes OX=8090 GN=pnmt PE=3 SV=2	Oryzias latipes	115	179	44	70.7	1e-15	NMMT.20
A0A5F9D1R5	Follistatin like 5 OS=Oryctolagus cuniculus OX=9986 GN=FSTL5 PE=4 SV=1	Oryctolagus cuniculus	811	202	26.9	47.3	1.1e-15	FSTL1
A0A5F9C127	Follistatin like 5 OS=Oryctolagus cuniculus OX=9986 GN=FSTL5 PE=4 SV=1	Oryctolagus cuniculus	838	202	26.9	47.3	1.1e-15	FSTL1
G1TB65	Follistatin like 5 OS=Oryctolagus cuniculus OX=9986 GN=FSTL5 PE=4 SV=3	Oryctolagus cuniculus	847	202	26.9	47.3	1.1e-15	FSTL1
P59796	Glutathione peroxidase 6 OS=Homo sapiens OX=9606 GN=GPX6 PE=2 SV=2	Homo sapiens	221	188	30.9	44.9	1.1e-15	GPX7
F6Q074	Glutathione peroxidase OS=Macaca mulatta OX=9544 GN=GPX5 PE=3 SV=3	Macaca mulatta	221	188	30.5	43.7	1.1e-15	GPX7
A0A5F9CAF0	Glutathione peroxidase OS=Oryctolagus cuniculus OX=9986 GN=GPX2 PE=3 SV=1	Oryctolagus cuniculus	189	185	30.1	41.9	1.6e-15	GPX7
A0A8J0QHP7	Glutathione peroxidase OS=Xenopus laevis OX=8355 GN=gpx2.S PE=3 SV=1	Xenopus laevis	190	185	29.5	40.4	1.6e-15	GPX7
P00435	Glutathione peroxidase 1 OS=Bos taurus OX=9913 GN=GPX1 PE=1 SV=3	Bos taurus	205	185	29.7	42.2	2.1e-15	GPX7
A0A900QDM0	Glutathione peroxidase 4 OS=Sus scrofa OX=9823 GN=GPX4 PE=4 SV=1	Sus scrofa	235	186	34.7	52.1	2.6e-15	GPX7
A0A1C7ZMZ5	Glutathione peroxidase (Fragment) OS=Mus musculus OX=10090 GN=Gpx3 PE=1 SV=1	Mus musculus	199	184	33.3	45.3	2.7e-15	GPX7
A0A8I3S2L1	Glutathione peroxidase OS=Canis lupus familiaris OX=9615 GN=GPX6 PE=3 SV=1	Canis lupus familiaris	220	185	34.7	44.3	2.8e-15	GPX7
A0A1L8FLT8	nicotinamide N-methyltransferase OS=Xenopus laevis OX=8355 GN=LOC108697007 PE=3 SV=1	Xenopus laevis	259	184	34.5	53.6	3.1e-15	NMMT.20
A0A674NMI7	Follistatin like 4 OS=Takifugu rubripes OX=31033 GN=fstl4 PE=4 SV=1	Takifugu rubripes	799	198	30.8	45.6	3.4e-15	FSTL1
A0A674MNR0	Follistatin like 4 OS=Takifugu rubripes OX=31033 GN=fstl4 PE=4 SV=1	Takifugu rubripes	815	198	31.1	46.6	3.5e-15	FSTL1
A0A674P3J6	Follistatin like 4 OS=Takifugu rubripes OX=31033 GN=fstl4 PE=4 SV=1	Takifugu rubripes	838	198	31.1	46.6	3.5e-15	FSTL1
A0A674NQE1	Follistatin like 4 OS=Takifugu rubripes OX=31033 GN=fstl4 PE=4 SV=1	Takifugu rubripes	841	198	31.1	46.6	3.5e-15	FSTL1
A0A674MFU2	Follistatin like 4 OS=Takifugu rubripes OX=31033 GN=fstl4 PE=4 SV=1	Takifugu rubripes	843	198	30.8	45.6	3.5e-15	FSTL1
H2T0A2	Follistatin like 4 OS=Takifugu rubripes OX=31033 GN=fstl4 PE=4 SV=3	Takifugu rubripes	799	197	31.1	45.6	4.6e-15	FSTL1
G1SV72	Follistatin like 4 OS=Oryctolagus cuniculus OX=9986 GN=FSTL4 PE=4 SV=3	Oryctolagus cuniculus	806	197	26.6	42.7	4.6e-15	FSTL1
G1U546	Follistatin like 4 OS=Oryctolagus cuniculus OX=9986 GN=FSTL4 PE=4 SV=3	Oryctolagus cuniculus	807	197	26.6	42.7	4.6e-15	FSTL1
H2T0A1	Follistatin like 4 OS=Takifugu rubripes OX=31033 GN=fstl4 PE=4 SV=3	Takifugu rubripes	823	197	30.1	45.1	4.7e-15	FSTL1
A0A8J0Q3V1	Glutathione peroxidase OS=Xenopus laevis OX=8355 GN=gpx1.L PE=3 SV=1	Xenopus laevis	205	181	30.6	44.1	8.1e-15	GPX7
P22352	Glutathione peroxidase 3 OS=Homo sapiens OX=9606 GN=GPX3 PE=1 SV=2	Homo sapiens	226	182	30.3	42.7	8.3e-15	GPX7
P46412	Glutathione peroxidase 3 OS=Mus musculus OX=10090 GN=Gpx3 PE=1 SV=2	Mus musculus	226	181	30.9	43.8	1.2e-14	GPX7
P37141	Glutathione peroxidase 3 OS=Bos taurus OX=9913 GN=GPX3 PE=2 SV=2	Bos taurus	226	180	29.1	42.3	1.6e-14	GPX7
H2VBV2	Glutathione peroxidase OS=Takifugu rubripes OX=31033 PE=3 SV=3	Takifugu rubripes	116	173	41.8	62.6	1.7e-14	GPX7
F6Q080	Glutathione peroxidase OS=Macaca mulatta OX=9544 GN=GPX6 PE=3 SV=3	Macaca mulatta	220	179	31.5	44.9	2e-14	GPX7
H2ULP1	Glutathione peroxidase 2 OS=Takifugu rubripes OX=31033 GN=GPX2 PE=3 SV=3	Takifugu rubripes	192	177	28.4	41	2.4e-14	GPX7
F6X863	Glutathione peroxidase OS=Ciona intestinalis OX=7719 PE=3 SV=2	Ciona intestinalis	217	178	29.5	40.4	2.7e-14	GPX7
D3ZJ81	Follistatin-like 4 OS=Rattus norvegicus OX=10116 GN=Fstl4 PE=4 SV=1	Rattus norvegicus	832	191	30.2	41.7	2.8e-14	FSTL1
A0A8I5ZYD0	Follistatin-like 4 OS=Rattus norvegicus OX=10116 GN=Fstl4 PE=4 SV=1	Rattus norvegicus	841	191	30.2	41.7	2.8e-14	FSTL1
H2R7J0	Glutathione peroxidase OS=Pan troglodytes OX=9598 GN=GPX6 PE=3 SV=1	Pan troglodytes	220	178	30.9	44.9	2.8e-14	GPX7
A0A674NVK0	Glutathione peroxidase 2 OS=Takifugu rubripes OX=31033 GN=GPX2 PE=3 SV=1	Takifugu rubripes	209	177	28.4	41	3.2e-14	GPX7
G1TCG2	Glutathione peroxidase OS=Oryctolagus cuniculus OX=9986 GN=GPX6 PE=3 SV=1	Oryctolagus cuniculus	221	177	30.9	42.4	3.9e-14	GPX7
H2L618	Follistatin like 4 OS=Oryzias latipes OX=8090 GN=fstl4 PE=4 SV=2	Oryzias latipes	844	188	29	44.6	6.7e-14	FSTL1
Q5STE3	Follistatin-related protein 4 OS=Mus musculus OX=10090 GN=Fstl4 PE=2 SV=1	Mus musculus	841	187	29.4	43.7	9e-14	FSTL1
A0A2I3S834	Glutathione peroxidase OS=Pan troglodytes OX=9598 GN=GPX5 PE=3 SV=1	Pan troglodytes	211	174	27.5	40.8	9e-14	GPX7
A0A674NBG2	Glutathione peroxidase OS=Takifugu rubripes OX=31033 GN=GPX4 PE=3 SV=1	Takifugu rubripes	112	167	39.8	60.2	1.2e-13	GPX7
A0A3B3HTR7	Glutathione peroxidase 2 OS=Oryzias latipes OX=8090 GN=GPX2 PE=3 SV=1	Oryzias latipes	178	169	27.3	38.8	2.6e-13	GPX7
A8WFK7	Glutathione peroxidase OS=Caenorhabditis elegans OX=6239 GN=gpx-7 PE=3 SV=1	Caenorhabditis elegans	105	164	50	61.1	2.7e-13	GPX7
Q93204	Glutathione peroxidase OS=Caenorhabditis elegans OX=6239 GN=gpx-5 PE=1 SV=3	Caenorhabditis elegans	223	171	27.5	46.7	2.9e-13	GPX7
H2R580	Glutathione peroxidase OS=Pan troglodytes OX=9598 GN=GPX3 PE=3 SV=1	Pan troglodytes	225	171	30.3	42.7	3e-13	GPX7
A0A674NB72	Glutathione peroxidase 6 OS=Takifugu rubripes OX=31033 GN=GPX6 PE=3 SV=1	Takifugu rubripes	208	170	32.4	42.8	3.2e-13	GPX7
A0A1D5QUU6	Glutathione peroxidase OS=Macaca mulatta OX=9544 GN=GPX3 PE=3 SV=2	Macaca mulatta	225	170	29.4	41.7	4.1e-13	GPX7
A0A2I2V5E5	Glutathione peroxidase OS=Felis catus OX=9685 GN=GPX3 PE=3 SV=2	Felis catus	225	170	28.4	41.9	4.1e-13	GPX7
F7CPY6	Glutathione peroxidase OS=Equus caballus OX=9796 GN=GPX6 PE=3 SV=2	Equus caballus	220	169	29.8	43.3	5.3e-13	GPX7
A0A8V0Z0V3	Follistatin like 4 OS=Gallus gallus OX=9031 GN=FSTL4 PE=4 SV=1	Gallus gallus	793	180	28	45.3	6.9e-13	FSTL1
A0A8V0YUH6	Follistatin like 4 OS=Gallus gallus OX=9031 GN=FSTL4 PE=4 SV=1	Gallus gallus	811	180	28	45.3	7e-13	FSTL1
Q71SY9	Follistatin like 4 OS=Gallus gallus OX=9031 GN=FSTL4 PE=2 SV=1	Gallus gallus	831	180	28	45.3	7.1e-13	FSTL1
A0A8V0YW54	Follistatin like 4 OS=Gallus gallus OX=9031 GN=FSTL4 PE=4 SV=1	Gallus gallus	838	180	28	45.3	7.1e-13	FSTL1
A0A8V0YMR1	Follistatin like 4 OS=Gallus gallus OX=9031 GN=FSTL4 PE=4 SV=1	Gallus gallus	840	180	28	45.3	7.1e-13	FSTL1
A7LAP2	Follistatin like 4 OS=Gallus gallus OX=9031 GN=FSTL4 PE=2 SV=1	Gallus gallus	840	180	28	45.3	7.1e-13	FSTL1
A0A8V0YU51	Follistatin like 4 OS=Gallus gallus OX=9031 GN=FSTL4 PE=4 SV=1	Gallus gallus	869	180	28	45.3	7.2e-13	FSTL1
H2MQK1	Glutathione peroxidase 2 OS=Oryzias latipes OX=8090 GN=GPX2 PE=3 SV=2	Oryzias latipes	176	165	27.1	38.7	9.4e-13	GPX7
Q95003	Glutathione peroxidase 3 OS=Caenorhabditis elegans OX=6239 GN=gpx-3 PE=3 SV=1	Caenorhabditis elegans	224	167	26.9	47.3	1.1e-12	GPX7
A0A8M1N370	Glutathione peroxidase OS=Danio rerio OX=7955 GN=gpx1a PE=1 SV=1	Danio rerio	191	164	26.6	40.2	1.7e-12	GPX7
J9JIK0	Glutathione peroxidase OS=Sus scrofa OX=9823 GN=GPX6 PE=3 SV=3	Sus scrofa	220	165	30.9	42.7	2e-12	GPX7
A0A5F9CB17	Glutathione peroxidase OS=Oryctolagus cuniculus OX=9986 PE=3 SV=1	Oryctolagus cuniculus	225	165	29.8	43.3	2.1e-12	GPX7
P34714	SPARC OS=Caenorhabditis elegans OX=6239 GN=ost-1 PE=1 SV=1	Caenorhabditis elegans	264	171	26.1	41.9	2.5e-12	FSTL1
A0A8W4F7K8	Glutathione peroxidase 1 OS=Sus scrofa OX=9823 GN=GPX1 PE=3 SV=1	Sus scrofa	193	163	28.6	40.1	2.5e-12	GPX7
A0A3B3IG47	Glutathione peroxidase OS=Oryzias latipes OX=8090 GN=gpx3 PE=3 SV=1	Oryzias latipes	152	159	33.6	42.9	4.2e-12	GPX7
E5RG32	Glutathione peroxidase (Fragment) OS=Homo sapiens OX=9606 GN=GPX3 PE=1 SV=8	Homo sapiens	138	158	44.7	59.2	4.4e-12	GPX7
A0A8V1A447	Glutathione peroxidase 1 OS=Gallus gallus OX=9031 GN=GPX1 PE=3 SV=1	Gallus gallus	190	161	32.6	42.4	4.5e-12	GPX7
A0A8V1AEF2	Glutathione peroxidase 1 OS=Gallus gallus OX=9031 GN=GPX1 PE=3 SV=1	Gallus gallus	191	161	32.6	42.4	4.6e-12	GPX7
A0A8V1A442	Glutathione peroxidase 1 OS=Gallus gallus OX=9031 GN=GPX1 PE=3 SV=1	Gallus gallus	191	161	32.6	42.4	4.6e-12	GPX7
A0A8V1AGF3	Glutathione peroxidase 1 OS=Gallus gallus OX=9031 GN=GPX1 PE=3 SV=1	Gallus gallus	192	161	32.6	42.4	4.7e-12	GPX7
A0A1L8HS97	nicotinamide N-methyltransferase OS=Xenopus laevis OX=8355 GN=LOC108697125 PE=3 SV=1	Xenopus laevis	262	161	33.3	54.5	4.7e-12	NMMT.19
P50291	Follistatin OS=Bos taurus OX=9913 GN=FST PE=2 SV=2	Bos taurus	344	171	40.8	53.9	4.9e-12	FSTL1
A0A452EXF6	Follistatin OS=Capra hircus OX=9925 GN=FST PE=4 SV=1	Capra hircus	344	171	40.8	53.9	4.9e-12	FSTL1
W5PE45	Follistatin OS=Ovis aries OX=9940 GN=FST PE=4 SV=1	Ovis aries	344	171	40.8	53.9	4.9e-12	FSTL1
A0A1L8HS97	nicotinamide N-methyltransferase OS=Xenopus laevis OX=8355 GN=LOC108697125 PE=3 SV=1	Xenopus laevis	262	161	33.3	54.5	5.7e-12	NMMT.20
G1SMB2	Follistatin OS=Oryctolagus cuniculus OX=9986 GN=FST PE=4 SV=2	Oryctolagus cuniculus	310	169	39.5	53.9	7.1e-12	FSTL1
P19883-2	Isoform 2 of Follistatin OS=Homo sapiens OX=9606 GN=FST	Homo sapiens	317	169	39.5	53.9	7.5e-12	FSTL1
A0A5F5PST7	Glutathione peroxidase OS=Equus caballus OX=9796 GN=GPX3 PE=3 SV=1	Equus caballus	225	161	28	41.6	7.7e-12	GPX7
A0A5F7ZIV7	Follistatin OS=Macaca mulatta OX=9544 GN=FST PE=4 SV=1	Macaca mulatta	322	169	39.5	53.9	7.8e-12	FSTL1
A0A2I3RZC9	Glutathione peroxidase OS=Pan troglodytes OX=9598 GN=LOC736283 PE=3 SV=1	Pan troglodytes	188	159	30.6	40	8.4e-12	GPX7
A0A3B5K7V0	Glutathione peroxidase OS=Takifugu rubripes OX=31033 GN=GPX6 PE=3 SV=2	Takifugu rubripes	138	156	35.1	45.8	8.5e-12	GPX7
P19883	Follistatin OS=Homo sapiens OX=9606 GN=FST PE=1 SV=2	Homo sapiens	344	169	39.5	53.9	8.9e-12	FSTL1
F7AVH0	Follistatin OS=Macaca mulatta OX=9544 GN=FST PE=4 SV=1	Macaca mulatta	344	169	39.5	53.9	8.9e-12	FSTL1
H2QQV8	Follistatin OS=Pan troglodytes OX=9598 GN=FST PE=2 SV=1	Pan troglodytes	344	169	39.5	53.9	8.9e-12	FSTL1
H0YC19	Glutathione peroxidase (Fragment) OS=Homo sapiens OX=9606 GN=GPX3 PE=1 SV=1	Homo sapiens	174	158	44.7	59.2	9.1e-12	GPX7
A0A8J0UAX8	follistatin-like isoform X4 OS=Xenopus laevis OX=8355 GN=fst.S PE=4 SV=1	Xenopus laevis	275	167	35.1	52.6	9.5e-12	FSTL1
A0A1I7Q421	Follistatin OS=Gallus gallus OX=9031 GN=FST PE=4 SV=2	Gallus gallus	316	168	39.5	53.9	1e-11	FSTL1
A0A5G2R4C2	Follistatin OS=Sus scrofa OX=9823 GN=FST PE=4 SV=1	Sus scrofa	316	168	39.5	53.9	1e-11	FSTL1
P10669-2	Isoform 2 of Follistatin OS=Sus scrofa OX=9823 GN=FST	Sus scrofa	317	168	39.5	53.9	1e-11	FSTL1
Q8BNY0	Follistatin OS=Mus musculus OX=10090 GN=Fst PE=1 SV=1	Mus musculus	317	168	39.5	53.9	1e-11	FSTL1
A0A5F5XID5	Follistatin OS=Felis catus OX=9685 GN=FST PE=4 SV=1	Felis catus	317	168	39.5	53.9	1e-11	FSTL1
A0A8I3MAL3	Follistatin OS=Canis lupus familiaris OX=9615 GN=FST PE=4 SV=1	Canis lupus familiaris	317	168	39.5	53.9	1e-11	FSTL1
A0A8V0YFR5	Follistatin OS=Gallus gallus OX=9031 GN=FST PE=4 SV=1	Gallus gallus	330	168	39.5	53.9	1.1e-11	FSTL1
P31514	Follistatin (Fragment) OS=Ovis aries OX=9940 GN=FST PE=2 SV=1	Ovis aries	337	168	39.5	53.9	1.2e-11	FSTL1
P47931-2	Isoform 2 of Follistatin OS=Mus musculus OX=10090 GN=Fst	Mus musculus	343	168	39.5	53.9	1.2e-11	FSTL1
Q90844	Follistatin OS=Gallus gallus OX=9031 GN=FST PE=2 SV=1	Gallus gallus	343	168	39.5	53.9	1.2e-11	FSTL1
F1SLQ4	Follistatin OS=Sus scrofa OX=9823 GN=FST PE=4 SV=4	Sus scrofa	343	168	39.5	53.9	1.2e-11	FSTL1
P21674	Follistatin OS=Rattus norvegicus OX=10116 GN=Fst PE=1 SV=1	Rattus norvegicus	344	168	39.5	53.9	1.2e-11	FSTL1
P10669	Follistatin OS=Sus scrofa OX=9823 GN=FST PE=1 SV=1	Sus scrofa	344	168	39.5	53.9	1.2e-11	FSTL1
P47931	Follistatin OS=Mus musculus OX=10090 GN=Fst PE=2 SV=1	Mus musculus	344	168	39.5	53.9	1.2e-11	FSTL1
M3VYG8	Follistatin OS=Felis catus OX=9685 GN=FST PE=4 SV=3	Felis catus	344	168	39.5	53.9	1.2e-11	FSTL1
A0A3B3H7E5	Glutathione peroxidase OS=Oryzias latipes OX=8090 GN=gpx3 PE=3 SV=1	Oryzias latipes	173	157	33.6	43.1	1.2e-11	GPX7
A0A8M9PQK6	Follistatin-like 4 OS=Danio rerio OX=7955 GN=drMahya-2 PE=4 SV=1	Danio rerio	825	170	42	54.3	1.3e-11	FSTL1
A0A5F5PNQ7	Follistatin OS=Equus caballus OX=9796 GN=FST PE=4 SV=1	Equus caballus	317	167	39.5	53.9	1.4e-11	FSTL1
A7MBP8	Zgc:171342 protein OS=Danio rerio OX=7955 GN=fst2 PE=2 SV=1	Danio rerio	319	167	39.5	51.3	1.4e-11	FSTL1
O62650	Follistatin OS=Equus caballus OX=9796 GN=FST PE=2 SV=1	Equus caballus	344	167	39.5	53.9	1.6e-11	FSTL1
Q2PMI4	Follistatin 2 OS=Danio rerio OX=7955 GN=fst2 PE=2 SV=1	Danio rerio	344	167	39.5	51.3	1.6e-11	FSTL1
A0A2I2UP77	Follistatin OS=Felis catus OX=9685 GN=FST PE=4 SV=2	Felis catus	423	168	39.5	53.9	1.6e-11	FSTL1
F7ARJ0	Follistatin-related protein 5 OS=Ciona intestinalis OX=7719 PE=4 SV=2	Ciona intestinalis	811	168	34.9	51.4	2.4e-11	FSTL1
A0A8W4FJZ5	Glutathione peroxidase OS=Sus scrofa OX=9823 GN=GPX2 PE=1 SV=1	Sus scrofa	182	155	26.3	38.7	2.8e-11	GPX7
Q9YHV4	Follistatin-A OS=Danio rerio OX=7955 GN=fsta PE=2 SV=2	Danio rerio	322	162	38.2	51.3	6.4e-11	FSTL1
Q9YHV4-2	Isoform 2 of Follistatin-A OS=Danio rerio OX=7955 GN=fsta	Danio rerio	324	162	38.2	51.3	6.5e-11	FSTL1
A0A3B5K5T4	Glutathione peroxidase 6 OS=Takifugu rubripes OX=31033 GN=GPX6 PE=3 SV=2	Takifugu rubripes	174	152	30.9	40.6	6.5e-11	GPX7
A0A8M3AZS1	follistatin-A isoform X2 OS=Danio rerio OX=7955 GN=fsta PE=4 SV=1	Danio rerio	327	162	38.2	51.3	6.6e-11	FSTL1
A0A8M2BCI8	follistatin-A isoform X1 OS=Danio rerio OX=7955 GN=fsta PE=4 SV=1	Danio rerio	349	162	38.2	51.3	7.4e-11	FSTL1
H2L5D9	Glutathione peroxidase OS=Oryzias latipes OX=8090 GN=gpx1 PE=3 SV=2	Oryzias latipes	184	151	29.7	41.8	1.1e-10	GPX7
A0A8M1N295	Glutathione peroxidase OS=Danio rerio OX=7955 GN=gpx1b PE=1 SV=1	Danio rerio	190	151	28.3	39.6	1.2e-10	GPX7
F1QTD7	Glutathione peroxidase OS=Danio rerio OX=7955 GN=si:ch73-111m19.2 PE=3 SV=2	Danio rerio	140	148	28.1	42.2	1.3e-10	GPX7
A0A182DWH6	Glutathione peroxidase OS=Homo sapiens OX=9606 GN=GPX6 PE=3 SV=1	Homo sapiens	181	150	43.4	60.5	1.4e-10	GPX7
A0A1L8F5V6	nicotinamide N-methyltransferase OS=Xenopus laevis OX=8355 GN=LOC108699502 PE=3 SV=1	Xenopus laevis	261	151	33.3	53.8	1.4e-10	NMMT.20
A0A1L8F5V6	nicotinamide N-methyltransferase OS=Xenopus laevis OX=8355 GN=LOC108699502 PE=3 SV=1	Xenopus laevis	261	149	34.9	55.8	2.2e-10	NMMT.19
A0A452FPN7	Glutathione peroxidase 3 OS=Capra hircus OX=9925 GN=GPX3 PE=3 SV=1	Capra hircus	229	150	26.9	40.1	2.8e-10	GPX7
A0A7I2UQ36	Glutathione peroxidase OS=Homo sapiens OX=9606 GN=GPX1 PE=1 SV=1	Homo sapiens	170	147	54.8	61.3	3.1e-10	GPX7
Q9N2X2	Glutathione peroxidase OS=Caenorhabditis elegans OX=6239 GN=gpx-4 PE=3 SV=2	Caenorhabditis elegans	126	144	36.9	57.1	3.5e-10	GPX7
A0A7I2YMD7	Glutathione peroxidase OS=Homo sapiens OX=9606 GN=GPX1 PE=1 SV=1	Homo sapiens	104	142	55.2	62.1	4.1e-10	GPX7
A0A0A6YVV2	Glutathione peroxidase OS=Mus musculus OX=10090 GN=Gpx1 PE=1 SV=1	Mus musculus	145	144	31.2	43.5	5.2e-10	GPX7
A0A674NXX3	Follistatin OS=Takifugu rubripes OX=31033 GN=fst PE=4 SV=1	Takifugu rubripes	321	154	36.8	50	6.9e-10	FSTL1
A0A3B5K6B7	Follistatin OS=Takifugu rubripes OX=31033 GN=fst PE=4 SV=1	Takifugu rubripes	348	154	36.8	50	7.9e-10	FSTL1
W5PDJ6	Glutathione peroxidase OS=Ovis aries OX=9940 GN=GPX3 PE=3 SV=1	Ovis aries	151	143	30.8	43.2	8.2e-10	GPX7
A0A452F9F9	Glutathione peroxidase OS=Capra hircus OX=9925 GN=GPX6 PE=3 SV=1	Capra hircus	223	146	29.3	41.4	9.3e-10	GPX7
A0A1L8F5X2	nicotinamide N-methyltransferase OS=Xenopus laevis OX=8355 GN=LOC108698849 PE=3 SV=1	Xenopus laevis	261	144	25.2	55.3	1.3e-09	NMMT.20
A0A452F308	Glutathione peroxidase OS=Capra hircus OX=9925 GN=GPX1 PE=3 SV=1	Capra hircus	144	141	29	42	1.4e-09	GPX7
H2R9A3	Glutathione peroxidase OS=Pan troglodytes OX=9598 GN=GPX2 PE=3 SV=2	Pan troglodytes	150	141	29.1	39.7	1.5e-09	GPX7
H2L921	Follistatin OS=Oryzias latipes OX=8090 GN=fst PE=4 SV=2	Oryzias latipes	321	151	36.8	48.7	1.7e-09	FSTL1
A0A8V0ZZG5	Phenylethanolamine N-methyltransferase OS=Gallus gallus OX=9031 GN=PNMT PE=3 SV=1	Gallus gallus	199	140	38.3	76.6	2.1e-09	NMMT.19
A0A8J1LS72	follistatin isoform X2 OS=Xenopus laevis OX=8355 GN=fst.L PE=4 SV=1	Xenopus laevis	317	150	36.8	51.3	2.2e-09	FSTL1
P31515-2	Isoform Short of Follistatin OS=Xenopus laevis OX=8355 GN=fst	Xenopus laevis	319	150	36.8	51.3	2.3e-09	FSTL1
A0A8J1LS42	follistatin isoform X1 OS=Xenopus laevis OX=8355 GN=fst.L PE=4 SV=1	Xenopus laevis	323	150	36.8	51.3	2.3e-09	FSTL1
F6YQM8	Follistatin-related protein 5 OS=Ciona intestinalis OX=7719 PE=4 SV=2	Ciona intestinalis	842	152	40.3	55.8	2.5e-09	FSTL1
P31515	Follistatin OS=Xenopus laevis OX=8355 GN=fst PE=1 SV=2	Xenopus laevis	341	150	36.8	51.3	2.5e-09	FSTL1
W5Q8B1	Glutathione peroxidase OS=Ovis aries OX=9940 PE=3 SV=1	Ovis aries	142	139	30.9	41.2	2.5e-09	GPX7
A0A8J1M486	follistatin-like isoform X3 OS=Xenopus laevis OX=8355 GN=fst.S PE=4 SV=1	Xenopus laevis	317	149	36.8	51.3	3e-09	FSTL1
A0A8J0UDL3	follistatin-like isoform X2 OS=Xenopus laevis OX=8355 GN=fst.S PE=4 SV=1	Xenopus laevis	318	149	36.8	51.3	3e-09	FSTL1
G3V4J6	Glutathione peroxidase OS=Homo sapiens OX=9606 GN=GPX2 PE=1 SV=1	Homo sapiens	78	134	42.3	53.5	3.2e-09	GPX7
A0A1L8HRM9	follistatin-like isoform X1 OS=Xenopus laevis OX=8355 GN=fst.S PE=4 SV=1	Xenopus laevis	339	149	36.8	51.3	3.3e-09	FSTL1
A0A8V0YPR6	Glutathione peroxidase OS=Gallus gallus OX=9031 GN=GPX3 PE=3 SV=1	Gallus gallus	223	142	26.6	39.7	3.3e-09	GPX7
A0A1L8F5X2	nicotinamide N-methyltransferase OS=Xenopus laevis OX=8355 GN=LOC108698849 PE=3 SV=1	Xenopus laevis	261	140	25.5	54.9	3.9e-09	NMMT.19
Q16II0	Uncharacterized protein OS=Aedes aegypti OX=7159 GN=5578380 PE=4 SV=1	Aedes aegypti	322	148	22.1	41.6	4.2e-09	FSTL1
A0A674NN63	Glutathione peroxidase OS=Takifugu rubripes OX=31033 GN=LOC101061541 PE=3 SV=1	Takifugu rubripes	130	136	30.2	42.1	5.3e-09	GPX7
A0A5F9CNR1	Glutathione peroxidase OS=Oryctolagus cuniculus OX=9986 PE=3 SV=1	Oryctolagus cuniculus	209	140	30.1	41.2	5.4e-09	GPX7
Q4ACB2	DrMahya-2 OS=Danio rerio OX=7955 GN=drMahya-2 PE=2 SV=1	Danio rerio	824	148	24.7	43.3	8e-09	FSTL1
P07203-2	Isoform 2 of Glutathione peroxidase 1 OS=Homo sapiens OX=9606 GN=GPX1	Homo sapiens	98	132	53.4	60.3	9.9e-09	GPX7
A0A1L8F5W9	nicotinamide N-methyltransferase OS=Xenopus laevis OX=8355 GN=LOC108698159 PE=3 SV=1	Xenopus laevis	260	137	29.7	55.4	9.9e-09	NMMT.19
A0A8M9PRR7	tomoregulin-2 isoform X3 OS=Danio rerio OX=7955 GN=tmeff2b PE=4 SV=1	Danio rerio	145	138	39.7	51.3	1.1e-08	FSTL1
W5PN31	Glutathione peroxidase 4 OS=Ovis aries OX=9940 PE=3 SV=1	Ovis aries	132	134	28.3	42.1	1.1e-08	GPX7
A0A8J1LJG5	nicotinamide N-methyltransferase OS=Xenopus laevis OX=8355 GN=LOC108698850 PE=3 SV=1	Xenopus laevis	251	137	31.2	52.1	1.1e-08	NMMT.20
H2LN90	SPARC (osteonectin), cwcv and kazal like domains proteoglycan 3 OS=Oryzias latipes OX=8090 GN=spock3 PE=4 SV=2	Oryzias latipes	377	145	30.5	42.4	1.2e-08	FSTL1
A0A5F9D3E9	Glutathione peroxidase OS=Oryctolagus cuniculus OX=9986 PE=3 SV=1	Oryctolagus cuniculus	308	140	30.1	41.2	1.2e-08	GPX7
A0A1L8F5W9	nicotinamide N-methyltransferase OS=Xenopus laevis OX=8355 GN=LOC108698159 PE=3 SV=1	Xenopus laevis	260	137	29.7	55.4	1.2e-08	NMMT.20
A0A3B3HD19	SPARC (osteonectin), cwcv and kazal like domains proteoglycan 3 OS=Oryzias latipes OX=8090 GN=spock3 PE=4 SV=1	Oryzias latipes	396	145	30.5	42.4	1.3e-08	FSTL1
A0A8J1LJG5	nicotinamide N-methyltransferase OS=Xenopus laevis OX=8355 GN=LOC108698850 PE=3 SV=1	Xenopus laevis	251	136	32.6	55.1	1.3e-08	NMMT.19
G3V323	Glutathione peroxidase OS=Homo sapiens OX=9606 GN=GPX2 PE=1 SV=1	Homo sapiens	78	129	41.4	52.9	1.7e-08	GPX7
A0A8M9PMG0	tomoregulin-2 isoform X2 OS=Danio rerio OX=7955 GN=tmeff2b PE=4 SV=1	Danio rerio	345	143	39.3	50	2e-08	FSTL1
A0A8M2BD12	Transmembrane protein with EGF-like and two follistatin-like domains 2b OS=Danio rerio OX=7955 GN=tmeff2b PE=4 SV=1	Danio rerio	358	143	39.3	50	2.1e-08	FSTL1
V9GXV4	Glutathione peroxidase 7 OS=Mus musculus OX=10090 GN=Gpx7 PE=4 SV=1	Mus musculus	59	126	65.1	76.7	2.8e-08	GPX7
A0A8M1P3Z6	Glutathione peroxidase OS=Danio rerio OX=7955 GN=gpx9 PE=3 SV=1	Danio rerio	136	131	30.4	42	3.1e-08	GPX7
A0A1L8F5V7	indolethylamine N-methyltransferase OS=Xenopus laevis OX=8355 GN=LOC108699501 PE=3 SV=1	Xenopus laevis	261	134	29.7	50.5	3.1e-08	NMMT.20
A0A8V0ZZG5	Phenylethanolamine N-methyltransferase OS=Gallus gallus OX=9031 GN=PNMT PE=3 SV=1	Gallus gallus	199	132	39	80.5	3.3e-08	NMMT.20
A0A3B3IJ75	Tomoregulin-1 OS=Oryzias latipes OX=8090 GN=LOC101160114 PE=4 SV=1	Oryzias latipes	348	141	38	51.9	3.6e-08	FSTL1
H2LEK2	Tomoregulin-1 OS=Oryzias latipes OX=8090 GN=LOC101160114 PE=4 SV=2	Oryzias latipes	350	141	38	51.9	3.7e-08	FSTL1
A0A1C7ZMZ7	Glutathione peroxidase 3 (Fragment) OS=Mus musculus OX=10090 GN=Gpx3 PE=1 SV=1	Mus musculus	217	134	33.6	43	3.9e-08	GPX7
A0A8W4FBZ8	Glutathione peroxidase 3 OS=Sus scrofa OX=9823 GN=GPX3 PE=1 SV=1	Sus scrofa	213	133	26	38.3	5.2e-08	GPX7
A0A2I3TNJ8	Agrin OS=Pan troglodytes OX=9598 PE=4 SV=1	Pan troglodytes	1897	142	42.6	51.5	5.3e-08	FSTL1
A0A2I3T2A9	Agrin OS=Pan troglodytes OX=9598 GN=AGRN PE=4 SV=1	Pan troglodytes	1920	142	42.6	51.5	5.3e-08	FSTL1
A0A087X208	Agrin OS=Homo sapiens OX=9606 GN=AGRN PE=1 SV=1	Homo sapiens	1930	142	42.6	51.5	5.3e-08	FSTL1
A0A494C0G5	Agrin OS=Homo sapiens OX=9606 GN=AGRN PE=1 SV=1	Homo sapiens	1940	142	42.6	51.5	5.3e-08	FSTL1
A0A494C1I6	Agrin OS=Homo sapiens OX=9606 GN=AGRN PE=1 SV=1	Homo sapiens	1963	142	42.6	51.5	5.3e-08	FSTL1
O00468-2	Isoform 2 of Agrin OS=Homo sapiens OX=9606 GN=AGRN	Homo sapiens	1964	142	42.6	51.5	5.3e-08	FSTL1
A0A2I3SJZ3	Agrin OS=Pan troglodytes OX=9598 PE=4 SV=1	Pan troglodytes	1986	142	42.6	51.5	5.3e-08	FSTL1
A0A2I3TKB0	Agrin OS=Pan troglodytes OX=9598 PE=4 SV=1	Pan troglodytes	2012	142	42.6	51.5	5.3e-08	FSTL1
O00468-6	Isoform 6 of Agrin OS=Homo sapiens OX=9606 GN=AGRN	Homo sapiens	2045	142	42.6	51.5	5.3e-08	FSTL1
A0A2I3RFL0	Agrin OS=Pan troglodytes OX=9598 GN=AGRN PE=4 SV=1	Pan troglodytes	2045	142	42.6	51.5	5.3e-08	FSTL1
O00468-3	Isoform 3 of Agrin OS=Homo sapiens OX=9606 GN=AGRN	Homo sapiens	2049	142	42.6	51.5	5.3e-08	FSTL1
A0A2I3RVA2	Agrin OS=Pan troglodytes OX=9598 GN=AGRN PE=4 SV=1	Pan troglodytes	2049	142	42.6	51.5	5.3e-08	FSTL1
O00468-5	Isoform 5 of Agrin OS=Homo sapiens OX=9606 GN=AGRN	Homo sapiens	2057	142	42.6	51.5	5.3e-08	FSTL1
O00468-4	Isoform 4 of Agrin OS=Homo sapiens OX=9606 GN=AGRN	Homo sapiens	2060	142	42.6	51.5	5.3e-08	FSTL1
O00468-7	Isoform 7 of Agrin OS=Homo sapiens OX=9606 GN=AGRN	Homo sapiens	2064	142	42.6	51.5	5.3e-08	FSTL1
H2R0K5	Agrin OS=Pan troglodytes OX=9598 GN=AGRN PE=4 SV=2	Pan troglodytes	2066	142	42.6	51.5	5.3e-08	FSTL1
O00468	Agrin OS=Homo sapiens OX=9606 GN=AGRN PE=1 SV=6	Homo sapiens	2068	142	42.6	51.5	5.3e-08	FSTL1
A0A452EZV7	Glutathione peroxidase OS=Capra hircus OX=9925 GN=GPX2 PE=3 SV=1	Capra hircus	150	130	27.8	39.1	5.5e-08	GPX7
A0A287AIJ3	Glutathione peroxidase 3 OS=Sus scrofa OX=9823 GN=GPX3 PE=1 SV=2	Sus scrofa	219	133	25.1	37.2	5.5e-08	GPX7
A0A1L8F5V7	indolethylamine N-methyltransferase OS=Xenopus laevis OX=8355 GN=LOC108699501 PE=3 SV=1	Xenopus laevis	261	131	30	50	6.6e-08	NMMT.19
A0A0A6YY34	Glutathione peroxidase OS=Mus musculus OX=10090 GN=Gpx1 PE=1 SV=1	Mus musculus	144	129	30.4	42.8	6.9e-08	GPX7
Q17P04	Uncharacterized protein OS=Aedes aegypti OX=7159 GN=5578481 PE=3 SV=2	Aedes aegypti	167	130	25.9	46.4	7.4e-08	GPX7
A0A3B3HFC8	Agrin OS=Oryzias latipes OX=8090 GN=agrn PE=4 SV=1	Oryzias latipes	1819	140	30	39.2	9.3e-08	FSTL1
A0A3B3IF82	Agrin OS=Oryzias latipes OX=8090 GN=agrn PE=4 SV=1	Oryzias latipes	1871	140	30	39.2	9.4e-08	FSTL1
H2L4F8	Agrin OS=Oryzias latipes OX=8090 GN=agrn PE=4 SV=2	Oryzias latipes	1950	140	30	39.2	9.4e-08	FSTL1
A0A8V0YY35	Glutathione peroxidase 3 OS=Gallus gallus OX=9031 GN=GPX3 PE=3 SV=1	Gallus gallus	211	131	25.8	38.5	9.5e-08	GPX7
W5QJ38	Glutathione peroxidase OS=Ovis aries OX=9940 GN=GPX2 PE=3 SV=1	Ovis aries	146	128	28.1	39.8	9.9e-08	GPX7
A0A286ZW89	Agrin OS=Sus scrofa OX=9823 GN=AGRN PE=1 SV=2	Sus scrofa	1797	139	41.4	52.9	1.2e-07	FSTL1
A0A8V0ZLZ8	Agrin OS=Gallus gallus OX=9031 GN=AGRN PE=4 SV=1	Gallus gallus	1965	139	39.7	57.4	1.3e-07	FSTL1
P25304-3	Isoform 3 of Agrin OS=Rattus norvegicus OX=10116 GN=Agrn	Rattus norvegicus	1940	139	34.5	50	1.3e-07	FSTL1
P25304-4	Isoform 4 of Agrin OS=Rattus norvegicus OX=10116 GN=Agrn	Rattus norvegicus	1948	139	34.5	50	1.3e-07	FSTL1
P25304-2	Isoform 2 of Agrin OS=Rattus norvegicus OX=10116 GN=Agrn	Rattus norvegicus	1950	139	34.5	50	1.3e-07	FSTL1
P25304-5	Isoform 5 of Agrin OS=Rattus norvegicus OX=10116 GN=Agrn	Rattus norvegicus	1951	139	34.5	50	1.3e-07	FSTL1
P25304-6	Isoform 6 of Agrin OS=Rattus norvegicus OX=10116 GN=Agrn	Rattus norvegicus	1955	139	34.5	50	1.3e-07	FSTL1
P25304	Agrin OS=Rattus norvegicus OX=10116 GN=Agrn PE=1 SV=2	Rattus norvegicus	1959	139	34.5	50	1.3e-07	FSTL1
H2XPC7	Glutathione peroxidase OS=Ciona intestinalis OX=7719 PE=3 SV=1	Ciona intestinalis	175	127	24.9	42.4	2.2e-07	GPX7
A0A8V1AEE8	Glutathione peroxidase 1 OS=Gallus gallus OX=9031 GN=GPX1 PE=3 SV=1	Gallus gallus	173	126	38.8	48.8	2.9e-07	GPX7
H2T7K6	Glutathione peroxidase OS=Takifugu rubripes OX=31033 PE=3 SV=3	Takifugu rubripes	142	120	24.1	41.1	1.2e-06	GPX7
A0A1L8F5V8	nicotinamide N-methyltransferase OS=Xenopus laevis OX=8355 GN=LOC108699503 PE=3 SV=1	Xenopus laevis	260	122	27.8	49.1	1.3e-06	NMMT.20
A0A1L8F5V8	nicotinamide N-methyltransferase OS=Xenopus laevis OX=8355 GN=LOC108699503 PE=3 SV=1	Xenopus laevis	260	120	27.6	50	2e-06	NMMT.19
A0A674M9G1	Glutathione peroxidase OS=Takifugu rubripes OX=31033 GN=GPX2 PE=3 SV=1	Takifugu rubripes	118	117	34.8	50	2.1e-06	GPX7
H2LZS8	Glutathione peroxidase OS=Oryzias latipes OX=8090 GN=LOC101161096 PE=3 SV=2	Oryzias latipes	128	115	28.2	44.5	4.7e-06	GPX7
Q20308	Amine N-MethylTransferase OS=Caenorhabditis elegans OX=6239 GN=anmt-2 PE=1 SV=2	Caenorhabditis elegans	274	112	30.1	53.4	2.5e-05	NMMT.19
A0A5G2QM70	Phenylethanolamine N-methyltransferase OS=Sus scrofa OX=9823 GN=PNMT PE=3 SV=1	Sus scrofa	185	110	40.9	68.2	2.8e-05	NMMT.19
H2SHT3	Glutathione peroxidase OS=Takifugu rubripes OX=31033 PE=3 SV=3	Takifugu rubripes	142	110	26.1	40.9	3e-05	GPX7
A0A2I3RF98	Glutathione peroxidase OS=Pan troglodytes OX=9598 PE=3 SV=1	Pan troglodytes	132	109	27.1	40.7	3.5e-05	GPX7
A0A2I3SXB9	Glutathione peroxidase OS=Pan troglodytes OX=9598 PE=3 SV=1	Pan troglodytes	139	109	27.1	40.7	3.9e-05	GPX7
F7AGI1	Glutathione peroxidase OS=Ciona intestinalis OX=7719 PE=3 SV=2	Ciona intestinalis	139	109	25.4	41.3	3.9e-05	GPX7
Q22279	Amine N-MethylTransferase OS=Caenorhabditis elegans OX=6239 GN=anmt-3 PE=1 SV=2	Caenorhabditis elegans	283	110	27.2	45.6	4.8e-05	NMMT.19
A0A5G2QM70	Phenylethanolamine N-methyltransferase OS=Sus scrofa OX=9823 GN=PNMT PE=3 SV=1	Sus scrofa	185	108	44.7	73.7	6.1e-05	NMMT.20
Q22279	Amine N-MethylTransferase OS=Caenorhabditis elegans OX=6239 GN=anmt-3 PE=1 SV=2	Caenorhabditis elegans	283	108	27.9	47.7	0.0001	NMMT.20
Q20308	Amine N-MethylTransferase OS=Caenorhabditis elegans OX=6239 GN=anmt-2 PE=1 SV=2	Caenorhabditis elegans	274	107	32.3	55.4	0.00014	NMMT.20
A8MT87	Phenylethanolamine N-methyltransferase OS=Homo sapiens OX=9606 GN=PNMT PE=1 SV=1	Homo sapiens	184	105	39	70.7	0.00016	NMMT.20
A8MT87	Phenylethanolamine N-methyltransferase OS=Homo sapiens OX=9606 GN=PNMT PE=1 SV=1	Homo sapiens	184	102	39.5	73.7	0.00035	NMMT.19
A0A8V0YPP2	Glutathione peroxidase OS=Gallus gallus OX=9031 GN=GPX3 PE=3 SV=1	Gallus gallus	228	102	26.3	35.3	0.00084	GPX7
P34254	Nicotinamide N-methyltransferase OS=Caenorhabditis elegans OX=6239 GN=anmt-1 PE=3 SV=1	Caenorhabditis elegans	273	101	26.1	55.1	0.00084	NMMT.20
P34254	Nicotinamide N-methyltransferase OS=Caenorhabditis elegans OX=6239 GN=anmt-1 PE=3 SV=1	Caenorhabditis elegans	273	99	23.6	55.6	0.0013	NMMT.19
A0A8I3PWF8	Glutathione peroxidase 8 (putative) OS=Canis lupus familiaris OX=9615 GN=GPX8 PE=4 SV=1	Canis lupus familiaris	90	95	34.7	63.3	0.0014	GPX7
A0A8I3NQ45	Glutathione peroxidase 8 OS=Canis lupus familiaris OX=9615 PE=4 SV=1	Canis lupus familiaris	90	95	34.7	63.3	0.0014	GPX7
H2RIC9	Glutathione peroxidase 8 (putative) OS=Pan troglodytes OX=9598 GN=GPX8 PE=4 SV=1	Pan troglodytes	90	91	34.7	59.2	0.0049	GPX7
A0A8I5ZP18	Glutathione peroxidase 8 OS=Rattus norvegicus OX=10116 GN=Gpx8 PE=4 SV=1	Rattus norvegicus	90	91	30.6	65.3	0.0049	GPX7
A0A338P7G6	Glutathione peroxidase 8 (putative) OS=Mus musculus OX=10090 GN=Gpx8 PE=1 SV=1	Mus musculus	90	90	30.6	63.3	0.0068	GPX7
A0A5G2R6C0	N-acetylated alpha-linked acidic dipeptidase 2 OS=Sus scrofa OX=9823 GN=NAALAD2 PE=1 SV=1	Sus scrofa	707	90	28.8	46.4	0.026	NMMT.19
F1STP2	N-acetylated alpha-linked acidic dipeptidase 2 OS=Sus scrofa OX=9823 GN=NAALAD2 PE=1 SV=3	Sus scrofa	740	90	28.8	46.4	0.027	NMMT.19
A0A5G2R6C0	N-acetylated alpha-linked acidic dipeptidase 2 OS=Sus scrofa OX=9823 GN=NAALAD2 PE=1 SV=1	Sus scrofa	707	90	28.8	46.4	0.03	NMMT.20
F1STP2	N-acetylated alpha-linked acidic dipeptidase 2 OS=Sus scrofa OX=9823 GN=NAALAD2 PE=1 SV=3	Sus scrofa	740	90	28.8	46.4	0.031	NMMT.20
A0A286ZMF8	N-acetylated alpha-linked acidic dipeptidase 2 OS=Sus scrofa OX=9823 GN=NAALAD2 PE=1 SV=1	Sus scrofa	700	86	30.7	51.1	0.087	NMMT.19
A0A286ZMF8	N-acetylated alpha-linked acidic dipeptidase 2 OS=Sus scrofa OX=9823 GN=NAALAD2 PE=1 SV=1	Sus scrofa	700	86	30.7	51.1	0.1	NMMT.20
A0A8P0P638	N-acetylated alpha-linked acidic dipeptidase 2 OS=Canis lupus familiaris OX=9615 GN=NAALAD2 PE=3 SV=1	Canis lupus familiaris	686	82	26	47.3	0.29	NMMT.19
A0A8I3PR91	N-acetylated alpha-linked acidic dipeptidase 2 OS=Canis lupus familiaris OX=9615 GN=NAALAD2 PE=3 SV=1	Canis lupus familiaris	686	82	26	47.3	0.29	NMMT.19
A0A8P0PDH7	N-acetylated alpha-linked acidic dipeptidase 2 OS=Canis lupus familiaris OX=9615 GN=NAALAD2 PE=3 SV=1	Canis lupus familiaris	706	82	26	47.3	0.29	NMMT.19
A0A8P0N726	N-acetylated alpha-linked acidic dipeptidase 2 OS=Canis lupus familiaris OX=9615 GN=NAALAD2 PE=3 SV=1	Canis lupus familiaris	707	82	26	47.3	0.29	NMMT.19
A0A8P0PPA6	N-acetylated alpha-linked acidic dipeptidase 2 OS=Canis lupus familiaris OX=9615 GN=NAALAD2 PE=3 SV=1	Canis lupus familiaris	778	82	26	47.3	0.29	NMMT.19
A0A8P0NY96	N-acetylated alpha-linked acidic dipeptidase 2 OS=Canis lupus familiaris OX=9615 GN=NAALAD2 PE=3 SV=1	Canis lupus familiaris	803	82	26	47.3	0.29	NMMT.19
A0A8I3PHW8	N-acetylated alpha-linked acidic dipeptidase 2 OS=Canis lupus familiaris OX=9615 GN=NAALAD2 PE=3 SV=1	Canis lupus familiaris	803	82	26	47.3	0.29	NMMT.19
A0A8P0P638	N-acetylated alpha-linked acidic dipeptidase 2 OS=Canis lupus familiaris OX=9615 GN=NAALAD2 PE=3 SV=1	Canis lupus familiaris	686	82	26	47.3	0.32	NMMT.20
A0A8I3PR91	N-acetylated alpha-linked acidic dipeptidase 2 OS=Canis lupus familiaris OX=9615 GN=NAALAD2 PE=3 SV=1	Canis lupus familiaris	686	82	26	47.3	0.32	NMMT.20
A0A8P0PDH7	N-acetylated alpha-linked acidic dipeptidase 2 OS=Canis lupus familiaris OX=9615 GN=NAALAD2 PE=3 SV=1	Canis lupus familiaris	706	82	26	47.3	0.33	NMMT.20
A0A8P0N726	N-acetylated alpha-linked acidic dipeptidase 2 OS=Canis lupus familiaris OX=9615 GN=NAALAD2 PE=3 SV=1	Canis lupus familiaris	707	82	26	47.3	0.33	NMMT.20
A0A8P0PPA6	N-acetylated alpha-linked acidic dipeptidase 2 OS=Canis lupus familiaris OX=9615 GN=NAALAD2 PE=3 SV=1	Canis lupus familiaris	778	82	26	47.3	0.33	NMMT.20
A0A8P0NY96	N-acetylated alpha-linked acidic dipeptidase 2 OS=Canis lupus familiaris OX=9615 GN=NAALAD2 PE=3 SV=1	Canis lupus familiaris	803	82	26	47.3	0.33	NMMT.20
A0A8I3PHW8	N-acetylated alpha-linked acidic dipeptidase 2 OS=Canis lupus familiaris OX=9615 GN=NAALAD2 PE=3 SV=1	Canis lupus familiaris	803	82	26	47.3	0.33	NMMT.20
A0A8J1LFC6	nicotinamide N-methyltransferase OS=Xenopus laevis OX=8355 GN=LOC108699504 PE=3 SV=1	Xenopus laevis	182	78	34	50	0.58	NMMT.19
A0A8J1LFC6	nicotinamide N-methyltransferase OS=Xenopus laevis OX=8355 GN=LOC108699504 PE=3 SV=1	Xenopus laevis	182	78	34	50	0.64	NMMT.20
A0A5F5XS78	N-acetylated alpha-linked acidic dipeptidase 2 OS=Felis catus OX=9685 GN=NAALAD2 PE=3 SV=1	Felis catus	715	76	27.3	50	1.7	NMMT.19
A0A5F5XG17	N-acetylated alpha-linked acidic dipeptidase 2 OS=Felis catus OX=9685 GN=NAALAD2 PE=3 SV=1	Felis catus	733	76	27.3	50	1.7	NMMT.19
M3WYX6	N-acetylated alpha-linked acidic dipeptidase 2 OS=Felis catus OX=9685 GN=NAALAD2 PE=3 SV=2	Felis catus	777	76	27.3	50	1.7	NMMT.19
A0A5F5XS78	N-acetylated alpha-linked acidic dipeptidase 2 OS=Felis catus OX=9685 GN=NAALAD2 PE=3 SV=1	Felis catus	715	76	27.3	50	1.9	NMMT.20
A0A5F5XG17	N-acetylated alpha-linked acidic dipeptidase 2 OS=Felis catus OX=9685 GN=NAALAD2 PE=3 SV=1	Felis catus	733	76	27.3	50	1.9	NMMT.20
M3WYX6	N-acetylated alpha-linked acidic dipeptidase 2 OS=Felis catus OX=9685 GN=NAALAD2 PE=3 SV=2	Felis catus	777	76	27.3	50	1.9	NMMT.20
A0A2I3SYR7	N-acetylated alpha-linked acidic dipeptidase 2 OS=Pan troglodytes OX=9598 GN=NAALAD2 PE=3 SV=1	Pan troglodytes	707	75	27.3	51.1	2.3	NMMT.19
J3KNJ3	N-acetylated-alpha-linked acidic dipeptidase 2 OS=Homo sapiens OX=9606 GN=NAALAD2 PE=1 SV=1	Homo sapiens	707	75	27.3	51.1	2.3	NMMT.19
Q9Y3Q0	N-acetylated-alpha-linked acidic dipeptidase 2 OS=Homo sapiens OX=9606 GN=NAALAD2 PE=1 SV=1	Homo sapiens	740	75	27.3	51.1	2.3	NMMT.19
H2Q4J4	N-acetylated alpha-linked acidic dipeptidase 2 OS=Pan troglodytes OX=9598 GN=NAALAD2 PE=3 SV=1	Pan troglodytes	740	75	27.3	51.1	2.3	NMMT.19
G7NBF6	N-acetylated-alpha-linked acidic dipeptidase 2 OS=Macaca mulatta OX=9544 GN=NAALAD2 PE=2 SV=1	Macaca mulatta	740	75	27.3	51.1	2.3	NMMT.19
F7CMB6	N-acetylated alpha-linked acidic dipeptidase 2 OS=Macaca mulatta OX=9544 GN=NAALAD2 PE=3 SV=3	Macaca mulatta	775	75	27.3	51.1	2.3	NMMT.19
A0A5F9CK04	N-acetylated alpha-linked acidic dipeptidase 2 OS=Oryctolagus cuniculus OX=9986 GN=NAALAD2 PE=3 SV=1	Oryctolagus cuniculus	849	75	25.6	45.6	2.3	NMMT.19
G1T6T0	N-acetylated alpha-linked acidic dipeptidase 2 OS=Oryctolagus cuniculus OX=9986 GN=NAALAD2 PE=3 SV=3	Oryctolagus cuniculus	855	75	25.6	45.6	2.3	NMMT.19
A0A2I3SYR7	N-acetylated alpha-linked acidic dipeptidase 2 OS=Pan troglodytes OX=9598 GN=NAALAD2 PE=3 SV=1	Pan troglodytes	707	75	27.3	51.1	2.6	NMMT.20
J3KNJ3	N-acetylated-alpha-linked acidic dipeptidase 2 OS=Homo sapiens OX=9606 GN=NAALAD2 PE=1 SV=1	Homo sapiens	707	75	27.3	51.1	2.6	NMMT.20
Q9Y3Q0	N-acetylated-alpha-linked acidic dipeptidase 2 OS=Homo sapiens OX=9606 GN=NAALAD2 PE=1 SV=1	Homo sapiens	740	75	27.3	51.1	2.6	NMMT.20
H2Q4J4	N-acetylated alpha-linked acidic dipeptidase 2 OS=Pan troglodytes OX=9598 GN=NAALAD2 PE=3 SV=1	Pan troglodytes	740	75	27.3	51.1	2.6	NMMT.20
G7NBF6	N-acetylated-alpha-linked acidic dipeptidase 2 OS=Macaca mulatta OX=9544 GN=NAALAD2 PE=2 SV=1	Macaca mulatta	740	75	27.3	51.1	2.6	NMMT.20
F7CMB6	N-acetylated alpha-linked acidic dipeptidase 2 OS=Macaca mulatta OX=9544 GN=NAALAD2 PE=3 SV=3	Macaca mulatta	775	75	27.3	51.1	2.6	NMMT.20
A0A5F9CK04	N-acetylated alpha-linked acidic dipeptidase 2 OS=Oryctolagus cuniculus OX=9986 GN=NAALAD2 PE=3 SV=1	Oryctolagus cuniculus	849	75	25.6	45.6	2.6	NMMT.20
G1T6T0	N-acetylated alpha-linked acidic dipeptidase 2 OS=Oryctolagus cuniculus OX=9986 GN=NAALAD2 PE=3 SV=3	Oryctolagus cuniculus	855	75	25.6	45.6	2.6	NMMT.20
A0A3Q2GVP3	N-acetylated alpha-linked acidic dipeptidase 2 OS=Equus caballus OX=9796 PE=3 SV=2	Equus caballus	433	74	26.1	50	2.8	NMMT.19
A0A3Q2H0E9	N-acetylated-alpha-linked acidic dipeptidase 2 OS=Equus caballus OX=9796 GN=LOC111772143 PE=3 SV=2	Equus caballus	454	74	26.1	50	2.9	NMMT.19
A0A3Q2LHU4	N-acetylated-alpha-linked acidic dipeptidase 2 OS=Equus caballus OX=9796 GN=LOC111771951 PE=3 SV=2	Equus caballus	455	74	26.1	50	2.9	NMMT.19
A0A452EZS6	N-acetylated alpha-linked acidic dipeptidase 2 OS=Capra hircus OX=9925 GN=NAALAD2 PE=3 SV=1	Capra hircus	740	74	26.1	51.1	3.1	NMMT.19
W5NZ87	N-acetylated alpha-linked acidic dipeptidase 2 OS=Ovis aries OX=9940 GN=NAALAD2 PE=3 SV=1	Ovis aries	776	74	26.1	51.1	3.1	NMMT.19
A0A3Q2GVP3	N-acetylated alpha-linked acidic dipeptidase 2 OS=Equus caballus OX=9796 PE=3 SV=2	Equus caballus	433	74	26.1	50	3.2	NMMT.20
A0A3Q2H0E9	N-acetylated-alpha-linked acidic dipeptidase 2 OS=Equus caballus OX=9796 GN=LOC111772143 PE=3 SV=2	Equus caballus	454	74	26.1	50	3.2	NMMT.20
A0A3Q2LHU4	N-acetylated-alpha-linked acidic dipeptidase 2 OS=Equus caballus OX=9796 GN=LOC111771951 PE=3 SV=2	Equus caballus	455	74	26.1	50	3.2	NMMT.20
A0A452EZS6	N-acetylated alpha-linked acidic dipeptidase 2 OS=Capra hircus OX=9925 GN=NAALAD2 PE=3 SV=1	Capra hircus	740	74	26.1	51.1	3.5	NMMT.20
W5NZ87	N-acetylated alpha-linked acidic dipeptidase 2 OS=Ovis aries OX=9940 GN=NAALAD2 PE=3 SV=1	Ovis aries	776	74	26.1	51.1	3.5	NMMT.20
G1SRG7	Molybdenum cofactor synthesis 1 OS=Oryctolagus cuniculus OX=9986 GN=MOCS1 PE=3 SV=2	Oryctolagus cuniculus	589	70	23.5	41.2	4.8	CTHRC1
F1MGS8	N-acetylated alpha-linked acidic dipeptidase 2 OS=Bos taurus OX=9913 GN=NAALAD2 PE=3 SV=2	Bos taurus	740	72	26.1	50	5.6	NMMT.19
A9LDR5	Suppressor of cytokine signaling 4 OS=Takifugu rubripes OX=31033 GN=SOCS4 PE=2 SV=1	Takifugu rubripes	390	69	39.7	48.3	6.2	CTHRC1
F1MGS8	N-acetylated alpha-linked acidic dipeptidase 2 OS=Bos taurus OX=9913 GN=NAALAD2 PE=3 SV=2	Bos taurus	740	72	26.1	50	6.3	NMMT.20
A0A8V0XSR6	N-acetylated alpha-linked acidic dipeptidase 2 OS=Gallus gallus OX=9031 GN=NAALAD2 PE=4 SV=1	Gallus gallus	677	71	24.4	44.7	7.4	NMMT.19
A0A8V0XXI6	N-acetylated alpha-linked acidic dipeptidase 2 OS=Gallus gallus OX=9031 GN=NAALAD2 PE=3 SV=1	Gallus gallus	736	71	24.4	44.7	7.5	NMMT.19
A0A8V0XXI1	N-acetylated alpha-linked acidic dipeptidase 2 OS=Gallus gallus OX=9031 GN=NAALAD2 PE=3 SV=1	Gallus gallus	740	71	24.4	44.7	7.5	NMMT.19
A0A8V0XSR6	N-acetylated alpha-linked acidic dipeptidase 2 OS=Gallus gallus OX=9031 GN=NAALAD2 PE=4 SV=1	Gallus gallus	677	71	24.4	44.7	8.3	NMMT.20
A0A8V0XXI6	N-acetylated alpha-linked acidic dipeptidase 2 OS=Gallus gallus OX=9031 GN=NAALAD2 PE=3 SV=1	Gallus gallus	736	71	24.4	44.7	8.4	NMMT.20
A0A8V0XXI1	N-acetylated alpha-linked acidic dipeptidase 2 OS=Gallus gallus OX=9031 GN=NAALAD2 PE=3 SV=1	Gallus gallus	740	71	24.4	44.7	8.4	NMMT.20
